# Supplementary material for: Apolipoprotein L3 enhances CD8+ T cell antitumor immunity of colorectal cancer by promoting LDHA-mediated ferroptosis
Source: Int J Biol Sci. 2023 Feb 13;19(4):1284–98. doi: 10.7150/ijbs.74985 (PMC10008698; doi:10.7150/ijbs.74985)
Supplement: Supplementary file 2 — Supplementary datasets. [file ijbsv19p1284s2.zip]

Archive with 9 entries (9 files):
- datasetS1-COX analysis for overall survival of colorectal cancer patients.xlsx
- datasetS2-differential expression analysis for GPX4 in colorectal cancer specimen from CPTAC database.txt
- datasetS3-differential expression analysis for NOX1 in colorectal cancer specimen from CPTAC database.txt
- datasetS4-differential expression analysis for ACSL4 in colorectal cancer specimen from CPTAC database.txt
- datasetS5-RNA seq signature of HCT116, HCT116 Sg1 and HCT116 Sg2.xlsx
- datasetS6-Mass spectrometry of lipid metabolics in controls and APOL3-OE cells.xlsx
- datasetS7 EIC of Empty vector and APOL3-OE in RKO.docx
- datasetS8-Geenmania and HIT-predict for PPI of APOL3.xlsx
- datasetS9-expression correlation between APOL3 and INFG family genes.xlsx
