# Supplementary material for: Apolipoprotein L3 enhances CD8+ T cell antitumor immunity of colorectal cancer by promoting LDHA-mediated ferroptosis
Source: Int J Biol Sci. 2023 Feb 13;19(4):1284–98. doi: 10.7150/ijbs.74985 (PMC10008698; doi:10.7150/ijbs.74985)
Supplement: Supplementary file 2 — Supplementary datasets. [file ijbsv19p1284s2.zip › datasetS1-COX analysis for overall survival of colorectal cancer patients.xlsx]

## Sheet: Sheet1
id	HR	HR.95L	HR.95H	pvalue
AACS	0.724629	0.539274	0.973693	0.032612
AADAT	0.749276	0.58211	0.964447	0.0250248
AAK1	3.12954	1.23769	7.91311	0.0159293
AAR2	0.690328	0.479519	0.993814	0.0462243
AATBC	0.659424	0.455449	0.954749	0.0274398
AATF	0.594573	0.394982	0.895019	0.0127222
AATK	1.59387	1.07719	2.35838	0.0197051
ABCC1	0.75566	0.576467	0.990555	0.0424909
ABCC2	0.758696	0.598939	0.961065	0.0220696
ABCC4	0.702927	0.525991	0.93938	0.0171884
ABCD4	3.20783	1.64243	6.26519	0.00064321
ABHD11	0.663458	0.459814	0.957294	0.0282878
ABHD2	1.33617	1.07449	1.66157	0.00915919
ABHD4	1.80074	1.05033	3.0873	0.0324774
ABL2	1.94945	1.24352	3.05612	0.00361361
ABLIM3	1.3996	1.11165	1.76212	0.00422802
ACAA2	0.683054	0.477308	0.977487	0.0371162
ACACA	0.541442	0.360216	0.813844	0.00317134
ACADSB	0.715628	0.551777	0.928134	0.0116645
ACAP2	1.8868	1.13691	3.13132	0.0140331
ACAT2	0.657629	0.508016	0.851303	0.00146093
ACE2	0.91762	0.843935	0.997737	0.0441145
ACOT13	0.739724	0.583096	0.938425	0.01301
ACOT7	0.692342	0.520582	0.920771	0.0114923
ACOT9	1.41923	1.00765	1.99893	0.0451143
ACOX2	0.73729	0.623096	0.872413	0.000385691
ACP1	0.514998	0.302934	0.875515	0.0142463
ACRV1	3.7504	1.31294	10.713	0.0135723
ACSL5	0.766227	0.628756	0.933756	0.00830676
ACSS1	0.428068	0.208989	0.876804	0.020376
ACSS2	0.682049	0.532917	0.872914	0.00236859
ACTA2	1.52233	1.08599	2.13399	0.0147421
ACTB	1.97471	1.00231	3.8905	0.0492251
ACTC1	1.26837	1.02354	1.57176	0.029812
ACTL10	0.69086	0.5281	0.903783	0.0069752
ACTN1	1.71347	1.14874	2.55581	0.00829822
ACTR2	1.63603	1.10522	2.42177	0.0138983
ACTR3B	0.558963	0.403602	0.774128	0.000463829
ACTR3C	0.756698	0.580812	0.985846	0.0388683
ACTR5	0.652366	0.449791	0.946174	0.0243467
ACVR1B	0.533627	0.327741	0.86885	0.011563
ACVR1C	0.785726	0.644233	0.958296	0.0172905
ACY3	0.584537	0.379997	0.899174	0.0145395
ADAM1A	0.808573	0.667455	0.979529	0.0299063
ADAM21	2.75651	1.20417	6.31002	0.0164107
ADAM8	1.57797	1.07478	2.31674	0.0199112
ADAMTS16	1.53715	1.07772	2.19244	0.0176388
ADAMTS18	4.26169	1.86887	9.71814	0.000567291
ADAMTS5	1.29212	1.0154	1.64425	0.0371371
ADAMTS6	1.69939	1.02889	2.80685	0.0383393
ADAMTS9	1.73416	1.04959	2.86523	0.0316448
ADAMTSL3	1.51197	1.03176	2.21568	0.0339783
ADAP2	1.55249	1.10132	2.18849	0.0120439
ADCY1	0.434318	0.193145	0.976634	0.0436797
ADGRE5	0.69305	0.494221	0.971869	0.0335559
ADGRF1	1.66541	1.02778	2.69863	0.0383386
ADGRF5	1.26329	1.02232	1.56105	0.0304351
ADGRL4	1.25233	1.04309	1.50354	0.0158533
ADH1A	0.666218	0.457298	0.970585	0.0343891
ADH6	0.823891	0.687807	0.986899	0.0354538
ADORA2B	0.830376	0.70523	0.977731	0.0257362
ADORA3	1.33495	1.01691	1.75245	0.0374578
ADRM1	0.715316	0.535753	0.955061	0.023102
ADSL	0.585774	0.411813	0.83322	0.00293133
AFMID	0.505793	0.307684	0.831456	0.00719284
AGAP11	4.01565	1.78974	9.00993	0.000747148
AGGF1	0.575671	0.357765	0.926298	0.0228803
AGMAT	0.57907	0.435143	0.770602	0.000178732
AGR2	0.8575	0.75695	0.971408	0.0156998
AHCY	0.702791	0.553104	0.892987	0.00389982
AHNAK	1.89775	1.14263	3.15189	0.0133213
AHNAK2	1.28653	1.06301	1.55704	0.00966705
AHR	1.38214	1.07231	1.78149	0.0124518
AHRR	1.39288	1.02378	1.89505	0.0348938
AIMP2	0.475868	0.294495	0.768946	0.00242101
AKAP12	1.22853	1.04797	1.44021	0.0111616
AKAP13	1.94208	1.01798	3.70506	0.0440065
AKAP14	0.220842	0.0687	0.709917	0.0112439
AKAP8	0.431976	0.232813	0.801515	0.00777921
AKIRIN1	1.4269	1.01048	2.01493	0.0434699
AKNA	0.492637	0.278266	0.872156	0.0151269
AKR7A3	0.777217	0.611511	0.987827	0.0393913
AKT3	2.06597	1.40228	3.04378	0.000242471
ALDH1A2	0.595778	0.369189	0.961434	0.0339185
ALDH1L2	1.56957	1.0399	2.36904	0.0318549
ALDH2	0.61339	0.435134	0.864671	0.00527078
ALDH3B1	2.00749	1.25061	3.22244	0.00389997
ALDH5A1	0.726294	0.555225	0.950072	0.0196104
ALG1	0.624664	0.446166	0.874575	0.00613461
ALG12	0.588124	0.381069	0.907683	0.0165104
ALG14.AS1	3.23074	1.43551	7.27105	0.00460466
ALG8	0.67225	0.462596	0.976922	0.0373063
ALKBH4	0.567808	0.364066	0.88557	0.0125649
ALOX12B	0.374312	0.203773	0.687576	0.00153853
ALOX12P2	1.821	1.10742	2.99438	0.0181744
ALPL	2.99364	1.62529	5.51399	0.00043405
ALPP	1.8072	1.15439	2.82917	0.00965935
ALS2CL	1.69083	1.10407	2.58944	0.0157257
ALYREF	0.791522	0.65452	0.957202	0.0159068
AMACR	0.371292	0.205451	0.671	0.00103295
AMOTL1	1.7832	1.20763	2.63311	0.00362983
AMPH	1.46671	1.02115	2.10667	0.0381487
ANG	0.79054	0.66874	0.934525	0.00590189
ANGPT2	1.38028	1.07951	1.76486	0.0101682
ANGPTL4	1.34185	1.00734	1.78745	0.0444369
ANKDD1A	1.90338	1.02006	3.5516	0.0431365
ANKRD13B	0.640597	0.448331	0.915315	0.0144472
ANKRD16	0.577526	0.397321	0.839463	0.00401478
ANKRD20A11P	1.63992	1.00976	2.66335	0.0455845
ANKRD20A12P	2.04513	1.23671	3.38198	0.00530652
ANKRD20A5P	0.674953	0.495252	0.919857	0.0128159
ANKRD22	0.763143	0.645357	0.902427	0.00157613
ANKRD39	0.688359	0.500932	0.945913	0.0212873
ANKRD6	1.36143	1.06352	1.74278	0.0143362
ANKRD9	0.630146	0.414444	0.958114	0.0307644
ANO4	2.83634	1.03386	7.78138	0.042906
ANTXR2	1.53843	1.12395	2.10576	0.00715489
ANXA1	1.22572	1.01257	1.48374	0.0367844
ANXA6	1.59252	1.05457	2.40489	0.0269235
AOC3	1.1854	1.03878	1.35272	0.0115788
AP1S1	0.770694	0.603375	0.984411	0.0369982
AP1S2	1.45263	1.1	1.91831	0.00849518
APEH	0.610375	0.385864	0.965516	0.0348628
APLP2	2.05747	1.32135	3.20367	0.0014065
APOBEC3B	0.874104	0.764447	0.999491	0.0491362
APOH	0.547856	0.322598	0.930401	0.0259515
APOL3	0.784085	0.625909	0.982234	0.0343539
APOL6	0.703735	0.528442	0.937175	0.0162215
AQP11	0.621833	0.471016	0.82094	0.000801939
AQP4	0.0754164	0.00755014	0.753315	0.0277216
AQP5	1.297	1.05226	1.59866	0.0147917
ARC	1.36312	1.03252	1.79959	0.0288325
ARCN1	1.81513	1.05016	3.13734	0.0327398
ARF1	1.61686	1.10607	2.36354	0.0131235
ARFGAP2	0.489864	0.245989	0.975516	0.0423061
ARHGAP1	2.32867	1.11075	4.88201	0.0252171
ARHGAP20	2.5431	1.36497	4.73809	0.00328247
ARHGAP29	1.93506	1.23844	3.02352	0.00374187
ARHGEF17	1.86731	1.23516	2.82301	0.0030614
ARHGEF19	0.688882	0.498499	0.951975	0.0239344
ARHGEF2	2.64219	1.49373	4.67364	0.000840911
ARHGEF25	1.76656	1.08529	2.87547	0.022065
ARHGEF38	2.32499	1.12306	4.81324	0.0230519
ARID3A	0.820409	0.675537	0.996348	0.045839
ARIH1	1.91539	1.21872	3.0103	0.00484052
ARL4C	1.25324	1.00306	1.56581	0.0469407
ARMCX2	1.27872	1.09024	1.4998	0.00251248
ARMCX4	2.12261	1.20105	3.75128	0.00958348
ARPC5	1.97583	1.07038	3.64721	0.0294477
ARSI	1.72733	1.11789	2.66902	0.0138186
ARSL	0.867448	0.768381	0.979287	0.0215476
ART3	0.834119	0.704526	0.987549	0.0352567
ASB9	0.80764	0.686729	0.949839	0.00982549
ASCL2	0.872319	0.765317	0.994282	0.0407706
ASF1B	0.68606	0.534756	0.880175	0.00303671
ASL	0.632147	0.497286	0.80358	0.000179573
ASPRV1	1.80867	1.06224	3.07962	0.0290862
ASRGL1	0.802091	0.683374	0.941432	0.00696651
ASTN1	2.18815	1.0035	4.7713	0.0489818
ASXL3	2.3561	1.02608	5.41009	0.043314
ATF2	1.82803	1.12807	2.96231	0.0143163
ATF3	1.3194	1.06224	1.63881	0.0122174
ATG14	1.53988	1.05892	2.23927	0.0238431
ATIC	0.680026	0.46755	0.989062	0.043643
ATL3	1.45757	1.00096	2.12247	0.04942
ATOH1	0.804718	0.683617	0.947272	0.00902958
ATP10A	2.71209	1.30305	5.64479	0.0076361
ATP10B	0.84712	0.728033	0.985687	0.031835
ATP1A1.AS1	0.522421	0.274024	0.995983	0.0485878
ATP1A3	0.54146	0.337577	0.868481	0.0109306
ATP23	0.336051	0.211103	0.534953	4.2813e-06
ATP2B4	1.39598	1.0874	1.79214	0.00886137
ATP4B	2.4258	1.11342	5.28504	0.0257224
ATP5F1A	0.560354	0.318612	0.985513	0.0443654
ATP5F1B	0.481106	0.308675	0.749859	0.00123231
ATP5IF1	0.611648	0.403275	0.927687	0.0207143
ATP5MC1	0.545461	0.395275	0.75271	0.000225292
ATP5MC3	0.553783	0.357184	0.858591	0.00825656
ATP5ME	0.623666	0.412255	0.943493	0.0253943
ATP5MPL	0.587082	0.398305	0.865329	0.00712937
ATP6AP2	1.76449	1.06958	2.91089	0.0261937
ATP6V1C2	0.710461	0.561153	0.899495	0.00451234
ATP8A2	2.12706	1.19155	3.79705	0.0106882
ATXN7L2	0.443687	0.268707	0.732613	0.00149342
AURKA	0.609544	0.465267	0.79856	0.00032782
AURKAIP1	0.422821	0.222005	0.805286	0.00882431
AURKB	0.61465	0.444345	0.850228	0.0032811
AUTS2	0.663519	0.440851	0.998652	0.0492491
AVPR1B	1.74857	1.03462	2.95518	0.0368794
AWAT1	2.32488	1.16316	4.64686	0.0169531
AXL	1.34264	1.007	1.79015	0.0446954
B4GALNT4	0.597689	0.374445	0.954031	0.03099
B9D1	0.673834	0.457459	0.992553	0.0457394
B9D2	0.578107	0.351673	0.950336	0.0307087
BABAM2.AS1	1.49847	1.00274	2.23927	0.0484622
BACE1	2.03187	1.38005	2.99156	0.000328126
BAG3	1.39698	1.07945	1.80791	0.0110513
BATF2	0.820973	0.678763	0.992978	0.042096
BBOF1	1.37293	1.01783	1.85192	0.0379194
BCAR3	1.53113	1.1714	2.00134	0.00182234
BCAT1	1.18303	1.00419	1.39372	0.0444393
BCAT2	0.573855	0.350687	0.939042	0.0270864
BCDIN3D	0.676245	0.479406	0.953904	0.0258247
BCHE	1.1523	1.02774	1.29197	0.0151511
BCKDHB	0.723679	0.525544	0.996514	0.0475511
BCL2	0.454143	0.247969	0.831742	0.0105671
BCL2L11	2.312	1.29486	4.12813	0.00460243
BCL2L12	0.681459	0.515851	0.900233	0.00693722
BCL2L14	0.335367	0.15651	0.718618	0.00495804
BCL6	1.51424	1.17093	1.95821	0.00156224
BCO1	0.647525	0.491529	0.853029	0.00199959
BCS1L	0.658158	0.438357	0.988172	0.0436593
BEAN1	1.30663	1.01069	1.68922	0.0412412
BEND3	0.568502	0.391212	0.826136	0.003061
BEND6	2.33846	1.1889	4.59956	0.0138444
BICD1	1.75022	1.17936	2.59739	0.00545233
BICD2	1.78682	1.16816	2.73312	0.00743428
BID	0.537482	0.378029	0.764192	0.00054471
BIRC5	0.685389	0.5361	0.876251	0.00257916
BLID	2.45285	1.16274	5.17439	0.0184801
BLNK	0.860727	0.744588	0.994981	0.0425599
BLZF1	1.61118	1.0217	2.54076	0.0401371
BMERB1	2.16744	1.32268	3.55173	0.00214205
BMP3	1.64266	1.03945	2.59593	0.033531
BMPR2	1.63409	1.03086	2.59031	0.0366854
BNC1	2.5548	1.06984	6.1009	0.0346894
BNC2	1.356	1.05936	1.7357	0.0156149
BNIP2	1.31249	1.00411	1.71558	0.0465908
BOC	1.49032	1.10142	2.01654	0.00970696
BOLA3	0.597378	0.422523	0.844594	0.00354695
BORCS8	0.535838	0.307952	0.932361	0.0272591
BPIFB2	2.38482	1.39781	4.06876	0.00142914
BRAT1	0.691659	0.480923	0.994739	0.0467658
BRCA1	0.674232	0.496633	0.915341	0.0115019
BRF1	0.432736	0.195028	0.96017	0.0394062
BRI3	1.64078	1.0731	2.50878	0.0222779
BRI3BP	0.720998	0.575256	0.903664	0.00452334
BRINP1	0.431785	0.198292	0.94022	0.0344115
BRIP1	0.774946	0.617224	0.972971	0.028094
BRIX1	0.637322	0.454655	0.893381	0.00894287
BSPRY	0.783031	0.620726	0.987776	0.039042
BTBD10	1.86693	1.13322	3.0757	0.0142484
BTBD19	1.93995	1.18009	3.18909	0.00897817
BTF3	0.311249	0.1423	0.680784	0.00346816
BUB1B	0.784527	0.639674	0.962181	0.0197987
BUD23	0.42242	0.238209	0.749083	0.0031939
BUD31	0.652939	0.43828	0.972734	0.0360924
BVES	1.56683	1.03449	2.37309	0.0340009
BVES.AS1	2.97474	1.48472	5.96011	0.00210758
BZW2	0.507095	0.359222	0.715839	0.000113163
C11orf72	2.77223	1.56257	4.91835	0.000490673
C11orf80	1.40195	1.02555	1.9165	0.0341641
C11orf96	1.38711	1.06426	1.80789	0.0154899
C11orf97	0.212917	0.0922755	0.491288	0.000287873
C12orf10	0.582592	0.412425	0.822972	0.00217354
C12orf29	0.765241	0.588182	0.995598	0.046281
C12orf45	0.616923	0.435402	0.874121	0.00659457
C12orf60	0.430094	0.207379	0.891995	0.0233866
C14orf132	1.45823	1.13379	1.8755	0.00330412
C14orf178	1.9108	1.0946	3.33561	0.0227298
C17orf98	0.413164	0.184255	0.92646	0.0319242
C17orf99	0.513946	0.323824	0.815691	0.0047374
C1orf109	0.71701	0.516555	0.995255	0.0467679
C1QBP	0.755213	0.585585	0.973977	0.030532
C1QTNF3	1.45787	1.02184	2.07996	0.0376078
C1QTNF7	1.60049	1.05789	2.42141	0.0259913
C2	0.678714	0.524179	0.878809	0.00328238
C20orf194	1.45278	1.12755	1.87182	0.00387192
C2orf15	0.671936	0.485018	0.930887	0.0168223
C2orf27A	1.76458	1.02393	3.04096	0.0408432
C3orf80	1.21963	1.03184	1.44159	0.0199428
C4orf19	0.814484	0.683389	0.970726	0.0219176
C4orf46	0.7675	0.621557	0.947709	0.01393
C4orf47	3.20028	1.56298	6.55276	0.00146589
C5AR1	1.18405	1.0227	1.37086	0.0238082
C6orf15	1.39854	1.13415	1.72457	0.00170479
C6orf163	0.243216	0.0925059	0.639461	0.00414997
C6orf89	2.1905	1.12577	4.26222	0.0209556
C7	1.22436	1.01223	1.48095	0.0370562
C8orf88	1.32269	1.08338	1.61486	0.00602485
C9orf152	0.833182	0.725515	0.956826	0.00973509
C9orf47	2.08702	1.05497	4.12873	0.0345421
CA14	1.59732	1.03167	2.47312	0.0357513
CABLES2	0.776512	0.606023	0.994964	0.0455127
CABP7	0.458407	0.219706	0.956448	0.0376515
CACNA2D1	1.38467	1.07468	1.7841	0.0118392
CACNA2D4	1.74398	1.17175	2.59567	0.00612272
CACNB1	2.49809	1.23147	5.06748	0.0111833
CACNG6	2.05521	1.03222	4.09204	0.0403434
CADPS	0.79685	0.64845	0.979212	0.0307916
CADPS2	0.815086	0.665626	0.998105	0.0478931
CALB2	1.2493	1.06022	1.47211	0.00785363
CALD1	1.29049	1.0034	1.65972	0.0469911
CALHM4	0.37145	0.183616	0.751431	0.00587035
CALML5	0.54968	0.322413	0.937146	0.0279169
CALR3	0.430042	0.227702	0.812184	0.00928981
CAMSAP2	1.69655	1.17088	2.45823	0.00521009
CAMSAP3	0.655097	0.477651	0.898463	0.00868376
CAMTA1	0.567873	0.345905	0.93228	0.0252732
CAP1	1.84879	1.1423	2.99225	0.0123662
CAPN15	0.653049	0.448236	0.951448	0.0264751
CAPN2	1.81065	1.12574	2.91224	0.0143473
CARD10	0.485812	0.272124	0.8673	0.0146291
CARF	2.00331	1.11816	3.58919	0.0195257
CARMIL1	0.609661	0.385898	0.963171	0.0339402
CARMN	1.24123	1.02027	1.51006	0.0307306
CARNMT1.AS1	1.84946	1.00675	3.39759	0.0475194
CASC2	0.311017	0.1009	0.958688	0.0420101
CASP1	0.838336	0.72871	0.964453	0.0136572
CASP3	0.690098	0.506229	0.940749	0.0189593
CASP6	0.664321	0.51162	0.862598	0.00214687
CATIP.AS1	2.06437	1.15986	3.67427	0.0137349
CAV1	1.2236	1.03527	1.44618	0.0179572
CAVIN1	1.32675	1.08941	1.61579	0.0049298
CAVIN2	1.2778	1.0783	1.5142	0.00464971
CBL	2.99267	1.44586	6.19428	0.00314339
CBLIF	0.800637	0.658982	0.972742	0.0252114
CBLL1	0.682899	0.482278	0.966974	0.0316184
CBLN3	1.82362	1.10125	3.01982	0.0195559
CC2D1A	0.608149	0.398388	0.928355	0.0211986
CCDC12	0.534772	0.329297	0.868459	0.0114046
CCDC124	0.454157	0.257132	0.802149	0.00653692
CCDC134	0.307251	0.18824	0.501504	2.34931e-06
CCDC137	0.662123	0.479495	0.914309	0.012278
CCDC138	0.607944	0.39297	0.940521	0.0253909
CCDC178	1.71086	1.06137	2.75778	0.0274897
CCDC185	0.576337	0.338181	0.982208	0.0427683
CCDC28B	0.434282	0.232505	0.81117	0.00888422
CCDC34	0.437142	0.292165	0.654059	5.69557e-05
CCDC43	0.628786	0.44041	0.897738	0.0106573
CCDC50	1.37821	1.00969	1.88124	0.0433089
CCDC59	0.667578	0.467889	0.952492	0.025856
CCDC7	3.76576	1.28278	11.0549	0.0158136
CCDC8	1.75618	1.15228	2.67657	0.00881331
CCDC81	2.62889	1.22705	5.63226	0.0129079
CCDC82	2.0644	1.21017	3.52164	0.007814
CCDC88C	0.631019	0.410261	0.970563	0.0360839
CCDC9B	1.35071	1.0934	1.66856	0.00530183
CCL11	0.889317	0.793494	0.996712	0.043739
CCL20	0.880567	0.801758	0.967121	0.00784137
CCL22	0.477005	0.320559	0.709802	0.000261997
CCL7	1.38047	1.04622	1.8215	0.0226427
CCL8	1.12897	1.00771	1.26483	0.0364023
CCN1	1.22838	1.06401	1.41815	0.00500894
CCNA2	0.767866	0.636801	0.925906	0.00567238
CCNB1	0.721492	0.613844	0.848016	7.50544e-05
CCNB2	0.441781	0.251673	0.775495	0.00443295
CCNE1	0.614291	0.389673	0.968384	0.0358782
CCNF	0.617815	0.437842	0.871764	0.00612288
CCNG1	0.72977	0.556881	0.956335	0.0223944
CCNG2	1.46292	1.02227	2.09351	0.0374866
CCNJ	0.637632	0.434677	0.935351	0.0213444
CCNO	0.737155	0.576735	0.942197	0.0148722
CCR6	0.664753	0.486224	0.908834	0.0104963
CCR7	0.779294	0.631179	0.962165	0.0204182
CCT2	0.670668	0.491312	0.915499	0.0118693
CCT7	0.637156	0.408967	0.992667	0.0463164
CD109	1.24027	1.02183	1.5054	0.0293719
CD163	1.19668	1.00237	1.42865	0.0470156
CD1E	0.618761	0.389306	0.983455	0.0423024
CD209	1.89942	1.07978	3.34126	0.0259927
CD320	0.688808	0.52612	0.901803	0.00669103
CD36	1.53724	1.25471	1.88339	3.32656e-05
CD3D	0.777949	0.622088	0.972859	0.0277235
CD3G	0.585303	0.38674	0.885814	0.0112943
CD40LG	1.7479	1.01562	3.00818	0.0438099
CD59	1.53185	1.08648	2.15979	0.014968
CD7	0.676834	0.466431	0.982148	0.0398992
CD93	1.27305	1.012	1.60144	0.0392268
CDC20	0.773257	0.648147	0.922516	0.00429576
CDC25A	0.718742	0.558346	0.925215	0.0103693
CDC25C	0.566381	0.379639	0.84498	0.00534919
CDC42BPA	1.84079	1.12208	3.01984	0.0156909
CDC42EP5	0.826561	0.709742	0.962608	0.014279
CDC45	0.753641	0.591572	0.960111	0.0220525
CDC5L	1.8503	1.04568	3.27406	0.0345685
CDCA2	0.761034	0.611401	0.947288	0.0144944
CDCA3	0.681542	0.540179	0.8599	0.00122669
CDCA5	0.772626	0.615005	0.970643	0.0266972
CDCA7	0.759641	0.628162	0.918639	0.00458056
CDH10	2.63037	1.00103	6.91175	0.0497565
CDH19	1.39104	1.01378	1.90869	0.040881
CDH2	1.44904	1.06458	1.97234	0.0183845
CDK1	0.793503	0.630989	0.997873	0.0479086
CDK14	1.5511	1.00466	2.39478	0.0475997
CDK2	0.663847	0.455617	0.967244	0.032893
CDK20	1.86649	1.11232	3.13201	0.0181264
CDK4	0.686679	0.507202	0.929666	0.0150249
CDK5	0.641596	0.455805	0.903117	0.0109547
CDK5RAP1	0.521031	0.367177	0.739353	0.000261034
CDKN2A.DT	0.537545	0.305922	0.944538	0.0308996
CDKN2B	1.23874	1.01607	1.51019	0.0342029
CDKN3	0.814468	0.677016	0.979827	0.0295511
CDPF1	0.429443	0.208154	0.885985	0.022162
CDSN	2.85251	1.57305	5.17262	0.00055692
CDT1	0.721772	0.570742	0.912767	0.0064896
CDV3	1.61755	1.04652	2.50014	0.0304147
CDX1	0.719482	0.596328	0.868069	0.000588124
CDX2	0.800941	0.687632	0.932921	0.00434236
CEACAM4	1.68968	1.01394	2.81577	0.0441055
CEBPA	0.744466	0.621856	0.891251	0.00130962
CEBPE	0.592805	0.379268	0.926568	0.0217528
CELF1	2.34529	1.06399	5.16959	0.0345346
CENPH	0.751792	0.610603	0.925627	0.00718482
CENPM	0.661257	0.521787	0.838008	0.000621167
CENPN	0.676621	0.486714	0.940626	0.0201185
CENPU	0.708103	0.576501	0.869748	0.00100112
CENPV	0.648004	0.464876	0.903272	0.0104579
CENPW	0.734675	0.587893	0.918105	0.00670145
CENPX	0.562963	0.403098	0.786231	0.000748586
CEP78	0.682242	0.49523	0.939873	0.0193178
CERCAM	1.87951	1.25761	2.80895	0.00208357
CERS2	1.48706	1.0263	2.15467	0.0359777
CERS6	0.77633	0.612836	0.983442	0.0358747
CES1P1	0.639941	0.435983	0.939312	0.0226252
CFAP157	3.37011	1.23517	9.19522	0.0176741
CFC1B	0.457063	0.243493	0.857955	0.0148182
CFL2	1.1881	1.01276	1.3938	0.0343774
CGA	0.288571	0.101135	0.823392	0.0201676
CGREF1	0.741512	0.58667	0.937223	0.0123326
CHAC2	0.850765	0.72536	0.997849	0.0469857
CHAF1A	0.466933	0.286273	0.761604	0.0022812
CHAF1B	0.609039	0.418486	0.886358	0.00959568
CHCHD2	0.550748	0.32976	0.91983	0.0226497
CHCHD3	0.453189	0.244771	0.839069	0.0117937
CHCHD4	0.680398	0.464911	0.995762	0.0474992
CHCHD6	0.562685	0.39837	0.794776	0.00110011
CHDH	0.515789	0.354523	0.750412	0.000538209
CHEK2	0.640547	0.477951	0.858457	0.00286817
CHI3L2	1.37907	1.05646	1.8002	0.0180837
CHL1	1.65944	1.15605	2.38202	0.00602847
CHN2	0.817788	0.696225	0.960577	0.0142929
CHPF	1.53276	1.11213	2.11248	0.00907361
CHPT1	0.64346	0.485863	0.852175	0.00209819
CHRNA3	1.56923	1.08822	2.26285	0.0158376
CHRNA5	0.757873	0.597393	0.961462	0.0223901
CHST11	1.30327	1.02183	1.66223	0.0328477
CHST15	1.4992	1.0974	2.04811	0.0109644
CHSY3	1.3749	1.05269	1.79573	0.0194455
CHTF18	0.722906	0.535139	0.976556	0.0344669
CIAPIN1	0.539695	0.313409	0.929362	0.0261387
CIART	1.37607	1.03035	1.83778	0.0305769
CILP	1.18291	1.0163	1.37683	0.0301049
CILP2	1.47973	1.06094	2.06381	0.0209726
CISD3	0.606196	0.418627	0.877808	0.00805125
CISH	0.628104	0.423311	0.931974	0.0208943
CKB	0.885458	0.794332	0.987038	0.0281341
CKMT2	0.827361	0.741287	0.92343	0.000721628
CKS2	0.748573	0.603271	0.928872	0.00853619
CLDN11	1.49303	1.17854	1.89145	0.000896279
CLDN12	0.716747	0.561965	0.91416	0.00729605
CLDN3	0.849753	0.722389	0.999573	0.0494002
CLDND1	1.72799	1.04613	2.85427	0.0326712
CLEC11A	1.32855	1.00959	1.74827	0.0425498
CLEC1A	1.53468	1.07573	2.18944	0.0181459
CLEC4D	2.28112	1.09763	4.7407	0.0271366
CLEC4F	2.04495	1.03423	4.04342	0.0397126
CLIC4	1.35477	1.10633	1.659	0.00330819
CLIP3	1.52178	1.00364	2.30742	0.0480322
CLIP4	1.42959	1.09882	1.85994	0.00777249
CLK1	1.40814	1.12771	1.7583	0.00252189
CLK2	1.63955	1.0555	2.54677	0.0277813
CLMN	0.696789	0.520871	0.932121	0.0149564
CLMP	1.20689	1.01556	1.43426	0.0327325
CLN3	0.713713	0.528974	0.96297	0.027324
CLPP	0.614165	0.415582	0.907638	0.0144345
CLU	1.21725	1.02679	1.44304	0.0235451
CMC1	0.717039	0.516757	0.994946	0.0465598
CMSS1	0.736868	0.563594	0.963415	0.0255847
CMTM7	1.51528	1.04159	2.20441	0.0297804
CNNM3	0.608093	0.417732	0.885203	0.00941918
CNOT1	0.569775	0.369063	0.879644	0.0111256
CNOT10	0.608141	0.391408	0.944885	0.0269584
CNPY2	0.439047	0.247616	0.778471	0.00484816
CNPY4	1.83202	1.09496	3.06521	0.0211435
CNTD1	0.616987	0.416321	0.914372	0.0161298
CNTFR.AS1	6.01096	1.81536	19.9032	0.00332391
CNTN1	2.07219	1.24315	3.45411	0.0051926
CNTN4	1.62667	1.21673	2.17471	0.00102299
CNTNAP1	1.34384	1.00791	1.79172	0.0440455
CNTNAP3	2.64533	1.09287	6.40315	0.0310165
COA3	0.380389	0.214468	0.674674	0.000946543
COA7	0.502557	0.328246	0.769433	0.00154543
COIL	0.652705	0.458722	0.92872	0.017744
COL13A1	1.64257	1.01312	2.66307	0.0441308
COL23A1	1.74316	1.05129	2.89036	0.0312546
COL4A1	1.22925	1.00506	1.50345	0.0445283
COL4A3	0.169266	0.0391991	0.730911	0.0173146
COLEC12	1.26954	1.11901	1.44033	0.000210535
COMP	1.11997	1.00963	1.24236	0.0322625
COPA	1.96255	1.14353	3.36817	0.0144195
COPS6	0.579599	0.383858	0.875153	0.00947911
COPS7B	0.343607	0.15972	0.739205	0.00627461
COPZ2	1.67636	1.13201	2.48248	0.00991037
COQ2	0.464384	0.294141	0.733158	0.000994099
COQ3	0.617082	0.451924	0.842598	0.00238464
CORO2B	1.76933	1.21351	2.57975	0.00301908
COX10	0.500591	0.295618	0.847685	0.0100281
COX11	0.591715	0.408094	0.857955	0.00563705
COX14	0.626894	0.416787	0.942917	0.0249499
COX16	0.697704	0.495718	0.981992	0.0390013
COX17	1.48257	1.02605	2.14219	0.0359997
COX18	0.483956	0.26486	0.884293	0.0182855
COX4I1	0.519007	0.297451	0.905588	0.0209362
COX5A	0.556669	0.381267	0.812765	0.00241686
COX5B	0.545098	0.338775	0.877077	0.0124036
COX6A1	0.291613	0.144824	0.587183	0.000558712
COX6B1	0.532941	0.317706	0.893992	0.0171001
CPA4	2.51161	1.43721	4.3892	0.00122308
CPEB1	2.12793	1.24395	3.64008	0.00583507
CPEB4	1.43126	1.03528	1.97869	0.0300258
CPLX1	0.809366	0.674105	0.971768	0.0233956
CPN1	0.658852	0.461374	0.940856	0.0217139
CPQ	1.30711	1.05431	1.62054	0.0145979
CPSF3	0.551942	0.359579	0.847211	0.00656094
CPSF4	0.582504	0.361187	0.939433	0.0266793
CPXM2	1.56323	1.15405	2.11749	0.00390997
CR1	1.73851	1.1799	2.56161	0.00516651
CR1L	0.424004	0.18563	0.968483	0.041755
CRABP2	1.25741	1.01842	1.55248	0.0332007
CRAT	1.48347	1.0858	2.02677	0.0132497
CREBRF	1.5235	1.14177	2.03285	0.00422429
CRISPLD1	1.17042	1.00518	1.36282	0.0427179
CRISPLD2	1.45489	1.04215	2.03111	0.0276326
CRLS1	0.636209	0.45993	0.88005	0.00629815
CRMP1	1.60119	1.08952	2.35315	0.0165552
CRY2	1.77864	1.105	2.86294	0.0177356
CRYAB	1.23127	1.05851	1.43223	0.00699452
CRYBG1	0.715184	0.58022	0.881543	0.00168038
CRYM	0.662027	0.523263	0.83759	0.000588881
CRYZL2P	0.785598	0.655154	0.942014	0.00919396
CS	0.514804	0.356527	0.743347	0.000396674
CSE1L	0.752715	0.573475	0.987976	0.0406443
CSF3R	1.3004	1.00471	1.68311	0.0459663
CSGALNACT2	1.41979	1.07355	1.87769	0.0139883
CST6	1.44132	1.11979	1.85516	0.00453225
CSTF1	0.702916	0.510946	0.967012	0.0303052
CSTF3	0.706	0.509814	0.977681	0.0360958
CTAGE1	2.36748	1.02317	5.47806	0.0440655
CTBS	1.36777	1.02406	1.82685	0.0339225
CTLA4	0.445306	0.240975	0.822898	0.00981972
CTNNBL1	0.655046	0.484713	0.885235	0.00589909
CTSB	1.33571	1.04528	1.70685	0.02067
CTSL	1.24644	1.02197	1.52022	0.0296719
CTTNBP2	0.872815	0.765305	0.995429	0.0425313
CWF19L2	2.23295	1.066	4.67735	0.0332219
CXCL1	0.864972	0.770806	0.970642	0.013638
CXCL10	0.880021	0.796244	0.972613	0.0122798
CXCL11	0.899644	0.831728	0.973105	0.00827324
CXCL13	0.905768	0.832892	0.985021	0.0207432
CXCL3	0.878955	0.787105	0.981524	0.0219561
CXCL9	0.88641	0.805536	0.975403	0.0135054
CXCR3	0.609264	0.379414	0.978358	0.0403151
CXorf58	0.421598	0.187581	0.947566	0.0365898
CYB5A	0.63418	0.443603	0.906631	0.0125073
CYB5RL	0.456402	0.217224	0.958929	0.0383891
CYBRD1	1.26245	1.08293	1.47173	0.0029017
CYC1	0.688338	0.523528	0.905033	0.00748314
CYCS	0.660151	0.47751	0.912648	0.0119677
CYMP	0.44594	0.234695	0.847322	0.0136695
CYP1B1	1.21803	1.06662	1.39093	0.00358921
CYP24A1	1.27913	1.01621	1.61007	0.0359999
CYP27C1	2.3973	1.16205	4.94564	0.01796
CYP2D6	1.87771	1.01397	3.47722	0.0450598
CYP2J2	0.72873	0.593211	0.895207	0.00257421
CYP2S1	0.785913	0.66407	0.930113	0.00506471
CYP4F22	0.435549	0.211446	0.897166	0.0241785
CYP4V2	0.603106	0.389348	0.93422	0.0235304
CYP4Z2P	0.348419	0.123738	0.981074	0.0459189
CYS1	1.24754	1.00077	1.55515	0.0492064
CYTH4	2.43448	1.32641	4.46822	0.00408288
CZIB	1.95795	1.15158	3.32894	0.0130956
DAAM2	1.5582	1.14845	2.11415	0.00438491
DAGLA	0.618581	0.399108	0.958745	0.0316817
DANCR	0.74683	0.590966	0.943801	0.0145148
DAPK1	1.43481	1.13177	1.81898	0.00285834
DAPK1.IT1	1.59446	1.18436	2.14655	0.00210264
DAZAP1	0.507337	0.301975	0.85236	0.0103643
DBF4	0.740812	0.593581	0.92456	0.00795914
DBH.AS1	0.505896	0.275379	0.929374	0.0280915
DBI	0.517869	0.364849	0.735068	0.000231063
DBN1	1.29722	1.03665	1.62329	0.0229324
DCAF1	0.447325	0.215999	0.926389	0.0303254
DCAF16	0.64503	0.418952	0.993106	0.0464388
DCBLD2	1.64504	1.30491	2.07383	2.53307e-05
DCLK1	1.41391	1.0842	1.84389	0.0105665
DCLK2	2.68167	1.04649	6.8719	0.0399166
DCLRE1A	0.704783	0.5026	0.988299	0.0425403
DCST1.AS1	0.58309	0.366123	0.928631	0.0230981
DCTN5	1.91479	1.13508	3.23008	0.0148964
DCTPP1	0.559599	0.396653	0.789484	0.000945997
DCUN1D3	1.66951	1.07814	2.58525	0.0216078
DDC	0.80053	0.700541	0.914791	0.00108213
DDIAS	0.781693	0.617451	0.989622	0.0406923
DDR2	1.20606	1.00908	1.44149	0.0394692
DDX1	0.589545	0.355394	0.977967	0.0407326
DDX11L2	1.75155	1.10865	2.76727	0.0163072
DDX20	0.592807	0.404428	0.868931	0.00736102
DDX23	0.562019	0.335634	0.941102	0.0284693
DDX28	0.485154	0.283732	0.829568	0.00822597
DDX39A	0.552755	0.405693	0.753126	0.000172315
DDX3Y	1.17864	1.00815	1.37797	0.0392261
DDX46	0.658467	0.443595	0.977421	0.0381459
DDX51	0.540997	0.308296	0.949342	0.0322618
DDX52	0.536406	0.372152	0.773154	0.000840021
DDX56	0.463971	0.250956	0.857797	0.0143189
DDX59	1.64336	1.00666	2.68278	0.0469788
DEDD2	1.58099	1.10013	2.27205	0.0132964
DEF6	0.638164	0.407891	0.998435	0.0492039
DENND3	1.72754	1.06346	2.80631	0.0272078
DENND5A	1.38352	1.08155	1.76981	0.00976776
DEPDC1B	0.778892	0.65038	0.932797	0.00660489
DEPDC4	0.245986	0.0625426	0.967488	0.0447209
DEPDC5	0.519666	0.308937	0.874136	0.0136272
DFFB	0.698587	0.540032	0.903696	0.00631567
DGCR9	2.64313	1.50472	4.64282	0.000720833
DGKZ	0.653929	0.444552	0.961919	0.0309948
DGUOK	0.602524	0.383185	0.947415	0.0282439
DHDDS.AS1	0.54629	0.316292	0.943535	0.0301268
DHFR	0.746199	0.577113	0.964824	0.0255418
DHODH	0.432199	0.249875	0.747556	0.0026936
DHX15	0.539024	0.341653	0.850417	0.00789701
DHX30	0.402926	0.187556	0.865605	0.0198119
DHX33	0.581831	0.39422	0.858726	0.00639479
DHX34	0.456194	0.236144	0.881295	0.0194868
DHX35	0.632928	0.401518	0.997709	0.0488565
DHX37	0.579685	0.375811	0.894157	0.0136673
DHX57	0.413058	0.197532	0.863741	0.0188162
DHX8	0.440942	0.220708	0.880938	0.0203965
DIMT1	0.440208	0.270305	0.716906	0.000975618
DIP2C	1.55511	1.09402	2.21053	0.0138637
DIPK1C	2.29305	1.4929	3.52205	0.00015062
DIRC1	3.94828	1.0904	14.2965	0.036457
DIRC3	2.79642	1.42405	5.49134	0.00282026
DLEU1	0.7437	0.564611	0.979594	0.0351491
DLG1	1.51774	1.00792	2.28543	0.0457435
DLGAP5	0.820985	0.700626	0.962018	0.0147404
DLX1	2.01801	1.25471	3.24568	0.00378191
DMXL2	1.50737	1.13169	2.00777	0.005019
DNAH11	4.18953	1.01118	17.3581	0.048235
DNAH17	0.201472	0.0753717	0.538545	0.00140484
DNAJB4	1.39669	1.1361	1.71706	0.00151896
DNAJB5	1.50954	1.07392	2.12185	0.0177651
DNAJB7	0.163481	0.049693	0.537826	0.00287525
DNAJC1	1.49072	1.03249	2.15232	0.033123
DNAJC12	0.841463	0.719117	0.984625	0.031299
DNAJC13	3.14853	1.3505	7.3404	0.00791396
DNAJC2	0.518909	0.315344	0.853883	0.00983526
DNAJC9	0.635418	0.425068	0.949861	0.0270537
DNASE1L1	1.5752	1.08119	2.29492	0.017956
DNASE1L3	0.767666	0.602432	0.97822	0.032514
DNER	1.56675	1.1841	2.07306	0.0016736
DNM1P35	0.297665	0.134426	0.659134	0.00281127
DNM1P46	2.39602	1.07611	5.33489	0.0323899
DNPEP	0.311759	0.1804	0.538768	2.9696e-05
DNPH1	0.613317	0.387787	0.97001	0.0366048
DOC2A	0.600541	0.361045	0.998906	0.0495092
DOCK1	2.85356	1.0508	7.74918	0.0396698
DOT1L	0.448149	0.223059	0.900377	0.0241479
DPPA4	0.196145	0.044898	0.856896	0.0303681
DPY19L2P3	0.347475	0.148917	0.810783	0.0144786
DRD4	0.549763	0.305382	0.98971	0.0461034
DRD5	1.88586	1.02217	3.47931	0.0423418
DRG1	0.518466	0.328379	0.818588	0.00481705
DSEL	1.84108	1.01749	3.3313	0.0436665
DSN1	0.750647	0.584777	0.963566	0.024368
DST	1.75644	1.09596	2.81496	0.0192457
DTL	0.798006	0.646629	0.98482	0.0355104
DTX2	0.711205	0.512164	0.987599	0.0419053
DTYMK	0.524167	0.307566	0.893309	0.0175612
DUBR	2.07103	1.18486	3.61997	0.010609
DUS1L	0.576577	0.402598	0.825739	0.00265719
DUS3L	0.45948	0.277418	0.761025	0.00252144
DUSP1	1.37494	1.06956	1.76751	0.012966
DUSP16	0.630223	0.43875	0.905255	0.0124658
DUSP5	1.24938	1.06382	1.4673	0.0066443
DUSP9	0.603796	0.373109	0.977112	0.0399524
DVL3	1.74262	1.01203	3.00062	0.0451662
DYDC2	0.522341	0.283605	0.962044	0.037147
DYRK3	2.08003	1.10746	3.90671	0.0227656
DYRK4	0.746331	0.571136	0.975267	0.0320783
DYSF	1.58977	1.14769	2.20215	0.00529471
DZIP1	1.5033	1.11266	2.03109	0.00792397
E2F2	0.498229	0.267185	0.929066	0.0284237
E2F7	0.717411	0.539093	0.954714	0.0227372
E2F8	0.823272	0.689713	0.982693	0.0312975
EBF2	2.79123	1.59199	4.89385	0.000339634
EBP	0.626741	0.429308	0.91497	0.015508
EBPL	0.715905	0.535302	0.957441	0.0242483
ECM2	1.33338	1.03429	1.71897	0.0264117
ECRG4	1.19629	1.01184	1.41437	0.0359342
ECSIT	0.652082	0.447408	0.950386	0.0260996
EDA	0.486409	0.254588	0.92932	0.0291184
EDA2R	1.84211	1.13608	2.98691	0.0132368
EDAR	1.15539	1.01052	1.32102	0.0345925
EDEM2	0.621709	0.429601	0.899724	0.0117259
EEF1E1	0.666847	0.461792	0.962955	0.0306712
EFCAB11	0.510077	0.321086	0.810309	0.004363
EFEMP2	1.23217	1.00952	1.50393	0.040056
EFNA2	0.706031	0.509115	0.979111	0.0369333
EFNA5	1.44599	1.03091	2.02821	0.0326557
EFNB2	1.29483	1.06417	1.57548	0.00984197
EFS	1.73788	1.25868	2.39951	0.000785984
EFTUD2	0.543081	0.306569	0.962057	0.0363892
EGR1	1.27949	1.0659	1.53588	0.00817281
EGR2	1.25323	1.06345	1.47687	0.0070544
EGR3	1.24778	1.09138	1.4266	0.00119682
EHBP1	1.45546	1.02829	2.06008	0.0342284
EHBP1L1	1.63426	1.05309	2.53616	0.0284763
EHD2	1.71386	1.22715	2.39361	0.00157266
EID1	1.34209	1.01726	1.77063	0.0374333
EIF2S2	0.658257	0.471793	0.918417	0.0138634
EIF3F	0.452526	0.221452	0.924713	0.0296576
EIF3G	0.587522	0.395898	0.871897	0.00827625
EIF3K	0.469461	0.263973	0.83491	0.0100472
EIF4G3	2.05474	1.16764	3.61581	0.0125095
EIF4H	0.446466	0.239892	0.830923	0.0109474
EIF6	0.738192	0.560484	0.972246	0.0307516
ELF2	1.88484	1.06519	3.3352	0.0294915
ELK3	1.4166	1.01304	1.98092	0.0417817
ELL3	0.682264	0.529679	0.878804	0.00307397
ELOA.AS1	0.672619	0.47147	0.959586	0.0287046
ELOVL7	0.806526	0.698349	0.931459	0.00343046
ELP6	0.519711	0.270267	0.999381	0.0497833
EMC8	0.590174	0.393781	0.884516	0.0106375
EMP1	1.47105	1.1541	1.87503	0.00182311
EMSLR	0.645659	0.47819	0.87178	0.00429491
ENC1	0.752115	0.60105	0.941148	0.0127678
ENDOG	0.738192	0.558718	0.975318	0.0326953
ENG	1.75682	1.07883	2.86092	0.0235174
ENOPH1	0.401171	0.205258	0.784077	0.00755326
ENTHD1	2.33558	1.25177	4.3578	0.0076847
EP400	0.469396	0.222554	0.990022	0.0469998
EPB41L4B	0.690366	0.480996	0.990873	0.0444634
EPG5	2.13975	1.04299	4.3898	0.0380086
EPHA2	1.35816	1.09352	1.68685	0.0056329
EPHB2	0.663005	0.530156	0.829145	0.000315565
EPN3	0.760036	0.6064	0.952599	0.0172454
EPO	0.477596	0.237415	0.960755	0.038244
EPSTI1	0.842595	0.722426	0.982753	0.0291416
ERAP1	0.708427	0.509198	0.985607	0.040755
ERBB3	0.592025	0.375722	0.932855	0.0238484
ERCC6L	0.709015	0.555328	0.905235	0.00580388
ERFE	1.31554	1.09221	1.58454	0.00386211
ERGIC3	0.32414	0.15907	0.660509	0.00192268
ERICH3	2.25527	1.06613	4.77075	0.0333801
ERMN	1.43287	1.06397	1.92969	0.0178749
ERVH.1	1.4477	1.05022	1.99563	0.0238748
ERVK3.2	0.492061	0.250394	0.966969	0.0396466
ERVV.1	3.84203	1.4532	10.1577	0.00665847
ESM1	1.27458	1.02273	1.58845	0.0307687
ESPL1	0.659712	0.483702	0.899767	0.00861364
ESPNL	1.82612	1.00058	3.33276	0.0497787
ESRRB	0.287258	0.0881549	0.936051	0.0384887
ETFB	0.748237	0.583453	0.95956	0.0223004
ETS2	0.695871	0.542948	0.891865	0.00418536
ETV5	1.66203	1.16676	2.36752	0.00488776
ETV7	0.708733	0.505153	0.994358	0.0462931
EXO1	0.743813	0.58761	0.94154	0.0138622
EXOC3L2	1.68923	1.11771	2.55297	0.0128428
EXOC3L4	0.390742	0.209582	0.728496	0.00311011
EXOC6B	2.35919	1.19875	4.64296	0.0129638
EXOSC7	0.427286	0.244284	0.747383	0.00287624
EXOSC9	0.674784	0.462442	0.984629	0.0413196
EXTL1	0.522423	0.289065	0.944168	0.0315373
EZH2	0.76702	0.626249	0.939434	0.0103507
EZR	1.30803	1.01562	1.68462	0.0375222
F12	0.795391	0.656836	0.963173	0.019068
F13A1	1.20687	1.06722	1.36479	0.0027284
F2RL2	0.685863	0.545474	0.862384	0.00125094
F8	1.26566	1.02786	1.55848	0.0265021
FA2H	0.764874	0.606679	0.964319	0.0233723
FABP1	0.908764	0.833307	0.991054	0.0305302
FABP4	1.23427	1.06868	1.42552	0.00418662
FABP5	0.805959	0.670054	0.969429	0.0220517
FABP6	0.718366	0.523481	0.985804	0.0405101
FAM117B	0.501983	0.295683	0.852219	0.0107066
FAM122C	2.05684	1.0064	4.2037	0.0479894
FAM124B	1.6251	1.03658	2.54775	0.0342956
FAM135B	5.42002	1.46831	20.007	0.011199
FAM155A	1.29873	1.01666	1.65907	0.0364205
FAM160A2	1.59248	1.06491	2.38141	0.0234333
FAM161B	2.19312	1.22795	3.9169	0.00795642
FAM162A	0.590209	0.383856	0.907493	0.016297
FAM167A.AS1	0.2039	0.0756376	0.549665	0.00167374
FAM171A2	0.609872	0.373412	0.996069	0.0481887
FAM174C	0.604998	0.414709	0.882601	0.00910481
FAM186A	0.237328	0.0810023	0.695343	0.00872992
FAM205C	2.02361	1.14658	3.57148	0.0150207
FAM20B	1.59689	1.00906	2.52715	0.045665
FAM214B	1.64098	1.11483	2.41544	0.0120361
FAM219B	2.11638	1.25518	3.56847	0.00491361
FAM222A	0.702714	0.544743	0.906496	0.00661606
FAM222A.AS1	0.456415	0.255271	0.816052	0.00815426
FAM3C	2.23657	1.31388	3.80723	0.00301954
FAM53A	0.465522	0.244664	0.885746	0.019826
FAM83A	1.65461	1.00663	2.7197	0.0470303
FAM83F	0.671519	0.519168	0.868578	0.00241991
FANCA	0.576157	0.363924	0.91216	0.0186637
FANCD2	0.578943	0.354376	0.945818	0.0290804
FAR2	0.723754	0.543013	0.964654	0.0274231
FARP2	0.400865	0.207518	0.774355	0.00650429
FARSA	0.610533	0.423128	0.880941	0.00834987
FARSB	0.612526	0.404006	0.928669	0.020972
FASN	0.561865	0.376809	0.837804	0.00468195
FASTKD3	0.663094	0.481147	0.913845	0.012056
FAT3	2.4995	1.07419	5.81601	0.0334981
FBL	0.501654	0.362715	0.693813	3.05534e-05
FBLL1	0.472002	0.249933	0.891381	0.0206444
FBN1	1.16215	1.00144	1.34865	0.0478221
FBP2	2.82359	1.36709	5.83183	0.00503315
FBRSL1	0.539462	0.295016	0.986449	0.0450411
FBXL12	2.37741	1.17891	4.79433	0.0155253
FBXL3	1.70362	1.06182	2.73334	0.0271982
FBXL7	1.34017	1.02396	1.75402	0.0329706
FBXO24	0.492252	0.24281	0.997951	0.0493388
FBXO28	1.83039	1.10737	3.02549	0.0183873
FBXO30	1.52259	1.0357	2.23838	0.0324859
FBXO39	2.99951	1.10882	8.1141	0.0305097
FBXW9	0.636357	0.421173	0.961484	0.0318341
FCAMR	0.729835	0.551057	0.966613	0.0280327
FCN1	1.25292	1.02394	1.5331	0.0285418
FDFT1	0.768008	0.592229	0.995958	0.0465352
FDPSP2	0.661178	0.462461	0.945283	0.0232988
FEM1B	1.72695	1.17332	2.54182	0.00559774
FEN1	0.733095	0.575829	0.933311	0.0117297
FERMT2	1.22493	1.04337	1.43808	0.0131872
FEZ2	1.98811	1.09323	3.61551	0.024317
FGF1	2.48747	1.56229	3.96054	0.000123021
FGF19	1.3099	1.13283	1.51464	0.000269403
FGF2	1.42764	1.10288	1.84804	0.00685986
FGF7	1.71111	1.14636	2.55406	0.00858
FGF7P3	1.65729	1.19871	2.29128	0.00223845
FGF9	1.32842	1.02024	1.7297	0.0349666
FGFR1	1.91152	1.21324	3.01169	0.00521678
FGFR4	0.68144	0.486601	0.954294	0.0255989
FGG	0.560837	0.352271	0.892887	0.0147906
FHAD1.AS1	0.442259	0.217022	0.901261	0.0246924
FHDC1	0.677102	0.537272	0.853324	0.000953401
FHL1	1.15663	1.00662	1.32899	0.0400616
FIGN	2.02807	1.23215	3.33814	0.0054187
FIGNL1	0.718515	0.578348	0.892653	0.00283046
FILIP1	1.37613	1.09305	1.73254	0.00658592
FIP1L1	0.554606	0.366871	0.838409	0.00517575
FITM2	0.61728	0.455781	0.836004	0.00182431
FKBP10	1.26798	1.04497	1.53858	0.016142
FKBP11	0.625868	0.468377	0.836315	0.00153172
FKBP15	2.88289	1.20501	6.89707	0.0173607
FKBPL	0.601412	0.383983	0.94196	0.0263407
FLJ31104	2.66358	1.21546	5.837	0.0143881
FLJ42627	1.64857	1.0484	2.59233	0.0304161
FLNA	1.2089	1.03393	1.41348	0.0173946
FLOT1	2.15233	1.29604	3.57437	0.00305713
FLT1	2.17074	1.41915	3.32038	0.000351197
FMC1	0.736965	0.561775	0.966788	0.0275352
FMO2	1.4146	1.03076	1.94138	0.0317503
FOLR2	1.63252	1.07096	2.48855	0.0226866
FOS	1.15686	1.01208	1.32236	0.032687
FOSB	1.14163	1.00182	1.30095	0.0468925
FOXA2	0.649997	0.514799	0.820702	0.000293766
FOXA3	0.804104	0.680601	0.950018	0.0103881
FOXB1	0.544095	0.309243	0.957304	0.0347438
FOXC1	1.32644	1.09047	1.61346	0.00470513
FOXM1	0.790895	0.6596	0.948325	0.0113147
FOXN3.AS1	0.484321	0.249661	0.939542	0.0319991
FRAT1	0.683693	0.482392	0.968997	0.0326015
FRAT2	0.642899	0.468454	0.882305	0.00623301
FRMD6	1.19698	1.03807	1.38023	0.0133602
FRMD6.AS1	2.14496	1.07711	4.27148	0.029908
FSCN1	1.16458	1.00375	1.35117	0.044502
FST	1.43528	1.13471	1.81545	0.00257744
FSTL3	1.38547	1.08578	1.76788	0.00874774
FTSJ3	0.494424	0.324357	0.753662	0.00105709
FUT11	1.418	1.03159	1.94914	0.0314333
FUT4	0.754376	0.617984	0.920871	0.00560347
FXN	0.673518	0.464074	0.977486	0.0375452
FXR1	1.68093	1.0935	2.58393	0.0179138
FXYD3	0.80467	0.683837	0.946853	0.00884997
FXYD6	1.18112	1.00535	1.38763	0.0428782
FYTTD1	1.39645	1.01716	1.91719	0.0389054
FZD4	1.93167	1.10402	3.37976	0.0210728
FZD5	0.641634	0.461811	0.891479	0.00817895
FZD9	0.418529	0.253391	0.691289	0.000669034
G0S2	1.2148	1.05475	1.39914	0.00694415
GABARAPL2	1.60644	1.02508	2.5175	0.038635
GABRA4	0.631606	0.409763	0.973554	0.0374002
GABRG2	3.29087	1.47301	7.35218	0.00368067
GADD45B	1.59628	1.21752	2.09288	0.00071407
GAL	0.820429	0.683993	0.984079	0.0329323
GAL3ST4	1.46279	1.02629	2.08493	0.0354214
GALK1	0.372855	0.227287	0.611655	9.36412e-05
GALM	0.654874	0.47397	0.904825	0.0102794
GALNT15	1.47171	1.04976	2.06327	0.0249832
GALR2	0.522123	0.274105	0.994554	0.0480899
GAPDH	0.461321	0.24319	0.875105	0.0178666
GAR1	0.493654	0.332395	0.733148	0.000468416
GAS1	1.27026	1.03508	1.55888	0.0220199
GAS2L3	0.774096	0.619673	0.967001	0.0240993
GAS6	1.51141	1.18765	1.92344	0.000784621
GAS8	2.06125	1.17635	3.61181	0.0114874
GATA6	0.573649	0.376587	0.87383	0.00965217
GATA6.AS1	0.763722	0.593713	0.982413	0.0358985
GATAD2B	1.54156	1.02419	2.32027	0.0380282
GAU1	0.831482	0.71805	0.962833	0.0136595
GCAT	0.694045	0.517934	0.930037	0.0144587
GCDH	0.535788	0.357212	0.803637	0.00255436
GCNT2	1.50718	1.07821	2.10682	0.0163688
GCSH	0.688387	0.508384	0.932125	0.0157588
GDAP1L1	0.551326	0.320722	0.947737	0.0312275
GDI1	2.05699	1.40781	3.00552	0.000193146
GEM	1.16925	1.00566	1.35946	0.0420201
GEMIN4	0.710166	0.523687	0.963048	0.0276488
GEMIN5	0.649755	0.461145	0.915507	0.0137179
GEMIN6	0.544508	0.30898	0.959571	0.0354904
GEMIN7	0.437689	0.256057	0.748158	0.00252192
GFM2	0.74346	0.555056	0.995815	0.0468018
GGCT	0.57652	0.420003	0.791365	0.000654705
GGH	0.835504	0.726445	0.960936	0.0117916
GGT6	0.862076	0.761982	0.97532	0.0184327
GHRH	0.4691	0.254322	0.86526	0.0153805
GINM1	1.51778	1.04892	2.19621	0.0268751
GINS1	0.776689	0.660307	0.913583	0.00227942
GINS2	0.536284	0.340442	0.844787	0.00719983
GINS3	0.68238	0.525062	0.886832	0.00426092
GIPC2	0.823921	0.715318	0.949012	0.00723926
GJA1	1.27555	1.07939	1.50737	0.00428145
GJB6	1.58627	1.25783	2.00049	9.70676e-05
GJC1	1.51222	1.12085	2.04026	0.00679817
GLA	0.708102	0.528105	0.949449	0.0210764
GLCE	0.794812	0.666517	0.947803	0.0105635
GLI3	1.58411	1.07604	2.33209	0.0197345
GLIS3	1.36727	1.11332	1.67913	0.00284516
GLS	1.9751	1.28407	3.038	0.00194767
GLS2	0.587566	0.362258	0.953005	0.0311591
GLTPD2	0.520084	0.326143	0.829351	0.00603559
GLYCTK	0.496688	0.331321	0.744591	0.00070493
GMCL1	0.747573	0.563977	0.990938	0.043045
GMDS	0.739708	0.590636	0.926406	0.00864735
GMNN	0.615368	0.484699	0.781263	6.69516e-05
GNA13	1.42821	1.01777	2.00417	0.0392194
GNB1	1.74279	1.03724	2.92828	0.0359
GNG2	1.75881	1.02704	3.01198	0.03967
GNL3	0.583049	0.42276	0.804111	0.00100469
GNPNAT1	0.687947	0.529721	0.893435	0.00503211
GNPTG	2.19173	1.38571	3.46658	0.000795096
GOLIM4	0.709099	0.533952	0.941697	0.0175494
GORASP2	0.526226	0.291567	0.949743	0.033079
GOT2	0.615738	0.413027	0.91794	0.0173016
GPA33	0.846074	0.750289	0.954087	0.00639738
GPATCH1	0.626314	0.428692	0.915038	0.0155634
GPC2	0.513599	0.307299	0.858393	0.0110018
GPC4	0.790493	0.638304	0.97897	0.0311798
GPN2	0.59545	0.390789	0.907296	0.0158341
GPR137B	1.35148	1.05989	1.72329	0.0151393
GPR157	0.614735	0.419431	0.900981	0.0126119
GPR174	0.238652	0.10203	0.558216	0.00095077
GPR3	0.540801	0.319062	0.916644	0.0224156
GPR4	1.80644	1.07817	3.02662	0.0247163
GPRASP1	1.29736	1.08223	1.55526	0.00488974
GPX2	0.836176	0.709107	0.986016	0.0333856
GPX3	1.1625	1.02021	1.32464	0.0238058
GRAMD2B	1.4747	1.10853	1.96182	0.00764116
GRPEL1	0.634407	0.45301	0.888441	0.00808816
GRSF1	0.614408	0.382434	0.98709	0.044043
GSC2	0.392035	0.180936	0.849426	0.0176139
GSE1	0.701836	0.495611	0.993872	0.0460876
GSS	0.56786	0.404853	0.796499	0.00104555
GSTM5	2.14113	1.31552	3.4849	0.00218844
GSX2	2.01102	1.12004	3.61076	0.0193039
GTF2H5	2.2568	1.0328	4.93139	0.0412622
GTF2IP20	1.82677	1.18302	2.82083	0.00656525
GTF2IRD2B	0.572071	0.33562	0.975107	0.0401104
GTSE1	0.556042	0.37952	0.814669	0.00259692
GUCD1	0.589167	0.384049	0.903836	0.0153915
GUCY1A2	1.60844	1.14103	2.26732	0.00666573
GUCY2C	0.868796	0.77431	0.974813	0.0166563
GULP1	1.32878	1.04908	1.68304	0.0184063
GUSB	0.529573	0.3159	0.887773	0.0158847
GYPC	1.39853	1.07782	1.81467	0.0116089
GZMB	0.81638	0.73272	0.909591	0.00023525
H2AC16	0.434204	0.202655	0.930314	0.0318926
H2AC6	1.17329	1.00649	1.36775	0.0410927
H2AZ1	0.570677	0.392886	0.828925	0.00322901
H2BC11	1.8789	1.05426	3.34856	0.0324196
H2BC21	1.31324	1.10399	1.56215	0.00208975
H2BC6	1.28092	1.01798	1.61179	0.0346899
H2BW2	0.375835	0.197167	0.716409	0.0029469
H4C7	0.458511	0.21287	0.987609	0.0463916
H4C8	1.31889	1.01477	1.71415	0.0384887
HACL1	0.541949	0.391362	0.750479	0.000225884
HADH	0.668242	0.495627	0.900974	0.00819519
HAND2.AS1	1.27786	1.01161	1.61419	0.0397032
HAS1	1.66687	1.17957	2.35549	0.00377959
HASPIN	0.707766	0.517477	0.968028	0.0305149
HAUS1	0.783819	0.616195	0.997043	0.0472459
HAUS8	0.556187	0.373298	0.828679	0.00393024
HBEGF	1.41409	1.00265	1.99436	0.0482627
HBP1	2.05778	1.08982	3.88545	0.0260677
HCFC1R1	1.58568	1.11458	2.25591	0.010376
HCFC2	1.55487	1.12963	2.14018	0.00677558
HCG4B	0.452996	0.225305	0.91079	0.0262706
HCN4	2.34497	1.00362	5.47909	0.0490337
HDAC1	0.676149	0.45931	0.995356	0.0473052
HDAC9	2.35099	1.38378	3.99425	0.00157157
HDGFL1	2.24078	1.30433	3.84955	0.00347477
HDHD3	0.679253	0.510714	0.903412	0.00785908
HDHD5	0.609998	0.441019	0.843724	0.00281964
HDHD5.AS1	0.419688	0.211025	0.834675	0.0133189
HECA	1.90589	1.01916	3.56411	0.0434459
HEG1	1.27779	1.00411	1.62606	0.0462288
HELLS	0.761946	0.586092	0.990563	0.0422766
HERC2P3	0.5433	0.301898	0.97773	0.041842
HES6	0.568688	0.406275	0.796028	0.00100384
HEXIM2	0.580263	0.397233	0.847626	0.00487812
HGSNAT	1.97248	1.15041	3.38198	0.013537
HID1	0.642234	0.445276	0.926312	0.0178084
HINT1	0.597403	0.376632	0.947583	0.0286179
HIPK3	1.49301	1.0395	2.14437	0.0300323
HIVEP2	2.73313	1.44659	5.16385	0.00195262
HLX	1.54304	1.19734	1.98855	0.000803483
HMBS	0.664912	0.479892	0.921266	0.0141726
HMCES	0.59476	0.376243	0.940189	0.0261525
HMCN1	1.15499	1.00193	1.33145	0.0469778
HMGB2	0.473334	0.284976	0.786191	0.00386253
HMGCR	0.725367	0.561297	0.937395	0.0141234
HMMR.AS1	0.490665	0.24393	0.986974	0.0458539
HNF1A	0.483647	0.286686	0.815924	0.00648114
HNF1B	0.626632	0.412678	0.951513	0.0282941
HNF4A	0.57068	0.373657	0.871589	0.00943046
HNRNPA0	0.556611	0.343703	0.901404	0.0172199
HNRNPA3P1	0.471208	0.290146	0.765262	0.00235555
HNRNPAB	0.571786	0.363523	0.899361	0.0155644
HNRNPD	0.507933	0.283686	0.909439	0.0226444
HOOK1	0.698	0.56243	0.866248	0.00110194
HORMAD2	3.12232	1.1397	8.55393	0.0268103
HOTAIR	1.27219	1.02003	1.58668	0.0326865
HOTAIRM1	1.58458	1.0654	2.35676	0.0230404
HOXA4	1.77849	1.15523	2.73801	0.00891062
HOXA5	1.1528	1.01498	1.30933	0.0286103
HOXB.AS3	1.39911	1.08679	1.80118	0.00916721
HOXB2	1.37602	1.13458	1.66884	0.00118447
HOXB3	1.2796	1.01569	1.61209	0.0364338
HOXB4	1.60676	1.10678	2.33259	0.0126523
HOXB6	1.21346	1.02437	1.43746	0.025183
HOXB8	1.23707	1.0136	1.50981	0.0363621
HOXC4	1.70867	1.19774	2.43757	0.0031231
HOXC6	1.10935	1.02311	1.20287	0.0119639
HPCAL4	0.381957	0.15081	0.967382	0.0423661
HPSE2	1.99363	1.11192	3.57448	0.0205528
HS3ST2	1.34536	1.00226	1.8059	0.0482671
HSD11B2	0.852812	0.750846	0.968626	0.0142616
HSD17B10	0.630996	0.457425	0.870429	0.00502454
HSD17B4	0.493902	0.278083	0.877216	0.0160861
HSD17B7	0.655919	0.454584	0.946424	0.0241765
HSD17B8	0.736587	0.546975	0.99193	0.0440804
HSPA1L	2.07723	1.07361	4.01904	0.0299396
HSPA6	1.24829	1.05782	1.47305	0.00865385
HSPB9	0.592036	0.366484	0.956405	0.0321839
HSPBP1	0.685003	0.477266	0.98316	0.0401619
HSPE1	0.702308	0.508904	0.969212	0.0315359
HSPG2	1.41272	1.06845	1.86792	0.0153279
HTN1	1.88795	1.20809	2.9504	0.00527321
HTR1F	2.29451	1.18539	4.44137	0.0137136
HTR2B	1.20915	1.06505	1.37275	0.0033528
HTR3A	1.8793	1.06094	3.3289	0.0305612
HTR7	0.229893	0.0788285	0.670452	0.00710101
HYAL3	0.670503	0.451054	0.996721	0.0481318
IBA57.DT	0.569251	0.326223	0.993326	0.0473073
ICAM3	0.749264	0.563532	0.996209	0.0470229
ICK	0.558094	0.318355	0.978369	0.0417185
ICOS	0.651951	0.457187	0.929686	0.0181458
IDH1	0.521619	0.335191	0.811735	0.00392178
IDH2	0.787614	0.622809	0.996029	0.0462412
IDH3B	0.687055	0.50484	0.935038	0.0169795
IDO1	0.866203	0.764469	0.981476	0.0242411
IDS	2.4185	1.4422	4.05572	0.00081349
IER5	1.38548	1.09134	1.7589	0.007409
IER5L	1.48397	1.1164	1.97257	0.00656393
IFI35	0.71785	0.558846	0.922094	0.00946295
IFNA10	3.12624	1.22942	7.94957	0.0166784
IFNA8	0.12956	0.0344701	0.486965	0.00248536
IFNGR2	1.56305	1.03908	2.35123	0.0320349
IFRD2	0.603379	0.439361	0.828626	0.00179973
IGF1	1.24497	1.01692	1.52417	0.0337979
IGFBP3	1.19947	1.00536	1.43106	0.0434555
IGFBP4	1.22776	1.007	1.49693	0.042468
IGFBP6	1.31247	1.09219	1.57718	0.00372379
IGFBP7	1.45455	1.09153	1.9383	0.010532
IGFL1	1.29938	1.0005	1.68753	0.0495593
IGIP	1.40374	1.01382	1.94364	0.0410909
IGLL1	0.517501	0.30107	0.88952	0.0171452
IGLV.	0.397353	0.158011	0.99923	0.0498089
IGSF11	1.75938	1.05235	2.94145	0.0311974
IL11RA	1.70261	1.01573	2.85399	0.0434692
IL12B	0.17175	0.0574681	0.513296	0.00161118
IL12RB1	0.499333	0.282524	0.882521	0.0168457
IL17RB	0.72781	0.613817	0.862975	0.000256596
IL17RD	1.27309	1.00286	1.61614	0.0473186
IL17RE	0.319845	0.15168	0.674454	0.0027477
IL18R1	0.717865	0.529263	0.973674	0.0330464
IL1R1	1.35906	1.04335	1.77031	0.0229325
IL1RL1	2.16461	1.09382	4.28367	0.0265914
IL20RB	1.47164	1.01419	2.13544	0.0419391
IL22RA1	0.789931	0.658775	0.947198	0.0109105
IL22RA2	0.315689	0.151102	0.659551	0.00216159
IL23R	0.542472	0.313088	0.939912	0.0291882
IL36RN	2.27472	1.01602	5.09279	0.0456505
IL7	0.850561	0.726516	0.995786	0.0441703
ILK	1.55236	1.09509	2.20056	0.0135031
ILVBL	0.501058	0.34999	0.717334	0.000160262
IMPA2	0.72365	0.576181	0.908863	0.00540505
IMPDH2	0.678626	0.501615	0.918102	0.0119346
IMPG2	3.3707	1.05212	10.7988	0.0408061
ING2	0.551215	0.341617	0.889412	0.0146847
INHBB	1.50554	1.29715	1.74741	7.34154e-08
INPP4B	1.42004	1.02189	1.97333	0.0367127
INSL6	0.392975	0.194289	0.794846	0.00935409
INTS12	0.554193	0.37216	0.825262	0.00366909
INTS2	0.78519	0.629244	0.979784	0.0322939
IPO5P1	0.432977	0.195387	0.959474	0.0392205
IQCC	0.560472	0.369895	0.849238	0.00631988
IQCE	0.655664	0.463716	0.927066	0.0169182
IQCF4	0.371856	0.146356	0.944799	0.0375882
IQGAP1	1.51205	1.05725	2.16249	0.0235188
IQGAP3	0.596983	0.37745	0.944201	0.0274239
IRF1	0.792503	0.639239	0.982513	0.0339344
IRF3	0.654932	0.431159	0.994845	0.0472341
IRF5	1.98491	1.10692	3.55933	0.0213989
IRF8	0.695977	0.564949	0.857395	0.000659944
IRX1	0.339154	0.143234	0.80306	0.0139453
ISM1	1.40031	1.07071	1.83137	0.0139365
ISOC2	0.679995	0.482021	0.95928	0.0280376
ITGA10	2.40842	1.27027	4.56631	0.00708331
ITGA3	1.37608	1.05621	1.79282	0.0180244
ITGA5	1.26761	1.07101	1.50029	0.00581895
ITGA7	1.31574	1.0091	1.71555	0.0426745
ITGB1	2.72873	1.55089	4.80109	0.000497252
ITGB3	2.9006	1.13691	7.4003	0.0258483
ITGB3BP	0.776622	0.603263	0.999797	0.0498164
ITGB5	1.83013	1.24363	2.69323	0.00216912
ITGBL1	1.22875	1.02853	1.46794	0.0232111
ITLN1	0.917164	0.864565	0.972963	0.00411039
ITM2B	1.66119	1.0777	2.5606	0.0215096
ITSN1	2.85458	1.10951	7.34436	0.0295936
IVNS1ABP	1.59101	1.15271	2.19596	0.00473839
IZUMO4	0.409208	0.214162	0.781893	0.00683617
JADE2	0.526207	0.297592	0.930448	0.0272542
JAGN1	0.429848	0.27515	0.671523	0.000207711
JAKMIP3	1.74258	1.04593	2.90323	0.0329741
JAM2	1.22495	1.00469	1.4935	0.0448309
JAM3	1.48393	1.1383	1.93451	0.00352936
JCAD	1.22331	1.0091	1.483	0.0401523
JPH1	0.764135	0.607565	0.961054	0.0214745
JPH2	1.90721	1.11812	3.25319	0.0178001
JUNB	1.43856	1.11065	1.86328	0.00586773
KAAG1	0.503073	0.2761	0.916634	0.0248115
KANK2	1.65592	1.00968	2.7158	0.0457042
KANK4	1.33149	1.11917	1.58409	0.00123677
KANSL1L	1.52207	1.01469	2.28316	0.0423094
KARS1	0.538079	0.326398	0.887044	0.0151024
KAT6A	1.82508	1.08425	3.07211	0.0235495
KAT6B	1.91966	1.02656	3.58976	0.0411466
KATNAL1	1.44574	1.01827	2.05266	0.039284
KAZALD1	0.573875	0.341729	0.963722	0.0357576
KBTBD8	0.729994	0.54682	0.974527	0.0327602
KCNAB1	1.87669	1.02826	3.42515	0.0402909
KCNB1	2.00843	1.13226	3.56259	0.0170908
KCNE2	2.71407	1.50452	4.89601	0.000910012
KCNE3	0.762512	0.621198	0.935972	0.00952264
KCNE4	1.30189	1.02194	1.65853	0.0327101
KCNG4	2.10665	1.02183	4.34318	0.0435442
KCNIP2.AS1	0.524247	0.318486	0.862944	0.0110961
KCNJ15	2.36452	1.41911	3.93975	0.00095408
KCNJ8	1.26639	1.01658	1.57759	0.0351467
KCNQ1OT1	2.85618	1.58936	5.13277	0.000449426
KCNQ3	2.48056	1.21068	5.08245	0.0130523
KCTD18	1.90849	1.06239	3.42845	0.0305837
KDF1	0.7015	0.502314	0.97967	0.0374799
KDM1A	0.667726	0.479974	0.92892	0.0164988
KDM2B	0.563206	0.392316	0.808534	0.00185815
KDM8	0.347461	0.127282	0.948517	0.0391012
KDR	1.38812	1.07401	1.79411	0.0122315
KHDC4	1.37693	1.04836	1.80848	0.0214783
KHK	0.450917	0.304221	0.66835	7.28395e-05
KIAA1324	0.883694	0.782939	0.997415	0.0452988
KIAA1671	0.372437	0.193522	0.716761	0.00310711
KIAA2026	1.86446	1.06162	3.27444	0.0301539
KIDINS220	2.97908	1.54073	5.7602	0.00117508
KIF11	0.797628	0.677394	0.939203	0.00668017
KIF15	0.726925	0.608002	0.86911	0.00046689
KIF18B	0.757349	0.602779	0.951555	0.0170176
KIF20A	0.742638	0.608087	0.906963	0.00352884
KIF26B	1.55294	1.11042	2.17182	0.0101122
KIF2A	0.709152	0.520992	0.965267	0.0289128
KIF2C	0.763111	0.604548	0.963261	0.0229097
KIF3C	1.67629	1.03281	2.72068	0.0365628
KIF4A	0.777732	0.631438	0.957919	0.0180627
KIF7	2.14807	1.35052	3.41662	0.00124204
KIF9	0.588211	0.366764	0.943364	0.0276739
KIFBP	1.55917	1.01413	2.39715	0.0429818
KIFC1	0.676008	0.477049	0.957945	0.0276977
KIFC3	2.10465	1.15519	3.83448	0.0150447
KLF2	1.9049	1.2159	2.98435	0.00490236
KLF6	1.44208	1.06118	1.95969	0.019313
KLF8	2.64067	1.25985	5.53489	0.0101187
KLHDC1	1.98308	1.08315	3.63071	0.0264983
KLHL20	2.00572	1.17583	3.42135	0.0106364
KLHL24	1.40747	1.00449	1.97211	0.0470335
KLHL26	0.623435	0.406357	0.956478	0.0304854
KLHL32	0.672002	0.453158	0.996533	0.0480148
KLHL4	3.96646	1.69744	9.26855	0.0014635
KLHL9	2.00773	1.05056	3.83699	0.0349254
KLK10	1.23576	1.08073	1.41302	0.00196698
KLK11	1.14094	1.00412	1.2964	0.043071
KLK12	0.774403	0.620299	0.966793	0.0239296
KLK15	0.554019	0.313039	0.980508	0.0426065
KLK5	1.92399	1.29793	2.85204	0.00112053
KLK6	1.16916	1.06504	1.28346	0.00102357
KMT2A	3.08587	1.37826	6.90916	0.00614221
KRT16	1.39908	1.04061	1.88104	0.0261775
KRT5	1.31111	1.04479	1.64533	0.0193785
KRT6A	1.19266	1.07174	1.32723	0.00123742
KRT81	1.4641	1.0432	2.05483	0.0274895
KRTAP1.5	1.89595	1.08099	3.32531	0.0256387
KRTAP4.11	2.54222	1.01871	6.34418	0.0455331
KRTAP4.2	2.03271	1.08927	3.79329	0.0258407
KRTAP4.6	2.32626	1.30029	4.16174	0.0044445
KRTAP4.9	1.86518	1.00265	3.4697	0.0490311
KRTAP5.8	2.00879	1.21828	3.31225	0.0062611
KSR2	0.465744	0.232067	0.934721	0.0315631
KTN1	1.38464	1.02259	1.87488	0.0353434
KYAT1	2.35336	1.02696	5.39288	0.0430886
L1CAM	1.40048	1.09066	1.79829	0.00828372
L3MBTL4	0.554666	0.373068	0.824661	0.00358356
LAMB2	1.27023	1.00327	1.60823	0.0469155
LAMC1	1.79799	1.28659	2.51268	0.000591057
LAMC2	1.30859	1.06839	1.6028	0.00934207
LAMP3	0.762117	0.631657	0.919521	0.00457076
LAMP5	1.41497	1.13637	1.76187	0.00191804
LANCL2	0.456872	0.26139	0.798546	0.00596697
LAP3	0.71864	0.554642	0.93113	0.012424
LARS2	0.6072	0.448581	0.821906	0.00123965
LATS2	1.81659	1.21248	2.72169	0.00380364
LBR	0.712753	0.529742	0.958991	0.0253167
LCA5	2.17573	1.17184	4.0396	0.0138067
LCLAT1	0.623359	0.428734	0.906334	0.013325
LCT.AS1	0.423149	0.185614	0.964668	0.0408037
LDOC1	1.34012	1.00556	1.78599	0.0457398
LEF1.AS1	2.26526	1.03471	4.95927	0.0408249
LEMD1	1.1971	1.05662	1.35626	0.0047314
LENEP	2.07156	1.07041	4.00908	0.0306231
LENG9	0.643491	0.422055	0.981104	0.0404999
LEPR	1.73497	1.07595	2.79764	0.0238051
LETM1	0.488268	0.25948	0.918785	0.0262449
LETMD1	0.629839	0.425474	0.932364	0.0208946
LGALS4	0.757378	0.644482	0.89005	0.00074011
LGALS9	0.658549	0.515406	0.841448	0.000836246
LGR5	0.847699	0.770834	0.932229	0.000656827
LIG1	0.601247	0.438876	0.823691	0.00153695
LIG3	0.589906	0.359388	0.968283	0.0368486
LIG4	1.37949	1.04651	1.8184	0.022459
LILRA2	1.67813	1.02599	2.74481	0.0391924
LIM2	0.520865	0.280016	0.968874	0.0394158
LIMS2	1.34621	1.05576	1.71657	0.0165031
LIN54	0.568089	0.354063	0.911492	0.0190717
LIN7B	0.623733	0.415496	0.936334	0.0227662
LINC00113	2.76964	1.37584	5.57542	0.00432031
LINC00174	2.10876	1.17752	3.77646	0.0120856
LINC00205	1.64318	1.00823	2.67802	0.0462792
LINC00216	2.1776	1.26526	3.74781	0.00496503
LINC00261	0.868249	0.780419	0.965963	0.00942061
LINC00309	0.381716	0.152301	0.956705	0.0399392
LINC00313	0.363182	0.134465	0.980929	0.0457223
LINC00452	2.20381	1.06182	4.57404	0.0339249
LINC00458	0.111798	0.0235832	0.529984	0.00578678
LINC00460	1.34463	1.08567	1.66536	0.00666747
LINC00513	0.655732	0.448295	0.959156	0.0296388
LINC00525	0.712144	0.542294	0.935194	0.0146093
LINC00556	0.476891	0.2381	0.955169	0.036673
LINC00622	1.4617	1.08939	1.96125	0.0113801
LINC00636	2.60656	1.11845	6.07461	0.0264674
LINC00638	2.23065	1.15894	4.2934	0.0163281
LINC00648	1.78149	1.09238	2.90531	0.0206646
LINC00658	0.514202	0.276411	0.956561	0.0357119
LINC00702	1.46424	1.12449	1.90665	0.00464053
LINC00824	0.331576	0.119393	0.920844	0.0341582
LINC00842	2.67028	1.16896	6.0998	0.0197873
LINC00852	0.382419	0.219753	0.665497	0.000672359
LINC00853	0.548056	0.312156	0.962227	0.0362565
LINC00869	1.79026	1.00294	3.19564	0.0488511
LINC00880	0.511114	0.271341	0.962765	0.0377633
LINC00922	2.5758	1.46697	4.52278	0.000987486
LINC00928	0.410034	0.177995	0.944566	0.0362679
LINC00957	2.70539	1.32304	5.53209	0.00639187
LINC00973	1.78485	1.27965	2.48949	0.000643885
LINC00992	0.805058	0.68927	0.940297	0.00620097
LINC01013	0.232072	0.06986	0.770934	0.0170942
LINC01094	1.25455	1.03554	1.51989	0.0205209
LINC01101	2.12857	1.08238	4.18601	0.0285698
LINC01119	1.97356	1.15088	3.38434	0.0134867
LINC01140	1.91575	1.15231	3.18499	0.0121904
LINC01159	0.441046	0.223923	0.868699	0.0179348
LINC01198	0.420103	0.203125	0.868858	0.0193293
LINC01271	1.95168	1.01877	3.73889	0.0437973
LINC01293	0.421084	0.196685	0.901498	0.02595
LINC01343	1.7591	1.0688	2.89524	0.0263047
LINC01398	2.20911	1.03594	4.71087	0.0402336
LINC01419	2.03302	1.21003	3.41575	0.00735994
LINC01503	1.52439	1.12443	2.06663	0.00662246
LINC01550	0.311621	0.104213	0.931819	0.0369495
LINC01555	0.482335	0.28853	0.806318	0.00541738
LINC01654	2.31778	1.08319	4.95952	0.030323
LINC01664	2.27551	1.14514	4.52167	0.0189359
LINC01667	2.25127	1.00974	5.01937	0.0472951
LINC01730	0.462978	0.292934	0.731728	0.000975837
LINC01751	2.48141	1.10156	5.5897	0.0282772
LINC01792	2.5258	1.01741	6.27047	0.0458066
LINC01816	0.434356	0.243918	0.773477	0.00461971
LINC01828	3.14986	1.10781	8.95608	0.0313975
LINC01844	1.83723	1.10079	3.06637	0.0199449
LINC01963	0.658337	0.441068	0.982633	0.0407863
LINC01970	0.405567	0.183271	0.897498	0.0259602
LINC02012	0.582274	0.357827	0.947507	0.029479
LINC02064	2.60888	1.43168	4.75401	0.00173588
LINC02065	2.65979	1.46286	4.83607	0.00134123
LINC02091	1.84922	1.03143	3.3154	0.0390314
LINC02112	0.194936	0.0620786	0.612127	0.00509985
LINC02158	0.242629	0.0780229	0.754505	0.0144209
LINC02201	0.470531	0.254921	0.868501	0.015917
LINC02381	1.41373	1.08045	1.84982	0.0116014
LINC02401	2.24706	1.19406	4.22869	0.0120817
LINC02421	0.3747	0.168419	0.833635	0.0161309
LINC02431	0.447127	0.22836	0.875469	0.0188793
LINC02443	2.69861	1.39871	5.20657	0.00306936
LINC02532	0.315619	0.112479	0.885639	0.0284761
LINC02544	2.61718	1.6624	4.12034	3.25346e-05
LINC02582	1.39137	1.07404	1.80245	0.0123908
LINC02673	2.10936	1.02243	4.35182	0.0433848
LIPE	0.692617	0.501933	0.955742	0.0253852
LIPG	0.733932	0.628627	0.856876	9.05288e-05
LIX1L	1.61647	1.20128	2.17515	0.00152045
LMCD1	1.65982	1.17908	2.33656	0.00368321
LMNB1	0.714557	0.582086	0.877175	0.00131531
LMNB2	0.661664	0.511357	0.856152	0.0016825
LMO2	1.90592	1.20185	3.02247	0.00611653
LMOD1	1.18656	1.00765	1.39724	0.0402283
LNCAROD	1.61706	1.07359	2.43563	0.0214618
LOC100128108	2.30542	1.16226	4.57296	0.0168359
LOC100128653	1.9391	1.1365	3.30852	0.0151263
LOC100130331	0.566432	0.323422	0.992035	0.0468192
LOC100130872	1.75431	1.02917	2.99035	0.0388618
LOC100130987	0.614719	0.443857	0.851353	0.00340602
LOC100288966	0.205591	0.0641129	0.659267	0.00779689
LOC100505711	1.81195	1.12553	2.91698	0.0144159
LOC100505716	2.11083	1.00232	4.44531	0.0492913
LOC100505782	0.545135	0.305152	0.973849	0.0404156
LOC100506489	3.02565	1.17813	7.77043	0.0214139
LOC100506563	0.527624	0.310447	0.896732	0.0181393
LOC100507395	0.597452	0.359463	0.993005	0.0469177
LOC100652999	2.32262	1.10742	4.87127	0.0257492
LOC100996325	0.20817	0.0525847	0.824094	0.0253809
LOC100996506	2.76875	1.32493	5.78596	0.0067656
LOC100996654	0.394128	0.175586	0.884678	0.0240089
LOC101927040	0.470165	0.233743	0.945719	0.0343037
LOC101927069	0.357695	0.158533	0.807057	0.0132757
LOC101927248	0.496818	0.250789	0.984207	0.0448983
LOC101927263	1.58096	1.04048	2.4022	0.0318828
LOC101927278	0.445107	0.213938	0.926065	0.030353
LOC101927377	0.24263	0.0849161	0.693266	0.00819644
LOC101927447	0.438888	0.205836	0.935804	0.0330305
LOC101927550	0.421545	0.211828	0.838891	0.0138817
LOC101927603	2.01111	1.00848	4.01055	0.0472619
LOC101927610	0.233886	0.0732324	0.746973	0.0141921
LOC101927636	0.20839	0.0573164	0.757659	0.0172494
LOC101927760	0.283394	0.110763	0.725077	0.00852178
LOC101927811	0.690279	0.523898	0.909499	0.00843618
LOC101927829	0.133026	0.0401883	0.440325	0.000956352
LOC101928035	2.56233	1.0337	6.35152	0.0422026
LOC101928409	1.84328	1.10854	3.06502	0.0184167
LOC101928590	2.84803	1.15342	7.03232	0.0232399
LOC101928730	0.480086	0.230731	0.998922	0.0496638
LOC101928896	2.27663	1.10465	4.69201	0.0257663
LOC101929174	2.26902	1.02319	5.03177	0.0437611
LOC101929512	0.407883	0.17808	0.93424	0.0339358
LOC101929550	2.10791	1.19137	3.72954	0.0104234
LOC101929897	2.15012	1.28291	3.60352	0.00366606
LOC102723692	0.71626	0.518504	0.989439	0.0429323
LOC102723701	2.87127	1.21558	6.78213	0.0161674
LOC102724030	2.43301	1.1349	5.21591	0.0223015
LOC102724434	2.58712	1.26253	5.30141	0.00940873
LOC105371352	0.443339	0.202424	0.97098	0.0419932
LOC105374042	0.226634	0.0550376	0.933232	0.0398155
LOC105377468	0.427168	0.184314	0.990008	0.047325
LOC105378568	1.73222	1.00389	2.98897	0.0483912
LOC114224	1.46164	1.13269	1.88611	0.00352513
LOC283788	1.73957	1.03084	2.9356	0.0381053
LOC284798	2.62107	1.31228	5.23517	0.00633544
LOC284865	1.96184	1.01241	3.80162	0.0458778
LOC285000	0.320419	0.120937	0.848941	0.022057
LOC286437	1.48864	1.09023	2.03264	0.0122941
LOC388780	0.588129	0.384334	0.899986	0.0144679
LOC400622	0.232307	0.0900091	0.599567	0.00254945
LOC401176	0.441732	0.207583	0.939995	0.0339581
LOC440570	0.503974	0.267404	0.949835	0.0340796
LOC642696	1.99711	1.01566	3.92697	0.0449636
LOC643201	2.22477	1.04338	4.74379	0.0384626
LOC643711	4.62003	1.03202	20.6825	0.0453736
LOC646214	1.95174	1.10664	3.4422	0.0208888
LOC647070	2.65019	1.09314	6.42504	0.0310005
LOC728024	2.84248	1.30715	6.18117	0.00839522
LOC728743	0.479523	0.247068	0.930685	0.0298346
LOC780529	0.29279	0.0938915	0.913033	0.0342804
LONRF2	1.52057	1.03361	2.23695	0.0333551
LOXL4	2.78982	1.62937	4.77676	0.000184607
LPCAT3	0.593596	0.364868	0.965709	0.0356857
LPP	1.65282	1.18127	2.3126	0.00336716
LRATD1	0.783334	0.654774	0.937135	0.0075889
LRBA	0.736556	0.545395	0.994718	0.0460965
LRCH1	1.6529	1.13047	2.41678	0.00952416
LRCH3	3.13205	1.54994	6.32914	0.00146828
LRIG3	0.787135	0.630415	0.982816	0.0346023
LRPAP1	0.504999	0.320976	0.794528	0.00312972
LRPPRC	0.603702	0.401947	0.906728	0.0150258
LRR1	0.500912	0.314736	0.797215	0.00354736
LRRC17	1.78251	1.28128	2.47981	0.000600535
LRRC29	0.521829	0.288353	0.944351	0.0316217
LRRC37A4P	0.521295	0.34437	0.789117	0.00207278
LRRC43	2.0703	1.02093	4.19828	0.0436556
LRRC45	0.686623	0.472863	0.997013	0.0481908
LRRC47	0.671213	0.456828	0.986207	0.0422842
LRRC4C	4.59979	2.19813	9.6255	5.1103e-05
LRRC59	0.289071	0.155551	0.5372	8.66342e-05
LRRC75A	0.798258	0.648052	0.983278	0.0341319
LRRC8A	2.08359	1.51659	2.86257	5.90405e-06
LRRFIP1	1.72274	1.11925	2.65162	0.0134362
LRRTM1	1.44033	1.04856	1.97847	0.0242761
LSM3	0.4185	0.231113	0.757821	0.00403616
LSM4	0.476683	0.303546	0.748574	0.00129285
LSM5	0.727294	0.557203	0.949307	0.0191442
LSM6	0.57865	0.380225	0.880625	0.0106711
LSM7	0.537291	0.376586	0.766575	0.000612644
LTA4H	0.699385	0.491011	0.99619	0.0475782
LTBP3	1.64382	1.13877	2.37287	0.00795906
LURAP1	1.82801	1.02047	3.27458	0.0425521
LY6D	1.29435	1.09864	1.52492	0.00203744
LY75	0.841526	0.734001	0.964802	0.0133721
LYAR	0.670473	0.499669	0.899664	0.00770449
LYL1	1.72365	1.08644	2.7346	0.0207761
LYPD5	0.469402	0.289353	0.761486	0.0021853
LYPD6	0.489722	0.341027	0.703252	0.000110341
LYPD6B	0.735451	0.582799	0.928086	0.00963331
LYVE1	1.22581	1.00289	1.49827	0.0467934
LZTS2	1.76002	1.16167	2.66659	0.00765534
MACF1	1.89744	1.21206	2.97038	0.00509398
MAD2L1	0.788069	0.646649	0.960417	0.0182651
MAFF	1.32945	1.00575	1.75735	0.0454779
MAGI2.AS3	1.90962	1.26714	2.87785	0.00199212
MAIP1	0.544869	0.356282	0.833277	0.00508757
MAMDC2	1.16015	1.00661	1.3371	0.0402719
MAML2	1.54804	1.14173	2.09895	0.00490379
MAN1B1.DT	1.74341	1.09458	2.77684	0.0192575
MANBAL	0.681411	0.470466	0.986939	0.0424049
MAP1A	1.92478	1.01813	3.63879	0.0438766
MAP1B	1.48294	1.22036	1.80201	7.40536e-05
MAP2K1	1.47112	1.0343	2.09243	0.0317464
MAP3K12	1.93752	1.1001	3.41242	0.0220032
MAP3K2	1.79232	1.07084	2.99987	0.0263897
MAP3K3	2.07934	1.07057	4.03866	0.0306736
MAP3K8	1.32872	1.04498	1.68949	0.0203983
MAP4K4	1.6324	1.17246	2.27277	0.00370563
MAP6	3.27148	1.27588	8.3884	0.0136214
MAP7D1	1.35964	1.01884	1.81443	0.0369104
MAPKAPK3	0.615778	0.412668	0.918854	0.0175783
MAPKAPK5	0.572293	0.401061	0.816631	0.00209339
MAPKBP1	2.68278	1.363	5.2805	0.00428603
MARCHF9	0.474903	0.265646	0.849	0.011997
MARCKSL1	0.725552	0.532203	0.989145	0.0424595
MARCO	1.2983	1.04264	1.61666	0.0196403
MARF1	1.82827	1.20799	2.76704	0.00432184
MARS2	0.701362	0.545598	0.901594	0.00563304
MARVELD1	2.0462	1.1841	3.53596	0.0103039
MARVELD2	0.570113	0.424554	0.765577	0.000186999
MBNL1	1.59742	1.05182	2.42604	0.0280253
MBNL1.AS1	1.24987	1.01386	1.54082	0.0367219
MCAM	1.84186	1.23325	2.75081	0.00284139
MCAT	0.636874	0.464399	0.873406	0.00511113
MCC	1.57195	1.20712	2.04703	0.000787708
MCCC1	0.67884	0.488338	0.943659	0.0211647
MCCC2	0.478152	0.316611	0.722115	0.000451813
MCEMP1	1.38133	1.14526	1.66606	0.000728996
MCF2L.AS1	0.77616	0.614762	0.97993	0.0331368
MCF2L2	0.256479	0.0676823	0.971916	0.0452985
MCM2	0.764185	0.604633	0.965838	0.0243939
MCM5	0.644657	0.49283	0.843257	0.00135445
MCM6	0.490828	0.338552	0.711594	0.000173021
MCM7	0.622259	0.484843	0.798622	0.000194387
MCRIP2	0.617382	0.452995	0.841423	0.00226571
MCRS1	0.47056	0.297727	0.743725	0.00124779
MDH2	0.550351	0.366419	0.826613	0.00400908
MECP2	1.86079	1.13323	3.05548	0.0141179
MED19	0.61244	0.377878	0.992603	0.0465801
MED9	0.573461	0.335701	0.979616	0.041816
MEF2A	2.16967	1.34546	3.4988	0.00148765
MEF2C.AS1	0.436703	0.209905	0.908554	0.0266551
MEIS2	1.1617	1.02895	1.31159	0.0154846
MEPE	2.00315	1.19443	3.35943	0.00845211
MESP2	1.83266	1.00308	3.34832	0.0488417
MEST	0.763765	0.592393	0.984712	0.0376354
METAP1	0.557514	0.371136	0.837488	0.00489018
METRN	1.36307	1.00445	1.84974	0.0467605
METRNL	1.33736	1.03872	1.72185	0.0241572
METTL1	0.636701	0.435719	0.930389	0.019659
METTL2B	0.642387	0.47798	0.863343	0.00334413
METTL7B	0.701072	0.566152	0.868145	0.00112795
METTL9	1.83035	1.05058	3.18887	0.0328279
MEX3B	1.97385	1.17522	3.31518	0.0101625
MFSD11	1.75996	1.00305	3.08803	0.0487716
MFSD4A	0.810425	0.657904	0.998305	0.0481644
MFSD4A.AS1	0.545878	0.298336	0.998818	0.049553
MFSD9	0.616451	0.417725	0.909718	0.0148294
MGARP	1.6952	1.11443	2.57863	0.0136553
MGME1	0.778028	0.605667	0.99944	0.0494902
MGP	1.16956	1.03101	1.32673	0.0149025
MGST1	0.761621	0.584795	0.991915	0.0433636
MICALCL	1.49533	1.02314	2.18543	0.0376991
MICB	0.853018	0.739465	0.984008	0.0291721
MICU3	1.47647	1.15013	1.8954	0.00223148
MIEF1	0.60616	0.376055	0.977065	0.0398578
MINAR1	2.03941	1.21976	3.40986	0.00657898
MINCR	0.646196	0.432561	0.965342	0.0329903
MINDY1	1.72123	1.09819	2.69773	0.0178614
MINDY2	1.51052	1.13005	2.01909	0.00534091
MIOS	0.648407	0.433618	0.969588	0.0348232
MIR1.1HG.AS1	2.62012	1.25417	5.47376	0.0103932
MIR100HG	1.22063	1.08178	1.37731	0.00121345
MIR10A	1.31041	1.06401	1.61388	0.0109672
MIR31HG	1.70822	1.37593	2.12077	1.22608e-06
MIR4755	2.10907	1.14392	3.88856	0.0168152
MIR670HG	1.87871	1.09512	3.22298	0.0220252
MIR99AHG	2.50678	1.05536	5.95433	0.0373394
MIS18A	0.637896	0.497132	0.818519	0.00040894
MKI67	0.751931	0.600719	0.941205	0.0128126
MKKS	0.768019	0.595022	0.991314	0.0426663
MLEC	0.608744	0.461282	0.803348	0.000452963
MLLT1	0.498479	0.264574	0.939176	0.0312301
MLLT11	1.41518	1.18309	1.6928	0.000144931
MLXIP	0.685937	0.484368	0.971388	0.033713
MMAB	0.51099	0.298308	0.875307	0.0144874
MMACHC	0.680898	0.516178	0.898184	0.00653094
MMP12	0.870645	0.786712	0.963532	0.00740138
MMP14	1.35824	1.04076	1.77256	0.0241911
MMP16	4.86822	2.14789	11.0339	0.000149942
MMP19	1.82511	1.2677	2.62761	0.00121358
MMP3	0.924636	0.859524	0.994681	0.0354567
MND1	0.794196	0.670152	0.9412	0.00782927
MORF4L1	1.92803	1.23304	3.01474	0.0039965
MORF4L2	1.31707	1.00027	1.7342	0.0497767
MOSMO	1.97696	1.14841	3.40331	0.0139224
MOSPD2	1.60905	1.13953	2.27202	0.00689352
MPC2	0.703874	0.536922	0.922738	0.0110202
MPDZ	1.31344	1.06368	1.62185	0.0112894
MPP7	0.741802	0.564601	0.974617	0.0319865
MPRIP	3.65063	1.87372	7.11263	0.000141695
MPZL3	1.95344	1.11064	3.4358	0.0201151
MRAP	3.11907	1.06126	9.16703	0.0386344
MRAS	1.59871	1.11098	2.30057	0.0115133
MRC1	1.16055	1.03162	1.30559	0.0132109
MRC2	1.42535	1.02419	1.98363	0.0355799
MRM2	0.583492	0.374385	0.909393	0.0173377
MRPL11	0.612073	0.431173	0.86887	0.00602672
MRPL12	0.579245	0.37369	0.897869	0.014618
MRPL16	0.605749	0.437443	0.83881	0.00254207
MRPL20	0.48522	0.276422	0.851734	0.0117698
MRPL22	0.60902	0.424234	0.874296	0.00718454
MRPL23	0.42974	0.244558	0.755145	0.0033204
MRPL27	0.618486	0.431202	0.887112	0.00903168
MRPL35	0.614216	0.38795	0.972448	0.0376043
MRPL36	0.594317	0.407334	0.867134	0.00694254
MRPL37	0.642523	0.456734	0.903886	0.0110767
MRPL38	0.45604	0.259581	0.801184	0.00631533
MRPL4	0.534566	0.381155	0.749723	0.000284454
MRPL41	0.477451	0.2813	0.810378	0.00616443
MRPL45	0.67075	0.473307	0.950559	0.024768
MRPL51	0.467749	0.273097	0.801142	0.00564819
MRPL52	0.682077	0.467198	0.995786	0.0474977
MRPL54	0.697237	0.507282	0.95832	0.026262
MRPL58	0.625849	0.452975	0.864697	0.00449205
MRPS12	0.615557	0.400406	0.946315	0.0270047
MRPS15	0.608381	0.388855	0.951837	0.0295469
MRPS17	0.655263	0.473957	0.905924	0.0105342
MRPS18C	0.242783	0.108	0.545771	0.000614418
MRPS23	0.631159	0.437803	0.90991	0.0136696
MRPS25	0.559985	0.377146	0.831463	0.00403846
MRPS26	0.535155	0.338889	0.845088	0.0073181
MRPS27	0.465738	0.250764	0.865005	0.0155605
MRPS33	0.720565	0.526909	0.985395	0.0401611
MRPS34	0.49249	0.332732	0.728953	0.000399944
MRPS35	0.529736	0.368104	0.76234	0.000623762
MRPS36	0.673274	0.487123	0.930562	0.0165843
MRPS7	0.616537	0.433192	0.877483	0.00723651
MRPS9	0.572124	0.384777	0.85069	0.00579923
MRTO4	0.745813	0.563543	0.987036	0.0402448
MS4A4A	1.17923	1.00465	1.38415	0.0437245
MS4A7	1.21076	1.02143	1.43518	0.0275
MSANTD3	1.43447	1.00879	2.03979	0.0445717
MSI1	0.527114	0.318784	0.871593	0.0125751
MSLN	1.17834	1.07516	1.29142	0.000447937
MSN	1.49564	1.02192	2.18895	0.0383063
MSRB2	1.4721	1.05627	2.05163	0.0224198
MSRB3	1.34065	1.09366	1.64342	0.00477636
MTCH2	0.528234	0.343914	0.81134	0.00355913
MTFR2	0.643668	0.464493	0.891959	0.0081241
MTG2	0.507025	0.289482	0.88805	0.0175415
MTHFD1	0.530917	0.306538	0.919538	0.0238654
MTIF2	0.703585	0.504978	0.980303	0.0377532
MTMR3	1.99164	1.00203	3.9586	0.0493273
MTMR4	0.633603	0.435082	0.922707	0.0173402
MTMR9	1.56854	1.01109	2.43334	0.0445163
MUC16	1.41603	1.07933	1.85775	0.0120371
MUC3B	0.736991	0.586132	0.926677	0.00901118
MUC5B	0.860632	0.740755	0.999909	0.0498617
MUCL3	1.91057	1.0713	3.40733	0.0282856
MUSK	0.221015	0.0763317	0.639941	0.00538773
MXRA7	1.36945	1.05565	1.77654	0.0178953
MYB	0.611695	0.482724	0.775122	4.73188e-05
MYBL2	0.72917	0.57759	0.920529	0.00789794
MYC	0.746667	0.620469	0.898531	0.00198397
MYH16	0.402317	0.175123	0.924259	0.0319078
MYLK	1.31165	1.0041	1.7134	0.0465931
MYNN	2.49138	1.13095	5.48825	0.0234905
MYO5B	0.532389	0.37669	0.752443	0.000355096
MYO9A	2.95795	1.67377	5.22743	0.000189311
N4BP1	1.73884	1.00308	3.0143	0.0487349
N4BP2L2.IT2	1.74483	1.00966	3.0153	0.0461071
NAB1	1.51726	1.11364	2.06716	0.00823953
NABP2	0.678881	0.505906	0.910998	0.00984628
NAE1	0.669171	0.471181	0.950354	0.0248025
NAGPA	0.62531	0.430227	0.90885	0.0138582
NALCN	2.24833	1.01318	4.98921	0.0463523
NALT1	2.82031	1.35696	5.86175	0.00547407
NANP	0.715147	0.559251	0.9145	0.00753141
NANS	0.499722	0.298801	0.835747	0.00819829
NAP1L2	1.53362	1.12545	2.08982	0.00675902
NAP1L3	1.24227	1.05395	1.46424	0.00969776
NARF	0.497721	0.302646	0.818536	0.00598023
NARS2	0.700137	0.506073	0.968619	0.0313593
NASP	0.635007	0.41528	0.970991	0.0360978
NAT10	0.690894	0.479827	0.994805	0.0468155
NAV3	2.74293	1.65005	4.55968	9.97049e-05
NBPF20	1.47454	1.03453	2.10169	0.0317355
NCAPD2	0.669845	0.521877	0.859766	0.00165315
NCAPD3	0.727609	0.531145	0.996742	0.0476717
NCAPG	0.807628	0.66311	0.983643	0.0336775
NCAPG2	0.743055	0.594083	0.929384	0.00928301
NCAPH	0.699015	0.556222	0.878466	0.0021306
NCLN	0.455027	0.233792	0.885613	0.0204769
NCOA5	0.675814	0.469508	0.972773	0.0349874
NCR3LG1	0.83626	0.705971	0.990593	0.0385139
NCSTN	2.63427	1.26632	5.47995	0.00954909
NDC1	0.763088	0.587964	0.990372	0.0420832
NDEL1	2.47194	1.25658	4.8628	0.00875303
NDUFA11	0.480235	0.264651	0.871433	0.0158383
NDUFA12	0.436013	0.262099	0.725327	0.00139037
NDUFA3	0.697647	0.492636	0.987973	0.042548
NDUFA7	0.567466	0.332337	0.968951	0.0379395
NDUFA9	0.438024	0.313659	0.611698	1.26897e-06
NDUFAF2	0.586327	0.426124	0.80676	0.00104301
NDUFAF6	0.608909	0.416332	0.890566	0.0105443
NDUFAF8	0.383841	0.180295	0.817179	0.0130045
NDUFB10	0.566077	0.379991	0.843291	0.0051405
NDUFB7	0.465324	0.281832	0.768281	0.00278682
NDUFS3	0.6275	0.399369	0.985947	0.0432434
NDUFS6	0.57316	0.385984	0.851104	0.00579452
NEGR1	1.54993	1.17082	2.05179	0.00219929
NEK6	0.523716	0.279352	0.981838	0.0436825
NEK9	2.98479	1.43453	6.21036	0.0034421
NELFCD	0.759272	0.599763	0.961203	0.0220893
NEURL3	0.686134	0.485223	0.970235	0.0330974
NEUROD4	1.84597	1.02446	3.32624	0.0413113
NEUROD6	1.98523	1.05068	3.75103	0.0346665
NFE2L3	0.779521	0.655045	0.92765	0.00501564
NFKBIB	0.535063	0.288297	0.993046	0.0474702
NFKBID	2.89795	1.32429	6.34162	0.00774665
NFS1	0.638283	0.47681	0.85444	0.00255228
NGFR	1.65655	1.05382	2.60402	0.0287355
NGRN	1.5747	1.01487	2.44332	0.0427813
NHP2	0.522088	0.366004	0.744735	0.000335434
NID1	1.39013	1.01263	1.90836	0.0415923
NIN	2.56666	1.5066	4.37261	0.000524762
NIT2	0.681555	0.479964	0.967816	0.0321283
NKAIN4	2.70328	1.11969	6.52656	0.0270109
NKX2.1	0.633784	0.408935	0.982264	0.0413488
NKX3.2	1.34317	1.01044	1.78546	0.0422077
NLE1	0.587689	0.42218	0.818085	0.00163417
NLGN4X	1.50462	1.08468	2.08713	0.0144126
NLGN4Y	2.23987	1.08908	4.60666	0.0283856
NLRC5	0.811149	0.669969	0.982079	0.0319278
NLRP1	2.14751	1.18742	3.8839	0.0114655
NME1	0.686202	0.528855	0.890364	0.00459973
NME9	2.22986	1.15315	4.31191	0.0171489
NMRAL1	0.683239	0.507707	0.919459	0.0119299
NMT1	0.60778	0.383456	0.963334	0.0340969
NMUR2	1.35876	1.03272	1.78775	0.0285305
NOA1	0.648085	0.443011	0.94809	0.0254437
NOB1	0.572302	0.410382	0.798108	0.00100559
NOG	2.08649	1.28954	3.37595	0.00273809
NOL10	0.482896	0.250038	0.932612	0.0301805
NOL11	0.685424	0.494949	0.9492	0.022977
NOL12	0.532323	0.299868	0.944978	0.0312999
NOL7	0.472523	0.248831	0.897309	0.0219568
NOP14	0.628988	0.446535	0.885993	0.00799076
NOP16	0.521624	0.345518	0.787491	0.0019566
NOP2	0.627486	0.450837	0.87335	0.00573156
NOS2	0.779858	0.6473	0.939563	0.0089016
NOSIP	0.631077	0.445414	0.894129	0.0096126
NOTCH2	2.01149	1.3373	3.02558	0.000792351
NOTCH2NLA	1.30866	1.04842	1.6335	0.0174097
NOTCH4	2.4504	1.25774	4.77401	0.00844208
NOX1	0.839574	0.760124	0.927328	0.000565929
NPAP1	0.52274	0.3038	0.899464	0.0191491
NPFFR2	0.515378	0.295167	0.899881	0.019757
NPL	1.54621	1.12511	2.12492	0.00721693
NPM1	0.50447	0.336463	0.756367	0.00092895
NPM3	0.734902	0.583132	0.926173	0.00906007
NPR2	2.04446	1.30891	3.19335	0.00167159
NPR3	1.75811	1.32181	2.33843	0.000105736
NPRL2	0.524504	0.285984	0.961959	0.0370427
NPTN	1.66	1.0711	2.57269	0.023376
NPTN.IT1	1.37995	1.10978	1.71588	0.00376779
NR2F1.AS1	2.09391	1.29653	3.38169	0.00251269
NR2F2	1.603	1.10574	2.32388	0.0127575
NRDC	1.55145	1.03758	2.31982	0.0323814
NRIP3	1.48124	1.04337	2.10288	0.027991
NRK	1.77761	1.14664	2.75577	0.0101204
NRP1	1.5959	1.11863	2.27681	0.009928
NRP2	1.93042	1.19113	3.12857	0.00758685
NSA2	0.707383	0.509822	0.981501	0.0382928
NSD2	0.681796	0.473958	0.980773	0.0389596
NSMCE4A	0.422658	0.264099	0.676412	0.000331355
NSUN2	0.625663	0.413033	0.947754	0.0268825
NT5E	1.30332	1.09111	1.5568	0.00348172
NTN3	0.565869	0.341515	0.937611	0.0271052
NTNG1	3.83456	1.3302	11.0539	0.0128397
NUBP1	0.639207	0.417854	0.977818	0.0390756
NUDC	0.506619	0.305226	0.840892	0.00853175
NUDCD2	0.486946	0.302579	0.783651	0.0030348
NUDT1	0.605746	0.455591	0.80539	0.000562536
NUDT19	0.690054	0.51734	0.920428	0.0115991
NUDT4	0.406374	0.209121	0.789688	0.0078946
NUDT5	0.666422	0.474321	0.936325	0.0193257
NUDT9	0.63453	0.422282	0.953458	0.0285708
NUMBL	1.96733	1.20615	3.20889	0.00671116
NUP107	0.614825	0.443011	0.853274	0.00362743
NUP160	0.676086	0.467084	0.978608	0.0380265
NUP205	0.571517	0.368745	0.885795	0.0123358
NUP35	0.724319	0.540064	0.971438	0.0312838
NUP37	0.538601	0.369042	0.786065	0.00133715
NUP85	0.556054	0.390599	0.791594	0.00112637
NUP88	0.589691	0.349668	0.994473	0.0476194
NUP93	0.515616	0.274098	0.969946	0.0399161
OARD1	0.715829	0.515299	0.994394	0.0462085
OAS1	0.801209	0.66029	0.972203	0.0247302
OCLN	0.716943	0.545582	0.942127	0.0169524
ODC1	0.72724	0.564681	0.936597	0.0136096
ODF4	2.59846	1.01809	6.63207	0.0457757
OFCC1	15.7354	1.89686	130.533	0.0106789
OGA	1.90433	1.24347	2.91644	0.00305686
OGDHL	0.497985	0.348374	0.711846	0.000131042
OGFOD2	0.439191	0.247544	0.779209	0.00491135
OGFOD3	0.614233	0.393742	0.958196	0.0316993
OGFRP1	2.8964	1.58347	5.29796	0.000556908
OIP5	0.804854	0.67564	0.958779	0.0150402
OIT3	0.44746	0.235983	0.848455	0.0137635
OLIG3	0.198358	0.0779331	0.504868	0.000689216
OPCML	2.2282	1.00586	4.93598	0.0483414
OPN3	1.28114	1.029	1.59507	0.02672
OR10H2	0.373269	0.159689	0.872504	0.022918
OR12D3	1.84005	1.01907	3.32241	0.0431126
OR4D2	2.04066	1.05124	3.96131	0.0350634
OR52A1	2.20246	1.05306	4.60642	0.0359689
OR7C2	1.92783	1.00389	3.70213	0.0486509
OR7E14P	0.81071	0.66849	0.983186	0.0329849
ORAI3	1.41188	1.01462	1.96467	0.040749
ORC1	0.680348	0.538392	0.859735	0.00125654
ORC5	0.541953	0.357989	0.820453	0.00378764
OSBP	2.4482	1.23566	4.85058	0.010272
OSBPL1A	1.33087	1.0109	1.75211	0.0416237
OSBPL8	1.59475	1.03761	2.45102	0.0333084
OSGEPL1	0.678008	0.480598	0.956507	0.0268823
OSMR	1.30055	1.03108	1.64044	0.0265301
OSTM1	1.40822	1.00172	1.97967	0.0488547
OTUD7B	2.39624	1.00894	5.69107	0.0476886
OTULIN	0.4003	0.20271	0.790491	0.00836035
OXNAD1	0.663264	0.458837	0.958769	0.0289678
OXR1	1.53284	1.09544	2.14489	0.0127112
OXSM	0.581839	0.399135	0.848175	0.00485816
PA2G4	0.493448	0.348889	0.697903	6.51059e-05
PABPC4L	1.86633	1.29472	2.69031	0.000824782
PABPC5	2.48979	1.02713	6.03529	0.0434639
PACRG.AS1	0.455928	0.229238	0.90679	0.0251642
PACRG.AS2	0.23126	0.0624249	0.856727	0.028423
PACRGL	0.692106	0.496044	0.965662	0.0303435
PAEP	1.45819	1.18158	1.79955	0.000440291
PAFAH1B1	1.75333	1.16773	2.63261	0.00677588
PAFAH1B3	0.693561	0.535786	0.897796	0.00545837
PAGE4	0.443203	0.243714	0.805983	0.00765626
PAICS	0.573697	0.398381	0.826165	0.00282427
PAK1	0.551121	0.338633	0.896944	0.0165007
PALM	1.44543	1.02136	2.04556	0.0375947
PAM16	0.691271	0.487648	0.979921	0.0380889
PAMR1	1.48329	1.09285	2.01321	0.0114169
PANK1	0.762597	0.627538	0.926724	0.00642747
PAQR6	1.59604	1.04664	2.43381	0.0298759
PARL	0.590792	0.357014	0.977651	0.0405685
PARPBP	0.579975	0.433914	0.775202	0.000233167
PARVA	1.67632	1.09865	2.55773	0.0165581
PASK	0.491204	0.311713	0.774049	0.00218561
PAXIP1	0.686196	0.505149	0.932132	0.0159672
PBK	0.834893	0.731491	0.952912	0.00747392
PBX3	1.26975	1.02708	1.56977	0.0273264
PCAT4	2.96558	1.05208	8.35935	0.0397845
PCBD1	0.616153	0.441008	0.860856	0.00453908
PCDH12	1.62916	1.05036	2.5269	0.0293047
PCDHB1	2.93104	1.36347	6.30079	0.0058879
PCDHB17P	3.60449	1.10333	11.7756	0.0337738
PCDHB19P	0.480726	0.236341	0.977811	0.0431863
PCDHB2	1.26159	1.01455	1.56878	0.0366324
PCDHB4	1.87158	1.12206	3.12177	0.0163425
PCDHB5	1.54881	1.09962	2.18149	0.012301
PCIF1	0.564857	0.347416	0.918389	0.0212641
PCNA	0.758516	0.585293	0.983006	0.0366586
PCOLCE2	1.21055	1.01217	1.4478	0.0363963
PCSK5	1.28155	1.04404	1.57309	0.0176887
PCTP	0.755859	0.577522	0.989266	0.0414935
PDCD2L	0.728472	0.540196	0.982369	0.037842
PDE12	0.490036	0.249458	0.96263	0.0384034
PDE1A	1.47061	1.02422	2.11155	0.0366495
PDE2A	1.325	1.00108	1.75373	0.0491228
PDGFB	2.08107	1.01763	4.25583	0.0446595
PDIK1L	0.750078	0.586554	0.959191	0.0219032
PDK4	1.39029	1.14686	1.68539	0.000792879
PDLIM1	0.687813	0.474831	0.996327	0.0477682
PDLIM3	1.35039	1.09317	1.66815	0.00533357
PDLIM7	1.6672	1.15362	2.40943	0.00651671
PDPK1	0.441723	0.218276	0.893913	0.0231
PDRG1	0.711303	0.519249	0.974392	0.0338777
PDX1	0.347968	0.147915	0.818592	0.0155817
PDZD8	0.798755	0.64148	0.99459	0.044595
PDZK1IP1	0.880486	0.77678	0.998037	0.0465151
PDZRN4	1.20792	1.02742	1.42013	0.0221634
PEA15	1.47121	1.09314	1.98005	0.0108472
PEAK1	1.93378	1.07408	3.48161	0.0279378
PEAR1	1.51755	1.10598	2.08228	0.0097649
PEBP1	0.671776	0.472334	0.955431	0.0268524
PEG3	1.47975	1.14598	1.91073	0.00265753
PELI1	1.35185	1.06283	1.71947	0.0140319
PELI2	1.41717	1.00455	1.99928	0.0470516
PER3	1.70809	1.01956	2.86162	0.0419996
PES1	0.362114	0.187775	0.698316	0.0024322
PET100	0.539969	0.361809	0.805856	0.00255652
PET117	0.691032	0.47785	0.999319	0.0495786
PEX5	0.559966	0.355204	0.882765	0.0125288
PEX6	1.3262	1.05723	1.6636	0.0146406
PFDN4	0.635993	0.422412	0.957565	0.0301851
PFN4	2.39641	1.01943	5.63332	0.0450607
PGP	0.58509	0.38208	0.895965	0.0136927
PGR	2.00456	1.29821	3.09523	0.00170446
PHACTR4	0.659532	0.466222	0.932995	0.0186801
PHB	0.656493	0.468502	0.919918	0.0144897
PHB2	0.539242	0.353507	0.822565	0.00414912
PHC1	1.59765	1.08362	2.35553	0.0180113
PHC2	1.9958	1.04061	3.82775	0.0375456
PHF19	0.67643	0.502965	0.909721	0.00971479
PHF21A	2.1754	1.03757	4.56102	0.0396293
PHF5A	0.664571	0.463603	0.952657	0.0261531
PHLDA3	1.36577	1.03961	1.79427	0.0251572
PHLPP1	0.454921	0.278728	0.742489	0.00162595
PI4KA	0.699298	0.491913	0.994113	0.0462767
PIAS1	1.53561	1.02051	2.3107	0.039651
PICALM	2.11748	1.39	3.2257	0.00047707
PIGG	0.396688	0.170949	0.920519	0.0313351
PIGL	0.421201	0.21047	0.842923	0.0145771
PIGR	0.911323	0.843628	0.98445	0.0183776
PIGU	0.694157	0.540492	0.891508	0.00424289
PIGW	0.790357	0.628108	0.994517	0.0447639
PIH1D1	0.647112	0.423845	0.987987	0.0438061
PIK3CA	1.64183	1.11823	2.41061	0.0113989
PIM1	1.80328	1.2849	2.5308	0.000650568
PIMREG	0.714508	0.554618	0.920493	0.00929612
PINK1.AS	0.580587	0.37235	0.905281	0.0164386
PINLYP	1.79428	1.07867	2.98464	0.0243447
PINX1	0.607303	0.416451	0.885618	0.00956892
PIP	1.71658	1.01402	2.90588	0.0442391
PIP5K1B	0.713765	0.538846	0.945467	0.0187272
PIPOX	0.810529	0.69316	0.947773	0.00848704
PITHD1	0.534882	0.316481	0.903999	0.019444
PJA2	1.4537	1.09266	1.93403	0.0102185
PKD2L2	0.219137	0.0501813	0.956952	0.0435423
PLA2G12A	0.712563	0.520741	0.975046	0.0341838
PLA2G12B	0.814934	0.692126	0.959533	0.0140634
PLA2G3	0.702712	0.498561	0.990459	0.0439348
PLA2G4D	1.93974	1.14978	3.27244	0.0130273
PLAGL2	0.746511	0.619599	0.899418	0.00210512
PLCB4	0.910526	0.836362	0.991266	0.0305919
PLCE1.AS2	2.51957	1.07088	5.92807	0.0342745
PLEC	1.49157	1.14518	1.94273	0.00302288
PLEKHG2	2.03399	1.17783	3.5125	0.0108606
PLEKHH1	0.808071	0.66313	0.984692	0.0346082
PLEKHM3	1.6475	1.07331	2.52887	0.0223974
PLEKHS1	0.790852	0.660863	0.946409	0.0104319
PLK1	0.717442	0.568048	0.906126	0.00531234
PLK2	1.21193	1.04734	1.40238	0.00984884
PLK3	1.82696	1.06039	3.1477	0.0299156
PLK4	0.745284	0.567234	0.979221	0.0347966
PLN	1.1334	1.02642	1.25153	0.0133102
PLPP4	1.13581	1.00213	1.28733	0.0462379
PLXNB3	1.73419	1.09758	2.74004	0.0183283
PMEL	0.553354	0.315798	0.969611	0.0386587
PMM1	0.713993	0.530241	0.961422	0.0264785
PMM2	0.570487	0.408755	0.796212	0.000967648
PMP22	1.61945	1.07254	2.44526	0.0218451
PMPCB	0.414478	0.205688	0.835205	0.0137511
PNLIP	0.320696	0.152006	0.676594	0.00283012
PNMA1	1.3081	1.10026	1.55521	0.00234835
PNRC1	1.55005	1.06197	2.26244	0.0231106
POC1A	0.656694	0.465554	0.926311	0.0165706
POC1B	0.75133	0.608525	0.927646	0.0078548
PODXL2	0.730771	0.539903	0.989113	0.0422713
POGZ	1.65015	1.12011	2.43101	0.0112848
POLA2	0.527329	0.285209	0.974989	0.041277
POLD2	0.599128	0.439593	0.816561	0.00118369
POLE	0.627039	0.428958	0.916589	0.0159701
POLE2	0.735011	0.601521	0.898126	0.00260666
POLR1B	0.565359	0.351171	0.910186	0.0189101
POLR1C	0.633796	0.432146	0.929539	0.0196003
POLR2E	0.684966	0.473764	0.990322	0.0442551
POLR2I	0.556455	0.378146	0.818842	0.0029395
POLR3A	0.526946	0.281879	0.985076	0.044742
POLR3B	0.362559	0.164442	0.799363	0.0118995
POLR3C	0.650009	0.440603	0.958942	0.0299094
POLR3K	0.492044	0.299564	0.808198	0.00509392
POMT1	0.48542	0.311528	0.756377	0.001404
POP1	0.652238	0.493866	0.861395	0.00260111
POP5	0.518353	0.362155	0.74192	0.000328659
POP7	0.562351	0.39009	0.810682	0.00203787
POSTN	1.18958	1.00204	1.41222	0.0473338
POTEKP	1.75449	1.07312	2.8685	0.0250049
POU5F1P4	0.651352	0.458629	0.92506	0.0166124
PPA1	0.509684	0.341329	0.761078	0.000985682
PPFIA2	3.79067	1.32224	10.8673	0.0131469
PPFIA3	0.646513	0.454776	0.919086	0.0150964
PPFIBP2	0.37194	0.22788	0.607071	7.5987e-05
PPIA	0.37946	0.167316	0.860589	0.0203776
PPIC	1.38327	1.07441	1.78092	0.0118454
PPM1E	0.383487	0.174181	0.84431	0.0173009
PPM1H	0.5838	0.3955	0.86175	0.00675158
PPM1N	0.527089	0.280413	0.990762	0.0467248
PPP1CC	0.607253	0.386619	0.953798	0.0303643
PPP1R18	1.27787	1.0257	1.59203	0.0288004
PPP1R1B	0.842308	0.740808	0.957715	0.0088074
PPP1R2	1.7694	1.02667	3.04945	0.039906
PPP1R26	1.60914	1.04551	2.47662	0.0305973
PPP1R37	0.400297	0.205797	0.77862	0.00699413
PPP1R3A	4.57583	1.16974	17.8998	0.0288704
PPP1R3C	1.37502	1.02363	1.84704	0.0344226
PPP1R8	0.558522	0.345498	0.902888	0.0174622
PPP2R2B	2.1596	1.01416	4.59879	0.0458892
PPP3CB	1.79378	1.14046	2.82138	0.0114476
PRB1	1.43938	1.0385	1.99499	0.0287578
PRCD	2.64755	1.20098	5.83647	0.0157764
PRDM11	0.220247	0.0827622	0.586119	0.00244761
PRDM4	0.576825	0.357716	0.930144	0.0240069
PRDM6	2.29576	1.46302	3.60248	0.000300156
PRDX2	0.549895	0.302513	0.999572	0.0498363
PRELID1	0.641978	0.444194	0.927828	0.0183434
PRELID2	0.63837	0.498695	0.817166	0.000367132
PRELP	1.31179	1.04628	1.64469	0.0186709
PREP	0.66061	0.504229	0.865491	0.00262898
PREX2	3.69298	1.4661	9.3023	0.00557665
PRICKLE1	1.60432	1.2275	2.09682	0.000538896
PRICKLE2	1.34051	1.09669	1.63853	0.00422242
PRIM1	0.629041	0.496538	0.796905	0.000122502
PRIMA1	1.25035	1.03466	1.51102	0.0207431
PRKAG2.AS1	0.625379	0.437254	0.894444	0.0101418
PRKAR1A	1.61147	1.09268	2.37658	0.0160798
PRKCE	2.1611	1.04627	4.4638	0.0373267
PRKCZ	0.727244	0.547959	0.965188	0.027433
PRKD1	1.49597	1.08924	2.05457	0.012847
PRKY	1.39617	1.02866	1.89498	0.0322536
PRLR	0.584256	0.396433	0.861065	0.00660929
PRMT1	0.441935	0.266997	0.731496	0.00149305
PRMT2	2.2692	1.19727	4.30085	0.0120098
PRMT7	0.625166	0.428936	0.911166	0.0145259
PRNP	1.33065	1.07376	1.649	0.00904675
PROC	0.598728	0.430531	0.832634	0.00229979
PROK1	2.59955	1.1685	5.7832	0.019199
PRPF31	0.484785	0.277909	0.84566	0.0107578
PRR13	0.593407	0.38716	0.909524	0.0166104
PRR15	0.816433	0.701153	0.950668	0.00901822
[truncated: 832 more rows]
