# Supplementary material for: Apolipoprotein L3 enhances CD8+ T cell antitumor immunity of colorectal cancer by promoting LDHA-mediated ferroptosis
Source: Int J Biol Sci. 2023 Feb 13;19(4):1284–98. doi: 10.7150/ijbs.74985 (PMC10008698; doi:10.7150/ijbs.74985)
Supplement: Supplementary file 2 — Supplementary datasets. [file ijbsv19p1284s2.zip › datasetS2-differential expression analysis for GPX4 in colorectal cancer specimen from CPTAC database.txt]

genename	logFC	logCPM	F	PValue
CST1	-10.14657498	14.90965681	86.25459907	4.26E-15
S100A7	-9.631265037	14.48886936	81.8655487	1.41E-14
LYPD8	-8.425329062	12.833145	68.49259444	6.51E-13
KRT82	-8.207882699	13.1504204	79.81332316	2.49E-14
CDHR1	-8.105030823	13.06873904	77.91056898	4.24E-14
PIBF1	-7.144439956	12.20165659	72.34488218	2.09E-13
C6orf15	-7.039563788	12.07595275	72.50864223	1.99E-13
TSPAN1	-6.837149951	11.7877295	61.56991227	5.38E-12
CXCL8	-6.58623453	12.41345075	60.795648	6.85E-12
SLC4A10	-6.584685108	11.33949383	73.64980261	1.43E-13
GGH	-6.456796916	12.50783628	51.22761925	1.52E-10
DHRS2	-6.353589781	11.3328009	70.3001698	3.81E-13
APCDD1	-6.219777279	11.24414362	68.43984265	6.61E-13
SPRR2G	-6.196115468	11.18118703	68.23291765	7.04E-13
PSCA	-6.014936352	11.02743106	66.86760353	1.06E-12
SPRR3	-5.940821728	10.99733896	65.64373013	1.54E-12
SPRR1A	-5.850289363	11.86224705	50.97400003	1.65E-10
MMP7	-5.842795529	11.00698315	61.65140731	5.24E-12
CFHR4	-5.759520957	10.78353261	65.09867508	1.81E-12
SALL3	-5.645372425	10.77727179	63.13864177	3.31E-12
F3	-5.507031889	11.23641133	49.66033604	2.57E-10
PRR9	-5.2489892	10.3395833	61.13884616	6.15E-12
MMP3	-5.220147342	10.76152075	53.78389587	6.50E-11
NPTX2	-5.157178935	11.01424405	47.99592426	4.52E-10
CEL	-5.13343263	13.83322011	25.77497282	1.83E-06
GABARAP	-4.956010409	10.37259369	55.82358283	3.34E-11
DEFA1B	-4.950178565	12.74736473	28.91676323	5.13E-07
SEC61G	-4.864098542	10.05469338	56.75467008	2.47E-11
APOL3	-4.831342353	11.18808754	39.32265493	9.71E-09
CXCL5	-4.788100791	11.89850496	32.86179143	1.09E-07
SPRR2D	-4.779301036	9.913452358	58.23456557	1.54E-11
ANPEP	-4.701324366	9.220530841	49.8344568	2.42E-10
FCAR	-4.60625891	10.26205212	46.68915114	7.09E-10
NLRC4	-4.577537363	10.43790781	45.97004871	9.10E-10
MNDA	-4.561548598	11.71749782	33.58348885	8.30E-08
PEAK3	-4.513894132	11.37434824	32.71034607	1.16E-07
CDK8	-4.491379727	9.667001751	56.56066976	2.63E-11
LGALS3BP	-4.414385075	11.05120536	32.12070034	1.46E-07
TRIR	-4.407621365	9.928703729	41.6181485	4.23E-09
SLC7A11	-4.380933649	10.82256191	36.6416901	2.61E-08
RASSF7	-4.367864839	9.542575056	54.33838935	5.42E-11
MMP1	-4.329815825	10.91991255	36.38196828	2.88E-08
CYP4F3	-4.190601872	10.21695199	40.50530917	6.32E-09
PSTPIP1	-4.166959576	9.752280682	46.18549486	8.44E-10
HIST2H2AA4	-4.097708326	11.39130819	23.27100765	5.16E-06
WNT11	-4.076704172	12.07278461	22.9754843	5.85E-06
IDO1	-4.075274812	11.71436212	25.30139138	2.22E-06
KLK11	-4.07172813	9.414813737	49.7084	2.53E-10
C4BPA	-4.022486775	9.537550038	37.34932075	2.01E-08
CYSRT1	-3.972986025	9.236808046	53.08049148	8.19E-11
SPRR2F	-3.933984999	9.314506993	49.56942539	2.65E-10
ATRN	-3.91123401	9.614796984	34.37461938	6.14E-08
LTB4R	-3.870652875	10.33216164	33.16006224	9.76E-08
MANBA	-3.840489687	9.09578616	52.09344992	1.14E-10
COMP	-3.834502672	11.14343732	24.65555125	2.90E-06
PLXNB1	-3.783721584	9.101902999	50.08158732	2.23E-10
TGFB2	-3.73861054	9.153399207	49.9026427	2.37E-10
DPEP1	-3.693421305	12.24488639	16.27716083	0.000108482
CNTNAP2	-3.659555992	8.892131053	51.04860717	1.61E-10
PKP1	-3.64516258	9.208404978	44.46289203	1.54E-09
PROS1	-3.554316355	9.418982878	31.22270597	2.07E-07
SCUBE3	-3.516430922	8.838487534	51.35875739	1.45E-10
RAC2	-3.512948481	9.021570555	42.13798282	3.51E-09
RAB11FIP1	-3.512314221	9.025325107	47.57405619	5.23E-10
ZNF7	-3.507912526	8.998048277	51.61577196	1.33E-10
THBS4	-3.492613901	7.956857681	40.03469663	7.49E-09
CHI3L1	-3.486783564	10.13337114	27.24384056	1.00E-06
CCL24	-3.473205074	9.800372109	30.97885392	2.27E-07
ITIH2	-3.465242919	8.693194354	38.0702351	1.54E-08
SPRR1B	-3.396457475	8.824156336	47.21341304	5.92E-10
SOS2	-3.377459015	8.770718086	46.42731125	7.76E-10
CEACAM7	-3.350743645	8.210974117	32.44276489	1.29E-07
KLKB1	-3.345995292	8.64670123	35.97748733	3.35E-08
MGAM	-3.342741281	8.796874614	42.11847326	3.53E-09
PTX3	-3.304962412	9.145409595	28.45392842	6.17E-07
FCN1	-3.284761616	11.03286197	17.64332364	5.88E-05
C4BPB	-3.277432684	9.215311218	29.26613318	4.47E-07
PLAU	-3.27627262	9.798282477	31.30396533	2.00E-07
PPP4C	-3.260394704	9.146405742	37.19743791	2.12E-08
FGR	-3.237117567	10.78181825	21.22274414	1.23E-05
PROM1	-3.233754706	9.617876777	28.08903476	7.15E-07
PCSK1	-3.22976804	11.18001655	16.8099709	8.53E-05
OLFM4	-3.219295096	10.64055165	14.80524605	0.00021231
PODXL	-3.18761894	8.579606303	41.8965415	3.83E-09
KNG1	-3.184985865	8.322967376	34.25130428	6.43E-08
KRT85	-3.168619084	8.663536881	45.18879435	1.19E-09
MOB1B	-3.143585241	8.872029413	41.69275747	4.12E-09
LAMA3	-3.115723926	9.200038108	30.91203574	2.33E-07
GALNT10	-3.03272926	9.584742454	25.47411737	2.07E-06
CTNNA2	-3.027111902	10.34466527	18.2527354	4.48E-05
PCP4	-3.02246017	9.062697753	25.79791085	1.81E-06
FBLN2	-3.021292653	9.631323613	24.52102531	3.06E-06
STX3	-2.950767766	9.04066089	33.9893387	7.11E-08
MSX2	-2.943186415	9.845790343	22.0573223	8.62E-06
CD109	-2.916941513	8.019799092	38.24268317	1.44E-08
SLC44A4	-2.912076001	9.011834355	28.25856704	6.68E-07
CYP4F8	-2.901874595	8.475169111	42.61020119	2.97E-09
CTSG	-2.899381996	10.1764725	17.40651655	6.53E-05
ISG15	-2.892903391	9.996115687	19.74825155	2.33E-05
ERRFI1	-2.881446551	8.779513562	36.76806957	2.49E-08
CILP	-2.880553674	9.810196913	15.34258185	0.000165927
KHK	-2.864667878	8.385101381	35.3068765	4.31E-08
C19orf33	-2.851228527	9.670997863	18.07711482	4.85E-05
GCA	-2.822630869	9.545393621	25.10647602	2.41E-06
LY6E	-2.80637302	10.93060556	14.09635281	0.000294644
SELENBP1	-2.78993621	8.199738219	20.72832985	1.52E-05
QPCT	-2.765700287	8.91561223	28.78244192	5.41E-07
MMP12	-2.760214613	9.564348723	20.66003268	1.57E-05
TMEM176B	-2.756148995	8.802438948	33.17124162	9.72E-08
C9	-2.752309524	9.037299248	21.59563292	1.05E-05
LAMB3	-2.750759231	9.306442194	26.39691672	1.42E-06
GSTM4	-2.744321949	8.625809271	22.06802189	8.58E-06
GOLGA1	-2.731895513	9.802272934	16.97566196	7.92E-05
APOC2	-2.715055986	8.445022186	24.59154374	2.98E-06
ITGAM	-2.712805052	9.512031517	22.5030834	7.14E-06
IYD	-2.696948733	8.60321452	28.38379343	6.35E-07
SERPINE1	-2.696507543	8.284334437	36.19458805	3.09E-08
IFITM1	-2.694764115	9.816012243	17.29674358	6.86E-05
C5	-2.693164608	8.595010624	25.96408808	1.69E-06
CLU	-2.670304381	8.559384338	25.37442018	2.15E-06
BPI	-2.644723849	11.03472345	12.87657931	0.000521481
TKTL1	-2.626193496	8.485676152	32.12785955	1.45E-07
BAIAP2	-2.625405085	8.975310513	28.26121751	6.67E-07
POTEF	-2.607629411	12.80666543	9.347305086	0.002878489
TGFB3	-2.583642163	8.284071711	40.87275929	5.53E-09
GPNMB	-2.576696257	7.653695597	31.61608986	1.77E-07
CPS1	-2.574492967	9.881610941	9.279831777	0.002976818
ASAH1	-2.567287348	8.258262912	37.13032015	2.18E-08
ABCB1	-2.564147706	8.455654218	25.13910696	2.37E-06
CFH	-2.548082437	7.950615698	32.16258116	1.43E-07
TFF3	-2.539043715	7.767553533	22.12049052	8.39E-06
LCN2	-2.525181406	10.62271456	12.4202543	0.000647192
SIRT3	-2.52059857	8.374579871	32.71048796	1.16E-07
RGL2	-2.488787153	8.171705002	34.36655285	6.16E-08
SPRR2E	-2.48369284	8.322753611	34.96272462	4.91E-08
NT5E	-2.4667844	8.145684732	32.43028146	1.29E-07
CA3	-2.448623433	8.230949721	29.08662004	4.80E-07
DSG3	-2.43548339	9.373588957	17.57852783	6.05E-05
HEXB	-2.412023422	8.319799114	32.90775743	1.08E-07
THBS1	-2.409847122	11.8015006	8.906660158	0.003587077
ECHDC3	-2.404702492	8.979033547	14.97232182	0.000196612
ENPP1	-2.404254432	8.132737548	41.15540921	4.99E-09
DHX32	-2.385140094	8.305770633	29.25227881	4.49E-07
LAMC2	-2.378063028	9.431182321	17.18151895	7.22E-05
KRT6B	-2.373320051	9.492963076	17.14553703	7.34E-05
CFHR3	-2.35974939	8.33827093	18.75094484	3.60E-05
MTIF3	-2.352893483	8.56389263	28.29357567	6.58E-07
LRIF1	-2.345642751	8.254302762	32.61352902	1.20E-07
GGT1	-2.335594241	8.715993912	19.60352786	2.48E-05
FGB	-2.325354272	10.40731853	9.270478369	0.00299072
VTN	-2.306732099	9.686841162	11.43623101	0.001035936
GALC	-2.302442604	8.520973121	22.08610881	8.52E-06
BST1	-2.296366837	8.79211661	20.20658956	1.91E-05
HIGD2A	-2.296116345	8.422323993	32.29637598	1.36E-07
ZNF460	-2.282876576	8.242420259	38.47513859	1.32E-08
CDH2	-2.28214438	7.822378905	28.37348272	6.38E-07
SFRP2	-2.279444889	9.179411816	16.1299397	0.000115956
CFI	-2.278426196	7.911733992	25.84905272	1.77E-06
DSC3	-2.25867134	8.429644949	26.47372522	1.37E-06
SYN3	-2.249652372	8.102611263	33.85113071	7.49E-08
DPP4	-2.249109385	8.557201964	20.34957889	1.79E-05
HOMEZ	-2.221157575	8.393777227	27.94531551	7.57E-07
NCF1	-2.212246433	9.151093916	16.88064573	8.27E-05
CYP1B1	-2.210467355	8.60270808	23.13232688	5.47E-06
PCSK9	-2.196724586	9.206149482	16.03850413	0.000120863
LOX	-2.19333561	8.304508172	26.00795783	1.66E-06
ALDH1A2	-2.184846073	7.977269927	33.04309382	1.02E-07
C8G	-2.180622495	8.084310743	25.68626431	1.89E-06
HBD	-2.175735924	7.528749437	16.70025276	8.96E-05
CEACAM5	-2.162842576	9.885866143	11.98324888	0.000796914
GPRC5C	-2.14998249	8.202726041	30.44503381	2.80E-07
TIMP3	-2.134845819	7.622997538	20.28857673	1.84E-05
COX7A2	-2.129772022	7.857092609	34.62848643	5.57E-08
ARRDC1	-2.120878498	8.345485497	28.49340481	6.08E-07
KRT83	-2.104774993	8.257447974	25.83967223	1.78E-06
APOH	-2.101467832	7.842285875	23.55085094	4.59E-06
CIB1	-2.099116482	8.358250065	26.79269533	1.21E-06
NCF4	-2.097426403	8.502588242	23.34765115	5.00E-06
GSTM1	-2.092198831	8.252507364	16.49406137	9.84E-05
NMNAT3	-2.091386058	8.480759674	18.53232227	3.96E-05
HMX3	-2.090103662	8.623671504	13.53325711	0.000383059
HLA-DRB5	-2.084626426	9.365697084	12.42077658	0.000647031
DEFA5	-2.083302392	12.42478696	4.33707968	0.039895135
SLC39A4	-2.064120877	11.05742022	7.130724379	0.008871917
CLRN3	-2.06345531	8.564205278	18.05404225	4.90E-05
ANXA1	-2.062081854	7.976892481	28.16280966	6.94E-07
SERPINE2	-2.058245677	8.691335396	21.10780806	1.29E-05
ALCAM	-2.027174828	8.356098096	16.39823683	0.000102706
CAPS	-2.021254154	9.729615694	9.198082249	0.003100624
SERPINB9	-2.020360474	8.301345925	28.44508128	6.20E-07
APOM	-2.009185725	7.97489559	19.3058341	2.82E-05
SMPDL3B	-2.007131659	8.527387819	23.63387073	4.43E-06
APOA2	-2.001654077	7.741671375	16.33349307	0.000105754
ITM2B	-1.993667618	8.264622698	22.37939044	7.52E-06
ASB9	-1.992662357	7.938327619	29.75061658	3.69E-07
FGA	-1.987711064	9.840458732	7.822722451	0.006210632
CFHR2	-1.985121478	7.981989201	23.43466604	4.82E-06
GRN	-1.980033659	8.111105072	25.67624897	1.90E-06
C5AR1	-1.974634719	9.929466338	9.403801989	0.002798742
TLR2	-1.971562366	8.235042551	27.46805266	9.18E-07
ACSS1	-1.966138378	8.735123625	15.00054766	0.000194079
GJA1	-1.962961427	8.085848985	31.36278604	1.96E-07
LILRB3	-1.960351584	8.197474422	25.64805333	1.92E-06
FOSL1	-1.953562604	8.067540088	27.1249239	1.05E-06
MX1	-1.945607	10.06335205	8.313194385	0.004837942
ITGB2	-1.937128201	9.009795388	16.35392121	0.000104782
C6	-1.932352666	9.031238971	10.82432143	0.00139269
HNF4G	-1.920026897	7.959926984	27.07740232	1.07E-06
PLTP	-1.914704378	7.94858055	21.7201096	9.95E-06
SLC12A8	-1.889508914	8.842544295	14.01290864	0.000306291
ALDH4A1	-1.887800462	8.788616687	13.90472177	0.0003221
SPON2	-1.883592805	8.002868979	24.99606413	2.52E-06
GLS2	-1.879621677	8.056597702	23.198526	5.32E-06
S100A9	-1.869791	10.73802424	6.427852322	0.01281597
TREM1	-1.867317766	8.505798912	17.35248147	6.69E-05
RNF223	-1.865109908	7.923961969	27.81248804	7.99E-07
KRT17	-1.8520114	10.33197836	6.542717708	0.012063372
NPNT	-1.848740559	7.61293298	23.6017766	4.49E-06
NGEF	-1.848300868	7.90697351	23.24688835	5.22E-06
C1R	-1.845852305	7.948183734	24.36869729	3.26E-06
TGFBI	-1.844003612	8.063408106	30.1537222	3.14E-07
CRAT	-1.83450978	8.807120681	10.51041555	0.001622736
CTRC	-1.826627057	8.165744737	11.44782988	0.001030168
CADPS2	-1.824994676	7.903150406	26.56728153	1.32E-06
DUOXA2	-1.823761919	9.753671135	7.444192117	0.007543629
RNASE3	-1.821625096	8.077612511	18.31609976	4.36E-05
UBE2D3	-1.815052433	7.888879991	31.00816221	2.25E-07
UBE2E1	-1.810313407	7.976179936	27.32695777	9.71E-07
CDKN1B	-1.80522999	7.901157002	17.19520679	7.18E-05
PADI4	-1.790014732	10.20163635	6.955015632	0.009720972
MOXD1	-1.782270881	7.743209686	35.00245299	4.84E-08
RAB11FIP2	-1.7741447	7.669966219	29.47111867	4.12E-07
GDF15	-1.753997239	8.337029768	20.5552213	1.64E-05
CLDN4	-1.746058582	7.918689351	22.82645648	6.23E-06
GEM	-1.733625931	7.579703237	22.6639236	6.67E-06
RNASE1	-1.730077372	7.197408653	14.50257245	0.00024411
F13B	-1.72910759	7.748499857	18.42157744	4.16E-05
SLC2A3	-1.729038602	8.76060677	13.74615475	0.0003468
FCN2	-1.719952614	8.578725156	13.20998385	0.000445731
RNASET2	-1.702080271	7.776302163	19.68290815	2.39E-05
FITM2	-1.700960524	8.652380256	12.32726171	0.000676424
PZP	-1.699967326	8.031546347	15.57565701	0.000149175
RNF149	-1.688744911	7.893380939	24.96005114	2.56E-06
PLG	-1.674352686	8.117437255	13.65899784	0.000361198
S100A8	-1.673531929	10.60254012	5.272875528	0.023789655
CPB2	-1.671390398	8.649534287	11.02707914	0.00126223
RRP36	-1.665981559	7.770002696	22.70710104	6.55E-06
APOC1	-1.665456842	8.226890516	11.26805069	0.001123415
CLC	-1.656606778	8.203718769	10.84925659	0.001375923
SBSPON	-1.6454282	7.326263538	14.65293802	0.000227743
S100A3	-1.639668741	7.801477709	23.13082765	5.48E-06
SFRP4	-1.632537749	9.763914543	7.831006955	0.006184362
SDS	-1.625316982	9.196298099	8.820843868	0.003744904
L2HGDH	-1.625249485	7.907966697	22.64962893	6.71E-06
GP1BA	-1.615792738	8.295745919	13.61117783	0.000369357
CTHRC1	-1.615099583	9.582845494	9.071526808	0.003302896
AZGP1	-1.612592347	7.701831467	13.31840448	0.000423615
LILRB2	-1.610845549	8.024049592	16.83168684	8.45E-05
HCK	-1.604628518	8.234034666	17.09583962	7.50E-05
FUCA2	-1.602906371	8.041511885	15.58833313	0.000148316
KRT23	-1.601584415	10.29001943	5.154438526	0.025376404
IFIT1	-1.598433801	8.176872251	15.81418238	0.000133823
LILRA3	-1.595447995	7.938881451	20.64375761	1.58E-05
SLC5A1	-1.595085008	7.955538044	20.22575595	1.89E-05
TOP3A	-1.594039563	7.937606738	19.51485256	2.58E-05
LRRC15	-1.585512277	8.843369571	11.169194	0.001178354
PRELP	-1.583124509	7.241340681	13.46110282	0.000396214
HAPLN3	-1.56727165	8.118667758	20.59857793	1.61E-05
IGFBP2	-1.566605452	9.308710312	4.88783766	0.029371826
FGL2	-1.563848488	7.672758528	16.66844708	9.09E-05
CPA3	-1.563381644	7.184757021	10.47288226	0.001652754
SELENOK	-1.556815869	8.034648562	16.06061428	0.000119657
MFAP2	-1.545573972	8.444232352	14.1771609	0.000283798
PON3	-1.543642723	7.785461125	12.7410315	0.000555954
HBA2	-1.535668117	7.420716072	8.111214747	0.005360515
FAM177A1	-1.525566014	7.643158084	19.44227546	2.66E-05
SLC20A1	-1.521844668	7.78466121	15.06481652	0.000188438
SKAP2	-1.516198825	8.369661874	15.39214395	0.00016221
HBG1	-1.514110017	9.246872118	4.210487404	0.04284141
ITGA11	-1.512510443	8.511974819	13.17841031	0.000452393
FBN1	-1.5123437	7.469190068	17.74323213	5.62E-05
CCL20	-1.505111755	8.25063922	14.23069865	0.000276839
ACTG2	-1.504995416	7.670291618	8.477750887	0.004451374
SPINK1	-1.493007007	8.200366113	8.785820316	0.003811368
MGP	-1.485972896	7.401385622	11.05116626	0.001247592
HIST1H2AB	-1.484248756	10.70689006	3.872336818	0.05191421
AEBP1	-1.481609772	8.938401001	8.744218918	0.003891905
LPA	-1.474850882	8.318413471	7.640702666	0.00681805
C7	-1.468570945	8.006777356	9.481884156	0.002692271
MYOF	-1.46656446	7.847680362	27.23497214	1.01E-06
SEC16B	-1.463462296	7.819115521	18.54517	3.94E-05
UQCC3	-1.463328579	7.746595198	20.65755897	1.57E-05
RAB19	-1.461048258	7.851516602	19.31326159	2.81E-05
XBP1	-1.449888739	7.760886072	20.60057106	1.61E-05
SLCO4A1	-1.447524398	8.11240066	14.60458688	0.000232879
COL17A1	-1.439331761	8.155382629	11.64415249	0.000937402
CTSD	-1.435730889	7.957899073	16.94467612	8.03E-05
PPL	-1.433311686	7.745658859	13.01288581	0.000489028
TFF2	-1.429537786	7.670821979	17.08979009	7.53E-05
FBXO2	-1.428693788	8.423732544	8.482987543	0.004439611
LBP	-1.425037538	8.008549724	11.86421683	0.000843577
GPX4	-1.422960334	7.482420804	159.1858422	1.10E-08
CST3	-1.421341561	7.734717809	11.41091357	0.001048643
ACAA2	-1.418675553	7.917282733	10.93731595	0.001318358
FUCA1	-1.41746906	7.192627142	6.962039501	0.009685455
PARVG	-1.413596186	8.215613388	13.62037359	0.000367773
RPS27L	-1.408500738	8.119049882	15.82950003	0.000132894
CMA1	-1.406154227	7.079427852	12.2462265	0.000703005
LTBP2	-1.403334331	8.711068823	11.98262966	0.000797149
ALDH3B1	-1.402972661	7.750185273	19.5501885	2.54E-05
PRKCD	-1.397913169	7.848182531	19.15473654	3.02E-05
SELPLG	-1.397341418	7.833191729	18.81390321	3.50E-05
NPC2	-1.397093587	7.93440618	16.73866712	8.81E-05
PROC	-1.391525931	9.205735293	5.279986927	0.023697776
GREM1	-1.384363678	8.358584846	11.03668662	0.00125637
FCGBP	-1.380951585	7.230851101	7.503439361	0.007316776
LRIG1	-1.371238448	7.760790826	15.56039425	0.000150217
FTL	-1.367896292	8.864826675	7.138027141	0.008838348
CYTH1	-1.367807636	7.933666997	15.66771311	0.000143047
MAP7D2	-1.367048235	7.822451277	17.63809391	5.89E-05
CRACR2A	-1.362074871	7.96933867	10.47616004	0.00165011
AKR1D1	-1.361898231	7.758915249	12.58959314	0.000597253
GALNS	-1.359388761	7.853683071	15.43463773	0.000159091
EPS8L3	-1.356414428	8.176654693	12.4980518	0.000623736
ADRA2A	-1.351501563	7.426262924	10.30869369	0.001790955
CLIC3	-1.348326063	8.226658006	10.58084731	0.001567917
PLEK2	-1.344204582	8.546671171	10.08484423	0.001998851
FAP	-1.343068098	9.29819247	7.528137817	0.007224314
TMSB10	-1.342051668	8.746798072	6.978184439	0.00960433
SLC4A1	-1.33408735	7.262814646	7.71022793	0.006579057
ANK1	-1.331867454	7.216770247	9.590035204	0.002551671
IGFBP3	-1.330493717	8.031043425	16.17503593	0.000113612
NBR1	-1.328046968	7.709095876	18.10977173	4.78E-05
TAGLN	-1.326173675	7.057568068	8.139536247	0.005283843
GPX7	-1.321084796	8.06128754	16.79855605	8.58E-05
CYR61	-1.319804145	8.630802034	9.166618684	0.003149683
POSTN	-1.31954768	9.618296074	4.972653396	0.028033066
MFAP4	-1.315751409	8.17560934	8.091953189	0.005413319
MSLN	-1.315725154	8.53041897	7.736848049	0.006489871
F2R	-1.312962879	8.085266984	15.00693636	0.000193511
MBOAT2	-1.312384312	8.10540369	10.31811839	0.001782708
STOM	-1.31196675	7.599594914	13.421727	0.000403588
CEACAM1	-1.311715955	7.687864376	12.4514752	0.000637671
SERPING1	-1.311049007	7.356084146	9.691648766	0.002426481
HERC2	-1.309045829	7.734444489	16.91064963	8.15E-05
NCF2	-1.307541502	8.645649868	8.807482566	0.003770117
FCGR3A	-1.303489182	8.258474208	9.769926543	0.002334381
TMEM65	-1.302388337	8.046187672	13.88593286	0.00032493
SERPINB10	-1.302261786	9.281036762	5.166663262	0.02520757
GAS7	-1.294924471	7.473017423	14.1135356	0.000292302
F9	-1.293876924	8.036652848	10.00491152	0.002078993
ACE2	-1.289997958	8.728967171	6.775866922	0.010674313
RIDA	-1.287712586	8.350236822	8.802546105	0.003779477
ALDH1A3	-1.279114552	8.454913679	9.136464907	0.003197454
COMTD1	-1.274275025	7.814938412	11.47560104	0.001016492
OGN	-1.268082791	6.930263345	10.0406393	0.002042769
GTF2IRD1	-1.266534425	8.43347148	10.3934241	0.001718206
AKR1C3	-1.265227607	7.69746121	10.78768438	0.001417709
KLC3	-1.264549716	7.68944438	18.32361483	4.35E-05
KANK4	-1.264191649	7.653474503	19.309252	2.82E-05
SULT1A1	-1.259256139	7.627346013	7.186707417	0.008617933
SERINC3	-1.251126192	7.930636631	16.7564394	8.74E-05
GULP1	-1.250341358	7.871452367	15.6946869	0.0001413
TMSB4X	-1.248726463	8.676804169	5.091757462	0.026261046
C4A	-1.245804879	7.616296139	10.14429743	0.001941315
SLC5A6	-1.245226244	8.473752939	9.894277863	0.00219543
APOC3	-1.243471769	7.737636212	8.614613406	0.004154304
APBB1IP	-1.239695529	7.734275844	12.26020026	0.000698345
ADA2	-1.238605138	7.381404047	16.65125256	9.16E-05
PCLAF	-1.233869313	7.800752873	14.44471756	0.000250725
SYBU	-1.230538212	7.801448438	17.18751094	7.20E-05
GPR17	-1.226679852	7.661738973	15.73950586	0.000138447
MFGE8	-1.226496517	8.00549956	11.26958493	0.001122583
PHLDA1	-1.225315449	8.162832697	10.64496763	0.001519672
UNC119	-1.221111477	7.691454783	14.93692143	0.000199835
EREG	-1.220709468	7.70633633	15.22795833	0.000174862
HEXA	-1.220371361	7.712978522	11.07102397	0.001235656
PRAM1	-1.213884031	8.338595111	8.976395981	0.003463904
XPNPEP2	-1.213468272	7.451601088	17.63765332	5.89E-05
DYNLL2	-1.212732339	7.394078469	12.72190478	0.000561003
TYMP	-1.211854865	8.626623948	7.706257345	0.006592469
PSMG4	-1.210146807	7.832519132	12.81637418	0.000536512
PTPRJ	-1.209755985	8.141308737	10.02261354	0.002060963
TPM1	-1.20958233	6.951156699	10.17866602	0.002181331
HBB	-1.209450499	7.36157772	5.87952662	0.017149555
AHSP	-1.208306851	7.402172936	7.480189464	0.00740494
MYL12B	-1.205752646	9.226115875	4.108389628	0.045386956
FGG	-1.204201732	9.628597329	3.109435341	0.08095659
CEACAM8	-1.203709517	9.598935979	3.501853828	0.064282935
ARL8B	-1.200393058	7.727921609	21.54804351	1.07E-05
CLCA1	-1.196722238	7.382752265	4.309736255	0.040512689
BHLHE40	-1.18859288	7.749246544	14.08399605	0.000296339
CRISP3	-1.185610896	9.780905188	3.617948641	0.060095568
DMXL1	-1.183460458	7.474663744	19.84839512	2.23E-05
MMP9	-1.182300897	9.404037011	4.152106375	0.04427772
PTGES	-1.182050898	7.690097117	12.7111591	0.000563861
SPTA1	-1.181115527	7.228814862	7.241554119	0.008376443
APOBEC3F	-1.179504365	7.84027164	10.16061753	0.001925822
SLC36A4	-1.179467279	7.658157179	15.77797595	0.000136044
SLC3A2	-1.175437009	8.342122946	14.85572078	0.000207436
GPX3	-1.174464887	7.433451721	13.04150937	0.000482481
POMP	-1.166084402	8.091650111	9.379684471	0.002832501
TUBB3	-1.161579308	7.580299925	13.04140357	0.000482505
MAP1LC3B2	-1.161101091	7.588886083	13.79042676	0.000339714
RETN	-1.158479804	10.20856793	3.064957215	0.083126366
SELENOP	-1.156916725	7.438053414	8.227065184	0.005053999
KCTD14	-1.151770321	8.18039377	8.985219579	0.003448634
PRSS23	-1.151450125	7.511189804	11.48597854	0.001011429
ACTA1	-1.151151008	7.468326593	14.44185513	0.000251057
RNASE4	-1.15051246	7.305856388	6.665065671	0.011312346
CCDC59	-1.149948188	7.648379273	15.67908839	0.000142307
MASTL	-1.148950432	7.668548686	14.39445757	0.000256621
FBLN5	-1.147025817	8.335512754	7.763876851	0.006400601
MST1	-1.145703531	7.651425777	11.7560988	0.000888401
KRT31	-1.144267192	7.751160565	12.31569879	0.000680153
FABP1	-1.143547406	7.436565118	5.528157679	0.020714755
CNN1	-1.142774889	6.990966396	6.681058481	0.011217847
RAB27A	-1.139140514	7.623761799	10.45663405	0.001665925
MYL6B	-1.137554501	7.506527069	17.43844906	6.44E-05
PDLIM4	-1.1372146	7.333001016	8.606045511	0.004172284
PSAP	-1.135759057	8.091962827	8.60733895	0.004169564
DOK7	-1.13568135	7.647603847	14.69616494	0.000223249
QPRT	-1.134917018	8.60618964	5.22484358	0.024420153
PLA2G4C	-1.13491384	7.801487078	9.909443011	0.002179079
CNN2	-1.134311722	8.313073452	15.00456288	0.000193722
LITAF	-1.132425036	7.860052027	11.56455938	0.000973928
JPT2	-1.130397162	8.26062833	7.414036415	0.007661892
BGN	-1.128652032	7.53728934	11.37582862	0.001066517
IGFALS	-1.12449879	7.595212896	10.1575846	0.001928692
RASGRF2	-1.121577522	7.669306559	14.79174209	0.000213634
CAB39L	-1.120094769	7.842505886	5.189183334	0.024899648
TIMP1	-1.119776885	8.93523189	5.60848168	0.019836174
SYTL4	-1.119750096	7.677160859	8.685840801	0.004007904
NUDT14	-1.11855151	8.255433326	6.993190746	0.009529561
MFAP5	-1.115314673	7.04851763	12.61741729	0.001740561
GSTT2	-1.110245954	7.617949264	15.35502084	0.000164986
MMP11	-1.106228796	8.266455771	9.314401385	0.002926013
ASPN	-1.104769539	7.399182423	6.351170724	0.013345594
AMBP	-1.104203219	7.1370438	10.48649243	0.001641803
MMP14	-1.101047534	7.971807546	20.55124888	1.64E-05
TTR	-1.098673358	7.450173485	6.250887726	0.014073016
CD9	-1.096800525	7.532001534	7.708688521	0.006584254
HK3	-1.095129001	8.591801115	6.285439674	0.01381781
PGM2L1	-1.093438553	7.718140862	20.08769734	2.01E-05
PRKY	-1.093202909	7.572415791	16.49390228	9.84E-05
C15orf48	-1.091248724	7.552297552	5.854193847	0.017383635
OAF	-1.088498752	7.542895419	14.4066899	0.000255173
APCS	-1.085477818	7.087830024	8.669682523	0.00404064
ARRB2	-1.082458157	7.830522457	11.52705658	0.000991643
SLC41A3	-1.082338127	7.3056737	13.37254934	0.000412996
CES1	-1.081968342	7.608443752	4.748707049	0.031716693
NDUFB3	-1.077603064	7.476542809	15.79845985	0.000134783
UCKL1	-1.076902449	7.890862596	11.10032154	0.00121826
PCBP3	-1.076819809	7.705811839	13.06782875	0.000476541
CFHR5	-1.076469002	8.063488874	6.37423413	0.013183934
BCL2L1	-1.074970188	7.831306249	18.13459688	4.73E-05
DECR1	-1.073686247	7.75707613	12.85112894	0.000527782
SOX4	-1.069914856	7.813779334	14.64565239	0.000228509
PARVA	-1.066296155	7.107300271	13.75342244	0.00142317
ECM2	-1.063974873	8.207453882	6.049746863	0.015660038
COL28A1	-1.063274967	6.927691384	12.72198889	0.008018258
KRT16	-1.061489607	8.279640487	5.585140911	0.020087359
NDUFA7	-1.053021362	7.316224511	16.61856683	0.00014224
EFEMP2	-1.05297582	7.758878288	14.49404355	0.000245074
CADM1	-1.051901626	7.424215582	3.858109107	0.052338593
ZNF532	-1.0513546	7.709243927	11.76547496	0.000884418
CXCL14	-1.05091725	8.749127028	4.731939785	0.03201241
RFFL	-1.050837062	7.454899723	11.90883246	0.000825766
TUBB2A	-1.049851694	7.064631416	17.44641538	0.002632881
ASAP1	-1.046318091	7.840145787	10.89980084	0.001342572
RAB23	-1.045043568	7.168434812	11.87839473	0.00089064
SGCD	-1.044756019	7.222148213	10.12475676	0.001960034
UQCRB	-1.044722859	7.594473411	15.18419727	0.000178402
APOF	-1.04438531	8.246533889	5.197201885	0.024790969
MARF1	-1.043330588	7.766287902	15.11552837	0.000184106
APLP2	-1.043239586	7.88725943	9.49010477	0.002681308
ACE	-1.04302875	7.480379312	8.293322135	0.004886927
HECW1	-1.042995349	8.025626848	11.80504366	0.000867813
L3HYPDH	-1.042601434	7.447655073	13.27876712	0.000431567
LST1	-1.041228776	7.561756341	14.01122598	0.000306531
ATR	-1.040273715	8.180416892	8.148883423	0.005258789
STAT5A	-1.038333343	7.527590859	21.38424425	1.15E-05
TMLHE	-1.037757663	8.064832603	7.706045913	0.006593184
ABI3BP	-1.03772828	6.92858723	14.03027104	0.009609205
TMCC2	-1.036484702	7.387768807	6.608354288	0.0116542
CKS2	-1.035214989	7.610986696	14.88735301	0.000204441
ISLR	-1.034201655	7.725672306	13.67955066	0.000357748
PRDX5	-1.029970295	7.954938339	8.653708277	0.004073275
DAPK1	-1.028580342	7.786663144	12.5498738	0.000608599
LYPLAL1	-1.028242874	7.895686455	9.202162813	0.003094319
TPM2	-1.027453102	6.992083358	6.883596858	0.010089914
ZRSR2	-1.024729728	7.796757862	11.60817251	0.000953735
ADGRG1	-1.024477894	8.043014016	9.038669582	0.003357612
RAB25	-1.023763417	8.170920885	6.241876087	0.014140385
PRPS2	-1.023102686	7.860055549	13.65650747	0.000361618
ALDH5A1	-1.020613933	8.15865594	6.712403348	0.011035019
NDUFA10	-1.020606585	7.376100274	18.17400984	0.000108354
NDUFA11	-1.020254791	7.393119264	20.73610219	8.58E-05
MGRN1	-1.020098782	7.783949512	11.18944241	0.00116688
NDUFB4	-1.017662833	7.409184899	16.36587488	0.000104218
LAMB2	-1.017335486	7.043445482	9.070949356	0.004228988
SLC25A4	-1.016326686	7.047338801	19.24022752	0.004281828
HSPB7	-1.0147636	7.087360645	6.695912551	0.011130815
MUC13	-1.012502195	8.852987118	4.399241124	0.03852826
TMC5	-1.011913567	7.82730261	11.53801605	0.000986432
POTEJ	-1.010801931	7.385355991	4.775229567	0.031254829
RPL22L1	-1.010282278	10.57481234	1.834540295	0.178706645
MCUR1	-1.007438171	7.823603962	11.31468204	0.001098423
MPO	-1.005282792	9.908374259	2.449020459	0.120821533
EPX	-1.005089967	7.778851801	6.481404209	0.012459169
CEACAM6	-1.002933353	8.10802095	8.28967747	0.004895966
PON1	-0.998982609	7.435718528	6.729643067	0.010935793
AMPD3	-0.998651734	7.909236944	12.24168254	0.000704526
CADPS	-0.997621285	8.026579495	6.811534539	0.010477012
FAHD1	-0.99679637	7.638387581	8.4210163	0.004580899
SPTB	-0.996598985	7.211503789	6.202385391	0.014439617
MME	-0.995426595	10.60536241	1.495893684	0.224237032
CD55	-0.995017652	8.140536037	4.775789112	0.031245162
RASGRP2	-0.991782369	7.629930349	11.22922386	0.001144671
VCAN	-0.990571823	8.578202612	6.231560458	0.014217918
TNC	-0.988015732	8.023819694	6.969902001	0.009645859
TNFAIP8L2	-0.987852331	7.590951889	10.21311225	0.001876849
COX6C	-0.987405831	7.473692892	12.23608603	0.000706406
ALOX5	-0.987340689	8.112175475	7.594083696	0.006983344
IFNGR1	-0.985181561	7.954673255	8.983056279	0.003452371
MYO1F	-0.984016816	8.011978048	8.383310639	0.004669138
PRSS8	-0.983097428	7.956600083	10.43641871	0.001682464
VNN2	-0.983040112	9.057488369	3.332150758	0.070983496
VWA1	-0.982825821	7.346680978	5.594332633	0.019988044
GTF3A	-0.978416429	7.744891885	10.73169147	0.001456844
EFEMP1	-0.976290753	8.317951107	6.071179495	0.015482345
COX7A2L	-0.976186317	7.570408059	10.68050927	0.001493592
CDH17	-0.972645721	7.61699393	8.39675071	0.004637485
RBM3	-0.970255777	7.940610663	8.675748199	0.004028319
PGLYRP1	-0.970062404	8.988761879	3.645545329	0.059144212
CD63	-0.969235499	7.934659545	8.11679319	0.005345322
SERPINF1	-0.967642515	7.826891406	8.756466277	0.003868014
CFHR1	-0.96740755	8.020258413	5.437606648	0.021754532
CDCA3	-0.965131279	8.031586613	7.262349616	0.008286733
APOE	-0.964330564	7.834677207	5.913212214	0.016843407
SH2B3	-0.964018297	7.575426128	8.40457577	0.004619159
IFIT3	-0.963817387	8.261115446	5.531856089	0.020673415
PDK2	-0.963797841	7.511062287	9.956863923	0.002128757
ZBTB32	-0.962250234	7.588494053	11.29115524	0.00111096
FCGR1A	-0.960979016	7.722322141	10.75843695	0.001438014
HOXD9	-0.95904097	7.991685077	6.782437635	0.010637676
RB1CC1	-0.958226463	7.608238575	8.787654564	0.003807857
TNXB	-0.956554249	6.994675966	8.732132551	0.010820091
SPAG1	-0.955074583	8.18039106	6.053547233	0.015628375
ABRACL	-0.953466355	8.274379078	9.426859891	0.002766855
CDCP1	-0.951044684	7.976190965	8.718429173	0.003942715
CRMP1	-0.95062381	7.306625213	8.155255532	0.00524178
NAB2	-0.950170211	7.634863745	10.30118867	0.00179755
TEAD1	-0.947952487	9.25817334	2.556934486	0.113030334
MRPS14	-0.94697022	7.724613271	9.862869417	0.002229699
GPHN	-0.944697027	7.801965743	6.820840817	0.010426162
SLC25A40	-0.944404959	7.649216513	11.77229845	0.000881532
SERPINA4	-0.943623763	7.396466267	12.64999896	0.000580414
EIF2AK3	-0.941754337	8.06685696	5.195469836	0.024814402
MNAT1	-0.938225669	7.918452942	10.0081618	0.002075671
LGALSL	-0.936578416	7.52806628	7.957117272	0.005798412
HPR	-0.935379883	7.241850962	4.395318214	0.038613028
ME3	-0.934120795	7.583585434	9.100510085	0.003255397
HMGCS2	-0.932857293	7.924979093	3.212059935	0.07618301
GYPA	-0.93123299	7.240096703	5.58674359	0.020070005
NPEPL1	-0.928904766	7.472842771	7.109784355	0.008968911
EPDR1	-0.926061536	7.61215789	12.25354703	0.00070056
KATNB1	-0.924557611	7.576244068	14.55896623	0.000237834
TMEM200A	-0.92218478	7.574637783	12.34503578	0.000670733
PCOLCE	-0.921735437	7.862429774	7.941404443	0.005845103
PPT1	-0.921513867	7.697938126	9.779749767	0.002323081
TUBA3C	-0.920659515	7.043148549	10.71892111	0.009698547
TOB1	-0.918751084	7.851368187	8.040531476	0.005556949
DUSP3	-0.918293276	7.195683192	14.9346779	0.00260721
SNX29P2	-0.916731518	7.492489883	19.17975039	0.0001183
SLC25A12	-0.914753032	7.257274111	16.91534383	0.001575863
ABAT	-0.914503182	8.357682957	3.481542115	0.065047498
CD177	-0.914042227	8.312837258	3.405875006	0.067983725
PLEKHH3	-0.9117308	7.556114264	8.120623237	0.005334917
NDUFA12	-0.911398522	7.3819932	11.84904634	0.000849724
POTEI	-0.908754843	7.130029309	5.333458225	0.023018803
DENND1C	-0.908594712	7.441558759	14.39179425	0.000257395
PRKCB	-0.908292613	7.187397899	8.605740302	0.004172926
EPB42	-0.908203449	7.228891578	5.541796239	0.020562738
PLS3	-0.905728533	8.196465034	10.20006011	0.001888905
NDUFS8	-0.904317718	7.321120769	21.45902368	0.000965482
C1S	-0.904308908	7.599749043	9.040934875	0.00335381
SNRPE	-0.904099431	7.432353596	13.93619815	0.000317416
PHLDA3	-0.900415903	7.434753755	11.64944517	0.000935023
SERPIND1	-0.900282234	7.353844063	4.889866293	0.029339027
AHNAK2	-0.899829975	7.212883846	5.927518622	0.016715125
MXRA5	-0.89948821	9.183130479	3.32950525	0.071093782
RAPGEF2	-0.895514987	7.60464627	11.63851873	0.00093994
TMEM248	-0.894669637	7.717158958	15.00413892	0.00019376
HBA1	-0.889843537	7.445591126	5.363751157	0.022643277
SELENON	-0.888425331	7.68267761	8.886523456	0.003623482
PFKP	-0.888019001	7.529549162	9.121829765	0.00322091
CYP27A1	-0.886440627	7.879264966	5.514135246	0.020872285
HIST2H3A	-0.885191644	7.860830765	10.83127592	0.001387993
RASSF6	-0.885059596	7.583790748	9.83925875	0.002255824
DPYSL3	-0.884734538	7.457724242	6.351190399	0.013345456
FOXF1	-0.883729732	7.485027275	7.677199267	0.006691488
CTSA	-0.88322964	7.650478545	8.553079173	0.00428524
CISD3	-0.882719256	7.479829792	7.156936449	0.008752041
UQCC2	-0.880843167	8.019762761	8.163553385	0.005219716
CCDC88A	-0.880612631	7.462307975	15.61452997	0.000310964
THBS2	-0.878477556	11.14322287	1.376134048	0.243603965
SLC25A13	-0.877981613	7.829768814	11.69056751	0.000916756
DNASE2	-0.874525762	7.898123629	9.963313832	0.002122006
C8B	-0.874226329	7.82134086	5.62503604	0.019660026
HLA-DQB1	-0.873491398	8.958303951	2.542983657	0.114005154
C8A	-0.873205986	7.826507103	5.220115209	0.024483167
D2HGDH	-0.872837288	7.577694921	8.422928518	0.004576471
PLBD1	-0.872467132	8.573222413	4.273967973	0.041335965
EMILIN1	-0.871983998	7.333206843	13.34622171	0.001234199
PGM5	-0.871696427	6.969129886	6.092671478	0.022976864
MSR1	-0.871641223	8.086922179	5.843913413	0.017479583
HSPE1	-0.871107895	8.123856575	7.839637303	0.006157117
TUBB2B	-0.870242289	7.065410132	6.094563202	0.015290884
GSTK1	-0.869591661	7.842615256	8.908792979	0.003583244
SPR	-0.869351186	7.64641973	9.924584989	0.002162879
TC2N	-0.868850638	7.992105881	5.562104461	0.020338552
CYBB	-0.868138018	8.48355187	4.593552536	0.034567816
SMIM1	-0.867835251	7.554922198	10.38540953	0.001724955
MTMR6	-0.867673828	7.438880925	10.82007752	0.001395565
FMOD	-0.867557547	8.032789754	5.409568162	0.022087527
NNMT	-0.865474417	8.741345821	4.229586458	0.042382407
ITIH1	-0.86526997	7.485210693	8.262495643	0.004963934
CYCS	-0.863914905	7.624179546	7.915172276	0.005923925
PGLYRP2	-0.862982711	7.386524967	5.66062529	0.019286882
OSGEPL1	-0.86215934	7.590148511	8.160493254	0.005227842
F12	-0.861452323	7.339814281	10.1066805	0.001977517
MGLL	-0.861060815	7.521028118	5.194737804	0.024824313
G6PD	-0.860838205	7.927321544	9.138992807	0.003193421
PDLIM3	-0.856755159	7.072573165	6.707743738	0.012558478
RNF219	-0.856132639	8.335269775	3.978854818	0.048852062
SLC9A7	-0.855751301	7.818391959	7.038889945	0.00930558
COL8A1	-0.852279186	8.321842226	4.638061595	0.033723074
LTF	-0.850969606	9.800179727	1.840274295	0.178035478
ATP6AP1	-0.850059648	7.661006848	16.04027373	0.000120766
TCF12	-0.848968781	8.139462057	4.512472701	0.036164996
DES	-0.84862284	7.076970212	2.909753	0.091212696
CEMIP	-0.848092273	8.944894976	2.908773149	0.091266421
TMEM106B	-0.847566892	7.86764746	8.187302189	0.0051571
SFXN3	-0.847293279	7.626230888	22.65707682	9.77E-05
CACNA2D1	-0.845592899	7.132711258	6.172488772	0.01467056
ARMC10	-0.844757688	7.82620143	13.03537356	0.000483877
CKAP2	-0.842300218	8.396675909	3.722339336	0.0565814
MYH10	-0.841559696	8.278323506	4.667069663	0.033184351
RAB11B	-0.841498029	7.43945688	18.7760584	0.00069473
COL10A1	-0.837506314	7.876499096	4.427994391	0.037912968
SIK1	-0.835638005	7.536812723	13.55920256	0.00037844
FERMT3	-0.835128791	7.677895721	8.889487487	0.003618099
SPIRE2	-0.834040976	7.682486395	6.664458015	0.011315952
SDC4	-0.832296066	7.721202606	5.195934177	0.024808118
PROX1	-0.830024654	7.897830013	7.185675181	0.008622547
ITGA7	-0.82571592	7.056688907	5.621080519	0.019701965
CTSH	-0.825570723	8.005250346	5.242421568	0.024187391
QTRT2	-0.825035769	7.632582378	15.04529854	0.000190133
OSBPL6	-0.823919057	7.532890394	10.96385066	0.001301503
COL4A1	-0.823235301	7.235897846	8.876430849	0.004999206
ANTXR1	-0.822967505	8.146614403	5.834113474	0.017571564
TRAPPC1	-0.820434769	7.657606127	8.3476776	0.004754147
RHEB	-0.820379383	7.949953705	6.922497224	0.009887182
TWIST1	-0.819884282	7.638765434	8.482911447	0.004439782
BCS1L	-0.817727636	7.60943921	9.268180346	0.002994146
CCL21	-0.817342275	7.8244471	4.977890873	0.027952542
SULF1	-0.81445329	8.387383315	5.417657822	0.021990904
PLEKHG5	-0.812674	7.644242145	7.446716549	0.007533816
LMBRD1	-0.812378449	7.454345997	12.98896407	0.000920157
DYSF	-0.812232086	7.391836349	5.400114601	0.022201008
EPS8	-0.811521772	7.789327221	8.450598357	0.004512883
LACTB	-0.811130362	7.64216633	14.437911	0.000251515
CLDN23	-0.81022576	7.607220891	9.064610915	0.003314336
MIGA1	-0.809413865	7.80254957	7.367206758	0.007849385
ANXA6	-0.809357062	7.210480251	12.97847839	0.006887067
PLBD2	-0.809299762	8.06288782	4.509837172	0.036218212
KRT19	-0.809141655	8.010726084	4.683946168	0.032875142
NDUFS1	-0.809060975	7.226564582	18.16816443	0.006276057
AQP8	-0.809027549	7.085902671	4.08870593	0.045896074
MST1R	-0.808640191	7.751365737	6.759808195	0.010764406
KANSL3	-0.808631294	7.515617516	11.02054814	0.001266229
NDUFS7	-0.806556391	7.335516614	14.41034777	0.002800306
MYL9	-0.80635727	6.91753148	6.419964253	0.045238291
PLAUR	-0.805811402	7.87609741	7.393523338	0.007743441
SSC5D	-0.805387186	7.250747708	5.248291131	0.024110191
ADGRA2	-0.805211334	7.40049432	11.72863358	0.001578957
MRPS21	-0.804642647	7.67731973	11.27392456	0.001120235
OTUD6B	-0.800499289	7.687615076	9.156489824	0.003165647
FANCI	-0.800316146	8.428561615	3.732385925	0.056255082
NDUFA13	-0.800155041	7.322112804	15.17874238	0.003313681
PGPEP1	-0.800039103	7.578204242	10.6668767	0.001503541
DENND5B	-0.799971541	7.473175901	8.118088616	0.005341801
EMILIN2	-0.799920364	7.634020652	6.478409915	0.012478842
FAM26E	-0.799686258	7.541831334	16.92365881	0.0004974
UQCRQ	-0.798542119	7.447475446	10.15059851	0.001935318
LAMA4	-0.798285793	7.149294552	8.801642144	0.011789282
BNIP3	-0.797391635	7.906679004	4.817773936	0.030528796
NID2	-0.796696039	7.423877994	7.479758371	0.007406585
SORBS1	-0.796545232	7.040249381	4.592656615	0.034585049
CD163	-0.795312194	7.572036982	5.156774766	0.025344046
GPC1	-0.794729463	7.363873591	9.621518526	0.002512184
GNAO1	-0.794576879	6.908659861	8.608168803	0.050138404
HLA-DRB1	-0.793252681	8.306684769	2.971320987	0.087905798
NDUFA3	-0.791899967	7.472876389	9.280412841	0.002975956
TRMT1	-0.790982767	7.877661661	6.199229854	0.014463812
HMCN2	-0.79087627	7.259865464	3.925279444	0.050367238
UNC13D	-0.790373471	7.850663022	6.425462314	0.012832141
CD59	-0.789711392	7.209592017	13.6971709	0.008400773
UQCR11	-0.788703378	8.305934768	3.808850842	0.05383693
CFL2	-0.786929528	6.926650886	6.289115571	0.048781774
CPN2	-0.786443203	7.287195	4.776413687	0.031234376
TMOD1	-0.786432654	7.009673088	7.988974546	0.03163167
PRKAR1B	-0.786258056	7.446496238	6.674808673	0.011254677
RAB8B	-0.785197241	7.455323303	11.95653468	0.001341189
CRYL1	-0.785098694	7.590060082	4.866360831	0.029721455
PIP4P1	-0.781443243	7.417270327	10.60390452	0.001948063
CNN3	-0.781335897	7.832055338	7.799922399	0.006283531
C1QTNF5	-0.780743531	7.548555465	11.49147311	0.001008759
PTGS2	-0.778863194	8.536155898	2.505513373	0.116670305
WBP2	-0.77877381	7.501837017	7.928315679	0.005884295
GLUL	-0.77845077	8.516055067	3.429281359	0.067060375
CBLB	-0.778176053	7.565496123	6.995512317	0.009518048
SLCO2B1	-0.777333255	7.489239119	9.051740282	0.003335734
BTN2A1	-0.776545942	7.568400852	6.344802194	0.013390598
SDHAF3	-0.776357799	7.674842749	7.672885292	0.00670632
MYL3	-0.776279835	6.996229356	4.956206313	0.03648488
HSPB11	-0.775982407	7.561854047	8.384087401	0.004667303
ARL15	-0.775526787	7.461548615	9.619404339	0.002514816
PRR15	-0.774262253	7.845948573	5.014892823	0.027390579
HLA-B	-0.77404842	7.983787394	5.132326541	0.025684829
NDUFA4	-0.773279052	7.769425883	8.640482365	0.004100503
ZBTB47	-0.773224824	7.24356492	9.442364776	0.007720913
GCHFR	-0.771962909	7.635549176	6.997498131	0.009508211
CRISPLD2	-0.769533701	7.622835884	5.852402625	0.017400313
BPHL	-0.768454469	7.836608586	5.787175051	0.018019223
NDUFS3	-0.766824425	7.343662644	10.45684329	0.00415915
PDK1	-0.76469627	7.520703989	6.602657659	0.011689131
SERPINA3	-0.762600004	7.275308035	4.661227823	0.033292103
REEP6	-0.761894571	9.211820592	1.79671883	0.183208681
PRCP	-0.760147315	7.541664384	8.810241902	0.003764896
GGT5	-0.76006733	7.620817426	9.112711519	0.003235613
FLNA	-0.75992835	6.983203059	4.984635332	0.043584523
COL7A1	-0.75803156	7.873887042	4.851630898	0.029963797
QKI	-0.756623072	7.549317691	11.21925298	0.001150196
ANXA3	-0.75541519	8.297679947	5.231083272	0.02433726
GMFG	-0.754592714	7.832672827	5.924478473	0.016742299
NID1	-0.754119909	7.051107773	6.87624044	0.031056433
PRG2	-0.751242644	7.800208021	3.431993589	0.066954264
CALB2	-0.750868854	7.876435554	2.126686796	0.147950605
FCN3	-0.750024056	7.416369486	4.322484522	0.040223508
ILK	-0.748576811	7.054002723	7.724907095	0.031904685
ELN	-0.748460122	7.087205082	5.461985474	0.026322194
SDCBP2	-0.748097128	7.745051819	4.611506007	0.0342244
LACTB2	-0.747408924	8.232181936	3.649465524	0.059010394
YPEL5	-0.746706973	7.565902025	8.799172054	0.003785888
COX14	-0.744967379	7.563638682	10.31730327	0.00178342
ITFG1	-0.744670517	7.536492534	9.992112807	0.002092131
PTPN13	-0.744444179	7.52351522	7.920244082	0.0059086
SLC5A3	-0.744112047	7.487890386	11.26266428	0.001868594
AKR1B1	-0.744065852	7.251816936	9.407319998	0.009695232
NDUFA9	-0.744018843	7.319749909	11.24558124	0.006286779
SYNPO2	-0.742964599	6.954878909	4.420172971	0.05556408
BNC2	-0.742602888	7.46755573	8.589750007	0.004206703
BPGM	-0.741373761	7.267045642	4.173389416	0.043748231
SORD	-0.741194653	8.098554378	7.112251813	0.008957425
LAMC1	-0.73939201	7.093823267	6.194980009	0.026934039
KRT10	-0.739309488	7.209561303	6.11314367	0.015140521
UTP23	-0.738813293	7.813542736	6.685970963	0.011188986
MRVI1	-0.736542986	7.128470991	9.135310224	0.022666851
FAM96A	-0.736061833	7.578682675	7.361851304	0.007871129
FNDC1	-0.735004556	8.225540115	2.970071404	0.087971587
KIAA0100	-0.734932885	7.637683035	7.502197706	0.007321456
GPALPP1	-0.732122407	7.72000166	6.628799817	0.011529728
USMG5	-0.73110809	7.488617138	7.435985887	0.007575623
ITGB6	-0.730642553	7.160530581	10.01219851	0.019579878
JUNB	-0.730354863	7.931077291	9.926309119	0.002161042
NHSL1	-0.729645198	7.625973979	5.0159286	0.027375021
RAP1A	-0.729565714	7.123804093	14.19923165	0.024747961
LTBP1	-0.729467937	8.573581874	3.529073402	0.063273578
RGS14	-0.729436787	7.879189744	4.688438409	0.032793352
TTC38	-0.728199364	7.481402447	5.520583506	0.020799688
TAX1BP1	-0.728184984	7.742447329	5.953647707	0.016483471
PITPNM1	-0.727887525	7.555985488	10.8838122	0.001363219
ALDH1A1	-0.727227982	7.010228996	3.468569209	0.065540973
CCL15	-0.726532023	7.474960618	5.279636088	0.0237023
PDLIM7	-0.725830439	7.009023724	4.558557089	0.047278681
NDUFB8	-0.723555824	7.418633809	7.672104865	0.006709007
CNNM3	-0.723214343	7.477738674	9.0200674	0.003389005
THY1	-0.723120653	7.896192602	7.645655735	0.006800729
SPRR2A	-0.723061764	7.542128911	7.877616533	0.006038699
PYGB	-0.722392295	7.849360074	3.124769037	0.08022301
COX5B	-0.721984248	7.403318287	5.235330053	0.024281012
HKDC1	-0.721373099	9.078279207	1.837216709	0.178393002
HTRA3	-0.719482315	8.695850008	3.014832261	0.085648347
POLR2D	-0.71930475	7.668050832	8.908877917	0.003583091
PRKAB2	-0.719207774	7.138200041	16.32975486	0.024841615
WDR89	-0.717033711	7.761762772	4.542367625	0.03556715
HLA-DQA1	-0.716995467	7.956997824	3.412487477	0.067721481
UCHL1	-0.716584379	6.975682551	5.915377845	0.058887261
WWC1	-0.716171766	8.172713064	3.237306312	0.075056395
HIST1H3D	-0.715934683	9.142678734	1.534211819	0.2184399
MPV17	-0.715800787	7.638053282	8.42057011	0.004581933
WDFY4	-0.715701774	7.590944304	9.428718774	0.002764301
NIPSNAP2	-0.715640789	7.628261085	6.416224003	0.012894849
STXBP2	-0.7152774	7.651270169	14.10879562	0.000818289
NDUFS4	-0.714812467	7.242993396	10.30676771	0.013907969
RSU1	-0.714630105	7.04489417	7.056328882	0.042310579
LGMN	-0.713684313	7.588667016	5.929991243	0.016693058
HEATR5A	-0.713455949	7.502925573	10.70634896	0.002476236
FLNC	-0.71172358	6.944167722	4.616614467	0.069512727
TMEM161A	-0.710096602	7.723700929	6.471555458	0.012524
SELENOW	-0.709827633	7.164380379	7.805440589	0.022874278
AFG1L	-0.709223985	7.422935291	17.18315084	0.004650786
DTNA	-0.709030917	7.055711479	5.061819759	0.041402013
SLC44A2	-0.707453891	7.372609591	6.513976528	0.012247243
PARP4	-0.706617276	7.691828996	7.836431521	0.006167223
NDUFV1	-0.706449406	7.250728658	12.8399228	0.014310718
ACTN1	-0.706183384	7.072752666	5.678638627	0.038670428
GPR68	-0.705607726	7.907263282	4.664145924	0.033238233
PRMT3	-0.705118186	8.011760485	6.333787856	0.013468808
LONP1	-0.704325909	7.832121086	8.755348772	0.003870187
HIBCH	-0.703851647	7.476881783	5.448442874	0.021627258
NT5DC3	-0.703137916	7.378998292	5.499615115	0.021036735
NDUFB7	-0.702628731	7.329410489	8.657943062	0.009188877
P2RX1	-0.70257998	7.444118489	4.3020223	0.040688748
GLA	-0.700813835	7.779667469	4.947591109	0.0284218
UQCRC2	-0.700699436	7.366334832	11.12030471	0.007500579
GNG2	-0.700404695	7.154627333	6.567866542	0.026215837
ACAD10	-0.700321954	7.501434743	7.122507958	0.008909844
SLC2A1	-0.700271492	8.985262786	1.626254245	0.20523658
SLC4A2	-0.700258428	7.821581634	5.796273915	0.017931519
PDP1	-0.6999041	7.662547346	8.414242782	0.004596622
FANCE	-0.699868698	7.642960032	7.391310378	0.007752292
EHD4	-0.699836622	7.463932693	6.279102536	0.013864252
COL16A1	-0.698666488	7.407013863	3.334586527	0.070882119
MYH11	-0.697944506	6.90750768	4.364629517	0.085135684
ST6GAL1	-0.697363195	8.059699216	4.329623935	0.040062521
CLEC3B	-0.696763597	7.33460091	6.128583434	0.015016753
MAN2B1	-0.696607013	7.515376838	4.623038185	0.034005725
NAXE	-0.696335362	7.506712547	6.438790081	0.012742236
NCAPD3	-0.695516152	7.660718632	6.040490285	0.015737443
COPZ2	-0.695207515	7.804138241	4.103327122	0.045517318
EDNRA	-0.69514971	7.511697249	8.467943893	0.004473489
NDUFB9	-0.695092008	7.333909687	10.53998843	0.009692132
BRD7	-0.692133293	7.713048072	8.4258068	0.004569813
NEU1	-0.691132929	7.812867424	3.958113399	0.049432768
MIIP	-0.691010305	7.512917863	7.664587381	0.006734945
SERPINF2	-0.690316466	7.401742336	2.749189879	0.100501175
SLA	-0.690057639	7.478391141	8.701912807	0.004102235
PRKG1	-0.689674228	7.183865017	7.858609625	0.024028831
EDAR	-0.689473798	7.994125787	3.467641675	0.06557641
ITGA1	-0.688586796	7.115570247	9.35365452	0.035173695
FERMT2	-0.687983428	7.040573604	5.044383036	0.051428261
SNX18	-0.687850889	7.382624485	11.91086806	0.007526446
VCL	-0.687205085	7.037761765	5.276367749	0.052327128
UXS1	-0.686203797	7.72957781	9.08045134	0.003288194
RAB44	-0.686107336	7.961632059	3.023280294	0.085217474
HSD17B10	-0.685549078	7.759506918	7.380775225	0.007794575
ATP10B	-0.68456789	8.083573393	3.242998932	0.074804883
CRYZ	-0.68410601	7.469811747	6.569445727	0.01189497
KCNMA1	-0.683758102	7.234636995	5.308839131	0.023328829
ITGA2	-0.683087852	7.926255761	6.356114353	0.013310769
ABCB9	-0.682680592	7.503616243	8.536539197	0.004321159
SGCE	-0.68188836	7.190122174	5.484884262	0.02477853
NSUN5P2	-0.681798103	8.041178209	3.305200109	0.07211578
CBX8	-0.680627995	7.80223582	11.77031059	0.000882372
COX5A	-0.679364099	7.38121215	6.559095978	0.011959886
OLFML1	-0.679328667	6.957496145	9.507143051	0.07875187
FOXQ1	-0.679153404	7.57640941	7.519202944	0.007257622
NOP10	-0.67847899	7.70991892	6.906939264	0.009967749
THSD4	-0.678105162	7.875629311	4.941060411	0.02852403
CD48	-0.677670444	7.137906159	8.993776421	0.034341543
SENP3	-0.677279234	7.839595666	5.424245667	0.021912547
TMEM43	-0.676812078	7.415759847	13.83721811	0.007049831
SNX9	-0.676796409	7.499733678	13.6634173	0.004078481
COL6A3	-0.676601663	7.069749381	5.827366161	0.048009668
MRC2	-0.676433455	7.795918252	5.236181806	0.024269747
SDCBP	-0.675799567	8.042918734	3.703545235	0.057197335
ATP9A	-0.675214611	7.57653338	6.68263108	0.011208599
SLMAP	-0.674799957	6.96434862	3.796309869	0.078467349
CHMP1B	-0.674617755	7.446432204	7.751175686	0.00644239
NDUFC2	-0.67459953	7.334245743	8.415732617	0.012035425
HLA-DRB4	-0.67425473	8.260581007	2.228516885	0.138696112
SOD3	-0.673834219	7.186243989	3.375351888	0.069208627
HPGD	-0.67223357	7.080653265	4.219996298	0.046878927
SNTB2	-0.671443221	7.221333579	12.7776313	0.022895562
MUC2	-0.671006291	8.773686522	1.181586691	0.279699371
SUFU	-0.671000288	7.373304171	8.588488179	0.009644452
GPSM2	-0.670255102	7.67717295	5.635241815	0.019552251
NDUFB10	-0.670113964	7.32362703	12.73898465	0.01349866
RAB31	-0.66780722	7.943237191	4.901400781	0.029153273
NR2F6	-0.667624388	7.717427838	4.894622824	0.029262275
RNGTT	-0.667376298	7.670980997	6.607630486	0.011658632
GK2	-0.666897117	7.625828653	8.5232994	0.004350137
TTK	-0.666859146	7.618235856	5.427753621	0.021870944
SNX30	-0.664917363	7.542055027	7.767160902	0.006389842
COL4A2	-0.664877665	7.138086718	7.520848938	0.037375745
C4orf33	-0.66454701	7.666054402	5.147191405	0.025477056
MTMR14	-0.661527307	7.618142704	8.658482716	0.004063493
PSMB5	-0.66129465	7.494061184	5.985145132	0.016208692
ACSL5	-0.660547063	7.954470746	3.711053213	0.056950415
HSDL1	-0.660031198	7.508222699	12.83734478	0.004910603
ACOT9	-0.659909865	7.626345969	10.64595711	0.00220837
EIF1AX	-0.659414385	8.395066287	3.644531522	0.059178872
C21orf59	-0.657210984	7.687061325	8.444947358	0.004525794
FAM210B	-0.655042923	8.723174308	1.648757958	0.202155292
POLR3E	-0.654702925	7.604961165	10.13708516	0.002953514
EHD3	-0.65443418	7.298105841	7.875179183	0.017748888
ESCO2	-0.654012949	7.477503136	5.99736654	0.016103371
GUCY1A3	-0.653508159	7.330633656	6.455683885	0.014703865
MECP2	-0.653011262	7.164104067	15.76184691	0.036231005
AKAP12	-0.652162486	7.165574079	4.647335617	0.035623037
PANX1	-0.651447901	7.834260467	6.682396693	0.011209977
KIAA0391	-0.651437428	7.672114943	8.237421562	0.005027499
GLS	-0.64967403	7.888607055	5.248204265	0.024111332
GSTM3	-0.649277313	7.041110568	5.107456971	0.065715513
ANG	-0.649147975	7.403615495	4.781857606	0.031140526
BOK	-0.647789476	7.479532002	6.299093911	0.013718298
DECR2	-0.647627036	7.788630943	5.204393734	0.024693921
FHDC1	-0.647582886	7.766542875	5.140325302	0.025572805
PSPH	-0.646843869	7.881420789	5.38279119	0.022410557
PAPD5	-0.646428484	7.600344032	7.918235443	0.005914664
APOO	-0.645739349	7.549027361	9.077583097	0.004724419
RAB9A	-0.645504844	7.437963335	13.75542328	0.009115261
DNAJC5B	-0.645452152	7.570391599	7.066054196	0.00917505
TINAGL1	-0.644831501	7.173646592	5.867412883	0.036489576
NDUFB1	-0.64256812	7.405522581	9.736304523	0.011219645
IAH1	-0.642452914	7.370800916	8.415860718	0.013407755
TIMP2	-0.642221189	7.746474369	4.937963496	0.028572645
COX4I1	-0.642148384	7.365062915	8.868485003	0.014317574
YEATS2	-0.639998935	7.475497078	7.533877629	0.007770395
DMD	-0.639799847	7.007261115	5.679264179	0.080273501
1-Mar	-0.63867919	7.344889247	5.284680934	0.023637335
PLPP3	-0.638456054	7.180151013	6.990348985	0.037257724
DPH7	-0.637521335	7.666807452	4.986795655	0.027816196
CPNE3	-0.637439769	7.562355947	9.267607288	0.004742427
FOLR2	-0.637264267	7.137159619	4.772784697	0.045990104
HIST1H3A	-0.636842803	7.522098094	6.231912974	0.014215261
VSIG2	-0.636436176	7.310143134	4.334486528	0.039953268
DICER1	-0.636360971	7.832657792	4.706288642	0.032470484
PXDN	-0.636287441	7.701140968	4.457837296	0.037285415
GCAT	-0.635954131	7.482567539	8.698017813	0.007980778
INHBA	-0.635006538	8.220123951	2.443295874	0.121251361
STEAP4	-0.634430329	7.254781228	3.718618204	0.056702782
SPINT2	-0.634420345	7.936523281	4.594396599	0.034551589
AKNA	-0.634133447	7.335645115	10.85661446	0.017582676
LAMA5	-0.633333172	7.027754103	4.494237279	0.076308506
MZB1	-0.632484306	7.851089259	2.407986272	0.123940896
UQCRC1	-0.632106875	7.372839242	10.48578309	0.015096862
NDUFA6	-0.631957552	7.28330396	10.15684341	0.024015388
RAP1GAP	-0.630999933	8.181584485	2.200395202	0.141184145
PCBD2	-0.62986456	7.660025751	4.614984077	0.034158291
PUM1	-0.629723413	7.660768228	5.959974496	0.016427887
SARS2	-0.628678525	7.482782533	7.339727321	0.008459423
NDUFB5	-0.62832966	7.468488775	7.472483429	0.009511618
ICAM3	-0.627269636	7.952028701	3.387496391	0.068718416
CERS4	-0.6267688	7.557155414	3.533046027	0.063127706
PPP1R13L	-0.626622266	7.852862866	7.194059758	0.008585144
5-Sep	-0.624750337	7.335666625	9.804166803	0.019262854
ISOC2	-0.623795874	7.361603085	8.226530421	0.01758423
RFLNA	-0.623250121	7.484644725	5.45994981	0.021492964
LCK	-0.622933906	9.154933269	1.191504463	0.277702475
IBA57	-0.622360704	7.542671748	5.856064207	0.017366238
ROMO1	-0.622162779	7.716620711	5.043642723	0.026962197
PSMG1	-0.621276312	7.855265006	6.438528455	0.012743995
PAK6	-0.620458985	7.482236991	7.934063063	0.00907554
RBP4	-0.620277719	7.34115789	2.032497164	0.157144713
COL6A2	-0.618591616	7.022422593	5.092744139	0.085393999
NAGK	-0.618106072	7.355784086	13.51101504	0.018609678
PHC2	-0.61711754	7.524996064	7.870243473	0.007463248
FN1	-0.61691936	8.365616026	1.885417279	0.172853126
CDK5RAP1	-0.616299425	7.575042831	6.974227617	0.009624146
CD99	-0.61611158	7.338793845	5.295300512	0.023501193
C8orf82	-0.615952328	7.611675394	5.801196282	0.017884259
BIRC2	-0.615661157	7.516178928	6.791441133	0.010587689
PLEC	-0.615411209	7.501484786	11.24454871	0.008758352
ENGASE	-0.614549424	7.918421757	3.567066054	0.061893322
GABARAPL2	-0.613716202	7.344848269	5.82386519	0.020937744
ITGB1	-0.613393111	7.121688183	7.797772728	0.058442712
ENTPD1	-0.613136806	7.350310667	8.069717911	0.01999274
COL15A1	-0.612810615	7.230181755	5.072825707	0.035746034
TLN1	-0.612332802	7.091884966	6.727657657	0.066746518
DEAF1	-0.612133681	7.442378481	5.659729972	0.019296177
KCTD21	-0.611977597	7.283086672	12.45266232	0.028284333
EXOC7	-0.611193386	7.433627216	7.857217335	0.01368457
H1F0	-0.611117884	7.297176472	4.227872347	0.042423387
RDH13	-0.610642168	7.563975583	6.80593723	0.010507721
MYLK	-0.609375623	6.918357384	3.946011576	0.128727662
RPP25	-0.609342261	7.788773246	7.286936657	0.008181956
ITGA5	-0.609108569	7.062902741	3.40698854	0.076834784
BAIAP2L1	-0.608576353	7.974031796	4.355703586	0.039480266
SUSD2	-0.607348396	7.342658302	3.175429379	0.077850607
SPRY4	-0.60683463	7.640806711	5.498420369	0.021050327
AOC1	-0.605737032	7.349053717	2.230183487	0.138550235
BTF3L4	-0.604784763	7.647816227	6.585581601	0.011794495
EPB41L5	-0.604399423	7.49892042	5.812283276	0.017778291
SPG7	-0.603014322	7.389949917	9.094953467	0.01876436
SERPINH1	-0.602849197	8.38174449	4.380913542	0.038926
LIMS1	-0.602824634	7.271145601	6.483892827	0.032368919
DGUOK	-0.602442892	7.894059502	2.587708626	0.110912748
NEK7	-0.602221177	7.220494041	10.58704815	0.041197181
RAB24	-0.600919059	7.570183633	6.748064828	0.010830792
NDUFA8	-0.600518273	7.325677476	8.580668984	0.026117208
KIF26B	-0.600163517	7.453426164	15.47356018	0.013541122
FBN3	-0.600100291	7.432802793	6.635376904	0.015395716
CEP128	-0.597695596	7.747178499	3.282564855	0.073081962
LY75-CD302	-0.597607298	7.66742856	7.2676344	0.008264095
FAM169A	-0.597564163	7.455955842	7.338575862	0.013902902
LAYN	-0.595780726	7.377418311	4.223142548	0.042536682
NUDT19	-0.595346803	7.721929671	6.320594499	0.013563119
ANXA4	-0.595218758	7.759082123	6.509953046	0.012273215
TNRC6C	-0.594975166	7.492906333	5.937230648	0.016628624
APOA4	-0.594325515	7.200426755	3.09222747	0.081788592
MYO15B	-0.593982264	7.638930183	4.325021414	0.040166225
PLOD1	-0.593900935	7.940199271	6.08522793	0.01536702
B3GNT8	-0.592982626	7.428927716	5.866956601	0.017265288
EIF1B	-0.592852986	7.694993136	4.226237933	0.0424625
SHB	-0.592693027	7.493510895	5.10455776	0.026077778
MTFR1	-0.591353795	7.54664389	7.272250146	0.009526037
ATG4B	-0.590924774	7.555959088	11.63638047	0.009023528
HSPA12A	-0.590476379	7.133195545	5.939390689	0.065613122
DOCK2	-0.589902566	7.461791721	6.136008444	0.014957611
ARHGAP18	-0.588906761	7.584482535	8.505446821	0.00821847
GFOD2	-0.588659862	7.471152153	6.448117269	0.014898842
ISYNA1	-0.587644701	7.484511605	4.988169426	0.027795224
APBA1	-0.587477427	7.461835888	4.804283346	0.030757062
IL4I1	-0.586932736	8.296323523	2.181802847	0.142856999
TNS1	-0.586240166	7.023268123	3.499727371	0.10228866
ITGAL	-0.585739651	7.673102604	5.545740663	0.020518992
TCP11L1	-0.585369657	7.343874796	7.426372992	0.027019742
IKBKB	-0.585269122	7.418352368	13.07329761	0.019252846
ATP6V0A1	-0.585256057	7.521674293	9.911074164	0.01153093
SLC4A7	-0.585058374	7.458360803	6.033401657	0.015932433
CALD1	-0.584802539	7.085940549	2.801814277	0.09734643
C14orf1	-0.584484174	7.748705923	3.566200669	0.061924395
MMP8	-0.584209691	9.735754236	0.90833758	0.342900581
ARMC9	-0.584097228	7.491381319	9.936350921	0.013432268
NKAPL	-0.583837233	7.467831868	6.886476247	0.015155386
C4B	-0.583663408	7.61564257	2.574111788	0.11184284
STRIP2	-0.583054934	7.484733877	6.124062206	0.015052886
MCTP2	-0.58219579	7.469593989	11.4731992	0.015538737
NRP1	-0.581290815	7.439923426	8.462930809	0.017877825
NUAK2	-0.581030881	7.541984711	6.05360898	0.015627861
PTPRC	-0.580101934	7.71010879	4.852219706	0.02995407
YY2	-0.579996171	7.461212769	8.060788104	0.016552974
NEURL4	-0.578921113	7.573328764	6.209047255	0.014388677
NUMBL	-0.578917537	7.313832207	12.56017175	0.033315522
CRTAP	-0.578431872	8.216354189	3.965282192	0.049231227
SUMF1	-0.577527834	7.634591036	5.719936158	0.018681476
TLDC1	-0.577501742	7.646313648	4.505340231	0.036309206
GPATCH11	-0.577173717	7.568349252	3.699680355	0.057324893
C16orf91	-0.576910983	7.76378433	4.076601996	0.046212176
CXCL12	-0.576142086	7.098126061	4.343619032	0.08241332
PLEKHO2	-0.575620225	7.553507195	6.119191459	0.015091914
CTSB	-0.575417263	7.955774898	2.727051218	0.101862078
DHRS7	-0.57526083	7.531375285	6.229098485	0.014236488
SAMHD1	-0.575096393	7.525780449	6.588685297	0.012613757
VDAC3	-0.574764104	7.888569433	4.345411905	0.039708953
TUBB6	-0.574666548	7.216203125	12.13694334	0.052337423
PUDP	-0.574543651	7.404132298	4.796003636	0.030898053
NDUFV2	-0.574506774	7.236984023	8.104359533	0.048056274
LANCL1	-0.574327485	7.120405861	14.35079857	0.077015995
ARMCX2	-0.573424268	7.246865182	9.047793547	0.046430403
CD14	-0.573388759	7.565595765	3.752692064	0.055601707
AGO1	-0.573262951	7.256343697	17.67405692	0.044852112
NAB1	-0.573152223	7.518626773	5.95111836	0.016505747
PTGIS	-0.572353077	7.489397005	2.766831094	0.099431167
GNG10	-0.572222033	7.362689659	5.334436879	0.028101818
POLR2K	-0.57189685	7.815434438	4.792133997	0.030964181
LMCD1	-0.571765249	8.167987779	3.083352001	0.08222138
FDX1L	-0.570311969	7.523386105	5.451790891	0.021588094
TIMM8A	-0.569940114	8.002391822	3.728392988	0.056384531
PCK2	-0.569355419	7.629897738	3.307980105	0.071998079
ADAMTSL4	-0.569247264	7.155824497	5.34754549	0.068803418
NAALADL2	-0.568779423	7.521358573	6.165482235	0.01472524
AAMDC	-0.568491891	7.199982881	5.244338808	0.058456803
ITPR2	-0.568209399	7.811833286	3.875394761	0.051823482
PYURF	-0.567452889	7.449410728	4.286359369	0.041048749
SLC7A6OS	-0.566548049	7.521073013	6.517927724	0.013993316
ZNF521	-0.566519315	7.73977567	4.862232808	0.029789161
SYPL1	-0.566410235	7.380290531	8.177524133	0.028235432
KANK2	-0.56570007	7.020719131	4.03228103	0.116063135
ACTN4	-0.565127396	7.54921466	7.932534362	0.012198363
ZSWIM8	-0.564985362	7.438165662	5.166839901	0.025205139
ACAD8	-0.564040895	7.395629254	6.836952645	0.027085185
BRWD1	-0.563615473	7.471677486	6.486766326	0.01905438
LDHAL6B	-0.563259589	8.265971033	2.259484407	0.136013806
P4HA2	-0.562523578	7.917371936	4.613771455	0.034181325
SLC29A1	-0.562371302	7.621008213	2.937069726	0.08972887
COL14A1	-0.561593518	7.151691474	2.455240843	0.120356417
PALLD	-0.561150332	7.066728021	3.573476616	0.101223916
ELMO1	-0.561086156	7.40789494	6.618912374	0.025617036
LUM	-0.560075697	7.088311203	3.01464038	0.094623868
DUSP22	-0.559291554	7.442344643	9.071062777	0.02227125
ADAM22	-0.558147367	7.498784467	5.478192712	0.021281855
IRF4	-0.558006239	7.289112791	7.912017226	0.04425762
MAP3K6	-0.556844389	7.538495383	7.051128786	0.015318586
USP45	-0.556391896	7.44359128	8.354162204	0.02347053
GGA3	-0.555834382	7.481542343	13.61148237	0.020025937
PRPH	-0.555550581	6.911478365	4.244874634	0.16806163
SAA2-SAA4	-0.555253244	7.314463592	2.393013592	0.125101591
RFTN1	-0.555227709	7.555985833	7.897378188	0.014044447
CYFIP2	-0.554551476	7.439635308	5.616952943	0.024172369
PRKRIP1	-0.55403936	7.484940183	8.291866975	0.020068831
HOPX	-0.55369339	7.585524626	2.560665725	0.112771195
COL12A1	-0.553134284	9.525070641	1.027974544	0.313131382
DCXR	-0.552823863	7.785760361	2.795000066	0.097748681
MTMR10	-0.552800317	7.409376938	8.450911425	0.028148031
FAM126A	-0.552675153	7.329530238	5.379203489	0.039345541
GSTCD	-0.55188925	7.467853307	7.508455395	0.021802289
MELTF	-0.55152426	7.624509646	5.321746083	0.023165747
TAB3	-0.551490025	7.446391229	6.323808579	0.024002708
AURKB	-0.551437742	7.515856474	5.292150972	0.023541483
C1RL	-0.550240295	7.645875638	2.704188427	0.103288998
COQ7	-0.548934626	7.456125019	6.065437615	0.024111686
BCL9L	-0.54878406	7.470209298	6.628979719	0.021596692
LPP	-0.548334641	7.09514752	2.589751651	0.110773743
KLF12	-0.54814356	7.448062976	7.970039755	0.024964571
GAR1	-0.548130284	8.032865368	5.860730789	0.017322913
NXN	-0.547633987	7.186342938	7.250667203	0.07126342
CAMKK1	-0.546825059	7.394489131	3.966252192	0.049204025
ERO1A	-0.545818896	8.096844417	3.674176951	0.058174346
CCDC82	-0.5456606	8.22866908	2.162252001	0.144640528
NUS1	-0.545502072	7.445851153	8.858170373	0.025629505
CPZ	-0.545202571	7.609476646	4.517015048	0.036073472
MRPS34	-0.544804338	7.95051751	3.354584241	0.070055743
LCP1	-0.544524019	7.944447175	2.969748415	0.087988601
COX20	-0.544198554	7.745267759	5.067058357	0.026618533
MRM2	-0.543895698	7.515934547	7.806236693	0.01914814
WDFY1	-0.543832705	7.638039049	12.63533029	0.011090931
ITGAV	-0.543675629	7.39279616	9.739414335	0.032608456
PTPMT1	-0.543065019	7.785136978	5.297120833	0.02347794
EIF2B4	-0.542993523	7.574695876	6.1595836	0.016584874
ATP6V1H	-0.541958134	7.42895692	15.12557171	0.028821842
ADAMTS16	-0.540360099	9.035295379	0.967540043	0.32771651
PPFIBP1	-0.540254734	7.530278006	9.790580682	0.018578575
FAM126B	-0.539624354	7.547190015	4.779258281	0.0311853
COX7C	-0.539473529	7.443571973	5.219706971	0.028475005
F2	-0.539281569	8.233328352	1.211384915	0.273753949
EGR1	-0.539032945	7.457543976	6.991158674	0.025203622
MRGPRF	-0.538857833	6.997234182	5.708995696	0.144047562
FOXC1	-0.538491557	7.460968851	6.773401248	0.025577972
GPX1	-0.538166903	7.504731496	11.55943648	0.021621261
RFLNB	-0.537815619	7.736865699	3.189428899	0.077208621
PTRH1	-0.537786793	7.655526592	4.826550275	0.030381262
DOK3	-0.53589375	8.023337308	2.109893234	0.149543665
S100A10	-0.535694076	7.514725336	4.14425738	0.044474718
MET	-0.535663644	7.971924619	2.772260279	0.099104411
SLC25A6	-0.535564707	7.816238163	4.903769459	0.029115281
PLEKHA4	-0.535536887	7.884620528	2.207713358	0.140531823
MSRA	-0.534844399	7.513666764	3.652378425	0.058911172
TIA1	-0.53446149	8.042572641	3.209823173	0.076283712
CORO1C	-0.534396739	7.148697183	3.222838837	0.089430796
SMYD2	-0.534341221	7.642132509	2.899571194	0.091772666
CDK5	-0.534265761	7.713494891	8.570109995	0.009385393
MATN2	-0.533804829	6.988072405	5.222429089	0.152813423
UQCC1	-0.533573811	8.022683179	3.149799018	0.07904113
C11orf54	-0.533553219	7.324279642	3.478381888	0.065167337
NDUFS5	-0.532394738	7.307483704	6.096713986	0.051451745
PITPNM2	-0.531751549	7.156752284	4.639233236	0.08858678
SCPEP1	-0.531739602	7.599807132	3.953427436	0.049564987
MRPS6	-0.531558885	7.666476687	5.086496788	0.02633676
NFS1	-0.531301074	7.507282742	6.906484048	0.023292359
ARHGAP24	-0.530925167	7.432876279	7.300387264	0.031063405
SPATA18	-0.53091772	7.683997073	3.103922777	0.081222109
TCF3	-0.53090635	7.647890847	6.509435435	0.012714413
SH2B1	-0.530804785	7.317510016	2.578070178	0.111571171
CISD1	-0.530171449	7.433164421	4.956391777	0.031832431
PPP1R12B	-0.530118008	7.000796234	2.272946722	0.1490625
TANGO2	-0.529426623	7.22086099	9.615591166	0.072217423
TUBA4A	-0.529421263	7.749663844	5.92627571	0.016726229
TMEM55B	-0.52916698	7.497757012	6.325737794	0.024849824
CCDC80	-0.528519879	8.746095465	1.109330641	0.294817287
AGPAT5	-0.528474192	7.703788479	4.820977026	0.030474863
HIST3H2BB	-0.526799446	8.189056776	2.591713045	0.110640474
OXSM	-0.526794222	7.483810712	5.564949447	0.027291889
GAN	-0.526743195	7.521677001	5.578101855	0.022177234
DNM3	-0.525299378	7.615570704	4.457486255	0.037292733
ALDH1B1	-0.525277235	7.950853708	2.056893229	0.154701848
CSRP1	-0.525139849	6.967981402	2.004707733	0.168018956
MRPL55	-0.525083735	7.646555086	3.910121621	0.050805022
SPATA2	-0.524195255	7.473575029	6.914429331	0.028700651
ATP5S	-0.523814299	7.720907706	3.871582493	0.051936617
ZZZ3	-0.523557166	7.560606887	6.510810064	0.020407283
SARM1	-0.523482324	7.277121651	5.852642596	0.061035066
NDUFS2	-0.523046551	7.292486614	9.087352884	0.058757472
PYGL	-0.522339722	7.934488747	1.977756084	0.162789798
PURA	-0.522186455	7.194292574	14.52237994	0.083808885
BACH2	-0.522111363	7.45587605	8.498800397	0.030784711
JAK3	-0.522048368	7.361616428	7.904639465	0.04543432
FAM162A	-0.521782417	7.439493773	2.624880802	0.10841374
OSMR	-0.521745946	7.44665921	5.792513046	0.032055666
CENPV	-0.521464519	7.673061329	4.787994159	0.031035094
BDH1	-0.520878825	7.652438342	2.279546583	0.134307537
ACSF2	-0.520795283	7.482886901	2.243195468	0.137417279
WFS1	-0.520777908	7.554559274	3.025176853	0.085121071
USP3	-0.519988605	7.670148055	5.248512225	0.024107288
HLA-DMB	-0.519786502	7.536716485	3.436943939	0.066761061
COBLL1	-0.519366902	7.402342457	3.278068756	0.073275551
DESI1	-0.51888079	7.465851374	8.927114223	0.031261351
ZNF800	-0.518602425	7.631281543	6.464387062	0.017374774
ANXA5	-0.518547188	7.430540202	5.59579643	0.035608705
SLC27A1	-0.518453659	7.323630364	9.504166605	0.054114859
RGS19	-0.51813562	7.88878333	2.756038587	0.100084266
ACSM3	-0.51808525	7.737592763	1.878725851	0.173610065
MROH1	-0.517741189	7.535123756	6.388524075	0.023963282
SLC39A10	-0.517694032	7.497245543	5.821010235	0.027301294
TKT	-0.517684242	7.695510697	6.881110287	0.012092894
ZNF337	-0.517388414	7.47161535	7.025782701	0.031389595
ITPRIP	-0.517197022	7.668779861	3.628273751	0.059737703
STAT5B	-0.516461673	7.358212192	8.171757678	0.048367538
BAG2	-0.516288956	7.091549583	2.94507699	0.121019837
CLPP	-0.515885623	7.676141653	5.219329359	0.024493657
ERO1B	-0.515790644	7.508322338	5.839971565	0.02762083
TTF1	-0.515614875	7.477774368	7.65488439	0.030409031
TMEM55A	-0.515191325	7.393349361	10.26198505	0.042889736
ARL6IP5	-0.515167814	7.355246996	14.805821	0.049745829
COL6A1	-0.514650069	7.057279716	3.313978063	0.136257896
GLT8D1	-0.514563131	7.520600216	6.715534265	0.026498742
PDHB	-0.513540212	7.570285433	4.939379874	0.0285504
ANGPTL2	-0.513395201	7.393710056	3.544345317	0.062714792
ZFYVE21	-0.513349811	7.242500661	9.874119085	0.075912881
LRP1	-0.512739845	7.440899361	6.794034396	0.036520641
SFN	-0.511442422	7.608184264	5.435536952	0.021778931
VPS54	-0.511050177	7.568989567	5.031266649	0.027145729
RAB43	-0.510611931	7.554958941	4.864116594	0.029758244
DDC	-0.510425134	7.28748427	2.445544345	0.121082331
RICTOR	-0.509785848	7.62269326	4.10754085	0.045408785
MDH2	-0.508512882	7.869144185	3.007570179	0.086020647
CSRP2	-0.507715053	7.621123616	4.260642244	0.041647234
LMNB2	-0.507567704	7.377439657	19.60796312	0.049095219
EXOC2	-0.507507611	7.444719359	6.718168794	0.038340778
GUCA2A	-0.507415875	7.042890401	2.577962006	0.148041602
NFU1	-0.507255942	7.631873753	4.745475601	0.031773458
CAPG	-0.50716152	7.910221204	4.27083684	0.041408879
GTPBP10	-0.507099694	7.793432068	3.465702679	0.065650559
FAM193A	-0.506921988	7.476970541	5.679026429	0.034137084
CMKLR1	-0.506034285	7.423473395	4.538438777	0.042180475
VDAC1	-0.505560962	8.041572911	3.151006718	0.078984588
TGFB1I1	-0.505057309	7.00305416	3.129562701	0.167977525
GLB1	-0.504846778	7.678776818	3.175482306	0.077848169
TCIRG1	-0.504768774	7.910788672	2.949575229	0.089058468
ELMOD2	-0.504308891	7.481607861	10.41002383	0.034834243
PTPN12	-0.504115705	7.710537073	3.747047184	0.055782513
GIGYF1	-0.503967657	7.424816848	6.586792791	0.042081294
COL5A1	-0.502757846	7.458523266	2.032711093	0.157123099
SAT2	-0.502680271	7.437064326	4.15913993	0.044101982
NUSAP1	-0.502411085	7.858268066	2.887931717	0.092417452
ACTN2	-0.501018125	7.547494374	5.0905311	0.026278676
ITGB5	-0.500634261	7.816682642	5.589966408	0.020035155
PDPR	-0.50035275	7.454004976	6.70924536	0.03942139
PEX26	-0.500138425	7.399519975	4.556514424	0.048647202
ACADSB	-0.500116484	7.492998566	3.169567836	0.078121135
CXADR	-0.499476625	7.753341439	3.547244175	0.06260933
ADAM19	-0.498948402	7.461351282	5.257550144	0.037855516
PDLIM5	-0.498600459	7.612337536	5.831070583	0.021945975
10-Sep	-0.497536079	7.198339502	6.308618755	0.098083258
SDCCAG3	-0.497135281	7.452549933	6.094172697	0.040621101
DSTN	-0.497047601	7.007950127	3.342714358	0.173141241
NFAT5	-0.496852974	7.56553033	4.683565979	0.032882074
COTL1	-0.496331952	7.461334999	6.608566259	0.039386761
ABTB2	-0.49622411	7.380647206	12.43974159	0.053585837
THEMIS2	-0.496062381	7.827238271	2.821638097	0.096186584
EXD2	-0.496018829	7.486284157	7.59681067	0.036322366
RFK	-0.49589003	7.864070794	2.401338338	0.124454746
KCNAB2	-0.495766377	7.584077306	5.629864604	0.025009496
MRE11	-0.495639288	7.67835759	7.778341946	0.017541342
ZG16	-0.495292761	6.920139434	1.869996922	0.215202226
MRPL10	-0.495198892	7.813082873	3.590044442	0.061074363
ZFC3H1	-0.495115445	7.644424153	3.465710866	0.065650246
ASMTL	-0.494947059	7.514547818	4.033478302	0.047357475
CBX4	-0.494437496	7.598198761	3.711026713	0.056951284
GTPBP3	-0.494342919	7.499853662	5.552218897	0.035799684
AGK	-0.494185209	7.534560808	7.255463474	0.032073939
HMGA2	-0.493989914	12.03791376	0.361514087	0.549054726
ALDH7A1	-0.493825809	7.493694972	3.965479035	0.049225706
PIKFYVE	-0.493331282	7.449396758	5.507548488	0.043109956
PRPSAP2	-0.493149729	7.351414884	9.275212305	0.060883131
MCAM	-0.493116961	6.972981327	4.019255027	0.192795666
ACO2	-0.492630512	7.280322925	4.030279071	0.078193172
SNTB1	-0.491750814	7.361449076	5.333731026	0.059678407
ARMCX3	-0.491434181	7.860559516	3.770942315	0.055021458
CAMK2G	-0.491395069	6.973415718	7.10299415	0.194710372
PPP1R16A	-0.491152674	7.399698299	5.29276019	0.052351606
BDH2	-0.491094013	7.247400024	5.674966519	0.08809346
CD276	-0.490750319	7.635593354	4.940174812	0.028537923
NDUFAF7	-0.490472522	7.662118175	3.854677773	0.0524415
HIBADH	-0.490461321	7.795596357	1.987833593	0.161733205
PRDX3	-0.490293162	7.528193578	3.582606229	0.061338173
KCTD1	-0.490152177	7.457674699	6.463076334	0.04274726
VAT1	-0.489394655	7.385360685	3.915774344	0.054993819
RIN1	-0.488253515	7.616093174	3.730212479	0.056325505
CALCOCO2	-0.488042831	7.471308223	3.63272168	0.059584249
NUP58	-0.487325338	7.85300512	4.441050777	0.037637038
MGMT	-0.487031852	7.572810286	3.657225177	0.058746477
NPL	-0.486897588	7.470159677	4.790639847	0.042091645
GNAI2	-0.486633363	7.393361096	5.414072032	0.055071244
HGD	-0.486576136	7.736748429	1.920198482	0.168980014
IAPP	-0.486575461	7.496795893	4.680136714	0.038002249
USF2	-0.486561491	7.564742169	5.476846112	0.028890503
TSHZ2	-0.486488994	7.471239253	11.5078575	0.041915264
MRRF	-0.486422694	7.914015731	2.656812435	0.106317092
GPCPD1	-0.486077738	7.636221866	3.559275756	0.062173661
DMTN	-0.485774243	7.133554957	3.82804129	0.128798577
ITPR1	-0.485547579	7.141250124	5.546453183	0.125417122
AGAP2	-0.485533206	7.538794464	2.924924881	0.090385261
ISCA2	-0.485039991	7.38141512	3.449197009	0.066285444
PPP1CB	-0.484701196	7.085767138	13.59609688	0.148968114
MAP1LC3A	-0.484552646	7.174724149	4.903918388	0.114326619
PREB	-0.484415103	7.587075765	6.502208531	0.029267234
CA9	-0.484391044	9.299327106	0.635150063	0.427398986
GNA11	-0.483749179	7.174252975	14.02747787	0.115985471
AP1S2	-0.483617785	7.445466902	7.150744574	0.047502808
AHNAK	-0.483410035	7.102947239	5.085886972	0.142068542
NCEH1	-0.483398436	7.91652003	5.182167595	0.024995148
RAB3A	-0.483317957	7.815386476	1.737832404	0.190486361
P2RY8	-0.483305985	7.627068057	3.126637233	0.080134132
FHL3	-0.482629545	7.819574079	2.771817683	0.099131004
C10orf76	-0.482480445	7.387643339	5.752025116	0.059227205
UQCRFS1	-0.482423971	7.26418875	5.379083271	0.089274367
REL	-0.482365358	7.527823615	7.445310272	0.036954512
ELK3	-0.482051272	7.481318929	8.930861603	0.042366748
CHTOP	-0.481684017	7.655903524	5.994422409	0.022308227
BLOC1S4	-0.481536851	7.450106769	11.28235352	0.048320635
HOXA3	-0.481289322	7.631422256	3.467016122	0.065600322
RAD50	-0.481238883	7.720971901	6.273665276	0.017499575
CIR1	-0.481195722	7.552217048	5.218226768	0.032456272
ABHD12	-0.480565334	7.824773925	3.269877489	0.073629682
SMPD3	-0.479699401	7.327678613	3.070489551	0.082853043
PNPT1	-0.479075981	7.830319321	4.556654827	0.035285153
MOSPD2	-0.478826778	7.74749125	5.535014981	0.020638175
KYAT3	-0.47863304	7.456806493	4.019122841	0.048306016
ANO6	-0.478192423	7.384318484	5.734904188	0.061356946
STK17B	-0.478172199	7.505162944	3.32023788	0.07148159
C1QB	-0.478051119	7.826493886	1.504155036	0.222971572
FHL2	-0.476985122	7.885067362	5.637385422	0.019529693
VEZT	-0.475571196	7.453342039	7.553865619	0.049642026
SPCS3	-0.475040533	7.639920731	4.003530811	0.048170716
SYNM	-0.474851645	6.949030023	1.467742144	0.22861525
STK3	-0.474295354	7.705384964	3.582909166	0.061327405
LMOD1	-0.474066298	6.958937913	1.870299126	0.217442451
EPM2AIP1	-0.473943315	7.427668153	4.875582096	0.056332651
HTRA1	-0.473375304	9.086507728	0.67656958	0.412767258
RNF121	-0.473332711	7.540720361	5.840554594	0.038751455
CCL18	-0.472717237	8.24159911	1.351829461	0.247781818
ANKRD22	-0.472593923	8.121204655	2.380280922	0.126098282
CRIP2	-0.472305599	7.211672242	3.482881096	0.110541026
FBXO28	-0.472214765	7.462690545	10.39080221	0.0499003
OXR1	-0.471751984	7.360817718	4.391072424	0.070502525
TRIM2	-0.471516778	7.834108076	2.558734469	0.11290524
TAMM41	-0.471114863	7.751598792	4.389317791	0.038743072
CCM2	-0.471000995	7.386140755	11.73614648	0.065542018
CLIC4	-0.47097513	7.35465225	5.085205456	0.071679185
FAM213A	-0.470683249	7.425178182	3.96745839	0.058670594
RRAS	-0.470619317	6.95833998	4.054521326	0.221291383
SBDS	-0.470416666	7.411399303	8.328174984	0.061043945
PHYH	-0.470029943	7.617389196	2.346125649	0.128816437
PLEKHN1	-0.469975337	7.650536434	2.857107534	0.09414928
ZC3HAV1L	-0.469721251	7.471494322	5.037876785	0.052090656
CEP55	-0.469601015	7.450304311	5.269361459	0.053527554
SCEL	-0.46959246	7.459900839	5.343741601	0.049793472
PBLD	-0.469262245	7.21022628	1.812307982	0.181337116
AP5Z1	-0.469221085	7.428425057	11.26310376	0.058166267
UBFD1	-0.469164511	7.595473019	6.902760459	0.033970785
PLCB2	-0.468329123	7.440527698	5.312479954	0.055409839
LTBP4	-0.468121607	7.390589814	3.751226252	0.066497654
SMTN	-0.467816167	6.884545349	2.472526873	0.2550152
PDCD10	-0.467656429	7.559149014	6.552774669	0.037348817
PRUNE2	-0.467386276	7.053004441	4.828630157	0.178556531
COX7B	-0.467308376	7.541447937	1.940612495	0.166753791
AP3M2	-0.467125169	7.505253867	7.298578737	0.045260102
MTHFS	-0.466752917	7.636894541	3.542508168	0.062781728
VPS72	-0.466512721	7.610643161	3.461759268	0.065801639
NAXD	-0.466276274	7.494886673	1.597025068	0.209322967
ZNF512	-0.466202586	7.396388207	6.117721516	0.066284616
MAP7D3	-0.465944142	7.454736717	7.74796316	0.053996744
H2AFY2	-0.465614215	7.716750395	2.449721352	0.120769024
NAGLU	-0.465026053	7.502529531	2.606452416	0.109644702
GDI1	-0.464888313	7.189105506	7.878152375	0.12499343
ITIH4	-0.46485299	7.365674522	2.061589549	0.15423662
ASF1B	-0.46447498	7.548289879	3.504806715	0.064172597
ANXA2	-0.464378649	7.556773538	3.41019225	0.067812383
ZBTB38	-0.463579856	7.679169563	3.322420402	0.071390052
CKMT2	-0.463572343	9.460907955	0.566915333	0.4532921
NSMAF	-0.463034446	7.387125347	10.58385308	0.070178164
HSPB1	-0.462992034	7.044123054	1.908686718	0.187026026
PLA2G1B	-0.462804097	9.262533115	0.455267199	0.501432809
CLIC2	-0.461264814	7.227122883	4.965600859	0.114477258
SUN2	-0.461259477	7.323832036	10.22281469	0.086264902
NDUFAF4	-0.460936286	7.625727065	3.978777319	0.048854218
KCTD12	-0.460793633	7.293615657	3.151417354	0.09375614
IDH3G	-0.458523987	7.449335344	6.666035029	0.059924478
RHOT1	-0.45843977	7.434087244	7.683570829	0.063127641
CPT1A	-0.458320616	7.45679103	3.089618441	0.081915555
NARS2	-0.457500704	7.77089269	4.310272246	0.040500486
MUC4	-0.45734519	8.121299619	0.883311373	0.349606954
TNRC18	-0.456891558	7.990520485	1.580822988	0.211630085
CASP2	-0.456789951	7.743053399	2.88347976	0.092665395
N4BP2L1	-0.4557603	7.455149194	5.724590516	0.060098454
PLOD2	-0.455561961	8.357302828	2.303400082	0.132310319
REEP5	-0.455068232	7.509040891	8.598409301	0.051346659
SEMA4C	-0.454199653	7.434752561	6.863176342	0.065483739
PRRG1	-0.454127614	7.409864903	6.45924438	0.070664606
PLSCR1	-0.45393831	8.248750018	1.44350963	0.232467582
ERAP1	-0.453573748	7.597531951	3.440499546	0.066622666
ANKRD13D	-0.453282573	7.448385326	2.616662282	0.108960799
FLOT2	-0.452826631	7.428323273	4.966245274	0.067269526
SAMM50	-0.452707002	7.479123858	6.139294451	0.057942299
GSN	-0.45253585	7.062103683	3.016276028	0.187691476
FERMT1	-0.45247314	8.201037538	1.879837069	0.173484096
MCCC2	-0.452332827	7.737791454	2.792145967	0.097917708
EVL	-0.451566148	7.495543526	3.197848868	0.076825288
NDUFS6	-0.451483872	7.278724574	3.716060296	0.106457219
CORO1A	-0.451005245	7.941011941	1.951097614	0.16562359
GMIP	-0.450847927	7.433093281	5.738856851	0.067171294
FIS1	-0.450710204	7.766959371	2.84845108	0.094642056
SHCBP1	-0.450670476	7.448935772	5.315781391	0.064016583
MXRA8	-0.450598087	7.396011338	11.84120173	0.075651533
CCNY	-0.450230518	7.391015862	6.949136827	0.077334079
RAD9A	-0.449484807	7.505707231	6.714930239	0.053984568
VPS39	-0.449317426	7.410727343	11.45371992	0.073117248
HSPG2	-0.448966228	7.121791005	2.7556378	0.16396137
MAOB	-0.448820309	7.054211996	3.228630247	0.195737822
MRPS36	-0.448818505	7.355391797	6.240791861	0.087313136
6-Sep	-0.448398503	7.08987196	5.724738078	0.178772694
GNB4	-0.448100656	7.172091099	4.342056994	0.144546325
EHD2	-0.447638574	6.905622225	2.912456724	0.268829236
EPN1	-0.447552018	7.397048798	6.819848843	0.077927566
F2RL1	-0.447422571	7.414883146	4.961165246	0.073179748
TBCEL	-0.447159107	7.252569776	5.264731605	0.117118872
GPX8	-0.446970852	7.960179418	2.552451532	0.113342562
SVIL	-0.446869545	7.029387645	4.298289185	0.209100448
ATP5J	-0.446646458	7.443069072	1.634879403	0.204049013
MPRIP	-0.446493047	7.598953264	5.947608591	0.040787909
NCSTN	-0.44629484	7.817601867	2.782389875	0.098497937
ARPC1B	-0.445041861	7.755841254	5.43546525	0.024360694
FGD6	-0.444542023	7.54096843	3.723451914	0.056545163
FAM129A	-0.444094878	6.972221178	4.387469746	0.241173936
USP34	-0.44368152	7.441871951	3.856871946	0.06972859
SNX12	-0.443408521	7.49511552	5.501569448	0.060272066
TRIT1	-0.443256578	7.557531237	4.567395912	0.050587213
FYTTD1	-0.442888371	7.528221744	5.012636793	0.053948706
ZCCHC9	-0.442711962	7.511337165	4.389343382	0.057320757
RAC1	-0.442617241	7.329141115	12.33780972	0.098424309
DEFA4	-0.442505029	8.60080443	0.832579713	0.363766705
NDUFA5	-0.442428662	7.310747975	7.34586981	0.103851185
DDX19B	-0.442094792	7.656791506	3.39107456	0.068574704
PDZD8	-0.4419864	7.552494593	4.570231151	0.049525833
SLC38A1	-0.441959471	7.804120105	3.682677936	0.0578897
FNTA	-0.441757826	7.404097182	9.675209613	0.079824389
ERCC2	-0.441153041	7.563271716	10.11836494	0.048679985
PSMD10	-0.441035084	7.4699017	6.088770478	0.066004665
INPP4B	-0.440971833	7.620862161	2.533928356	0.114642929
AHDC1	-0.440560802	7.382697894	3.511883386	0.084929038
PRKAA2	-0.440546359	7.414068403	3.589109242	0.078394592
ARF5	-0.440434905	7.658609154	3.296937927	0.072466828
RHOG	-0.440212388	7.476699985	4.768857744	0.064568035
CTNNAL1	-0.440082205	7.358208777	5.30762822	0.091727968
PTP4A2	-0.439778861	7.454260266	3.415966776	0.070829322
SOX13	-0.439522198	7.467221635	6.257563573	0.066845089
PHLDB3	-0.438709816	7.709609904	2.624727283	0.108423931
MPG	-0.438341686	7.552873608	5.869808848	0.053905547
FCGR2B	-0.438298654	7.327901634	4.076279823	0.101856955
CA1	-0.438237926	7.003844925	1.192870386	0.277428878
TOM1	-0.438120762	7.53385734	8.069697269	0.055443283
SCRN1	-0.437696946	7.225872616	3.607963243	0.134337802
DOCK5	-0.437644602	7.401363256	6.332304811	0.083331478
CD164	-0.437508544	8.646820508	0.746986161	0.389542522
SYNGR2	-0.437310497	7.909296725	1.955764363	0.165123415
SYT17	-0.436991	7.431552775	2.089108897	0.15154259
DAG1	-0.436984533	7.04447534	5.489113998	0.21207533
ARMC8	-0.436437922	7.436793627	3.759227612	0.075791008
ARHGAP45	-0.436378027	7.518589936	3.746811532	0.058421653
PLCG2	-0.435898259	7.399812074	3.517213628	0.083768318
NAGA	-0.435453461	7.454772768	1.955184062	0.165185515
PTK7	-0.435089007	7.970664433	2.447163353	0.120960785
C3	-0.434978136	7.287448051	1.744497406	0.189645761
APOB	-0.434843672	7.360335245	1.823792914	0.179972625
TYROBP	-0.434819074	8.075456404	1.36387155	0.24570086
ATP11B	-0.434664952	7.088463354	2.098720288	0.193626367
NDUFAB1	-0.434611491	7.624411184	4.287693199	0.042978608
PPM1H	-0.434453225	7.792498308	1.60115862	0.208739201
ARPC3	-0.434368426	7.521153288	11.70027757	0.059884402
LMAN2L	-0.434198381	7.443253066	6.987490582	0.075939105
UBXN6	-0.433493971	7.230922824	14.6073832	0.137209113
CYB5R1	-0.433162019	7.348710865	6.307747444	0.100508516
NOX1	-0.432282376	8.055608482	1.485104768	0.225902811
TMX3	-0.432255056	7.529138275	5.939901269	0.058801181
IGF2R	-0.431276873	7.665398584	4.879101463	0.042235959
AKR1C2	-0.43098443	7.22259938	1.812309879	0.18133689
HMOX2	-0.43091845	7.68399427	5.444866485	0.040861079
CHMP2B	-0.430782946	7.506802014	5.212349987	0.064840812
FCER1G	-0.430487752	8.921914386	0.972001907	0.326609125
PAK4	-0.430359048	7.512762543	3.851217733	0.062083472
NLE1	-0.430315998	7.632714947	5.613053478	0.043884531
BET1	-0.4301943	7.577163084	4.872040545	0.05304618
VDAC2	-0.430187895	7.593543111	4.132043852	0.047885713
COBL	-0.429795218	7.337441679	5.817048159	0.105760126
NUAK1	-0.429773854	7.438565821	6.250385455	0.079346989
MAN2C1	-0.428496093	7.241367723	8.5072361	0.137477767
IGFBP5	-0.428458262	7.58489653	2.599697509	0.110099808
LTA4H	-0.428335835	7.473997012	3.91963742	0.073658471
SCAMP1	-0.428333274	7.466744038	6.183867861	0.07492552
HSPA1A	-0.428264159	7.236043035	2.745907287	0.139697822
RHPN2	-0.42817449	7.764053564	2.873826797	0.093205521
TOR1B	-0.428166905	7.564604203	3.332311463	0.070976803
TPBG	-0.428159537	7.400970856	4.927045724	0.089746756
CCDC28A	-0.427987092	7.431609032	2.490707034	0.117742617
MED8	-0.427782938	7.571581738	5.076161297	0.053327088
CBWD1	-0.427722286	7.691082676	3.284352166	0.07300516
CFD	-0.426867317	7.103616868	3.092451686	0.194209293
PTAFR	-0.426639834	7.508439717	3.048235321	0.083958533
EPHX1	-0.426045565	7.276354595	2.222858545	0.13919269
EVPL	-0.425872443	7.581916897	1.203800102	0.275251928
PFKFB2	-0.425808922	7.596220177	2.006275122	0.159820128
SMIM19	-0.425758547	7.444089975	6.156402881	0.081764359
CDH11	-0.425579678	7.664760994	2.77207946	0.099115275
CD81	-0.425551793	7.040637879	2.455590008	0.225784853
TXNIP	-0.425225208	7.208452637	3.266086972	0.152212623
CAPNS1	-0.425167936	7.319484737	8.58770177	0.115570876
DBI	-0.425094491	7.704008458	1.569555609	0.21325253
PFN2	-0.425078903	7.223394343	2.395361639	0.146638342
GP9	-0.424889649	7.923497027	1.850369358	0.176860999
CR2	-0.424889262	7.257590715	3.348471529	0.135228674
COASY	-0.424777825	7.562711675	2.989741296	0.08694223
CAV1	-0.42457833	6.871388622	3.218968537	0.304307258
MPP1	-0.424069693	7.293485	3.959723705	0.124041972
GALNT6	-0.423841844	8.427208712	1.456646551	0.230369415
BCAS3	-0.423829566	7.419322615	8.554603835	0.088494358
SIGLEC7	-0.423496127	7.41406323	3.344797215	0.089609791
RBPMS	-0.423473051	7.240142735	3.763880497	0.142013477
ZFP82	-0.423397207	7.445216311	6.004430461	0.082432381
XPNPEP3	-0.42331636	7.895486419	2.165482969	0.144344037
SUMO1	-0.423027149	7.726765915	3.288995575	0.072806042
MDFIC	-0.422847659	7.214768407	3.472527159	0.152193149
DBN1	-0.42208059	7.454969817	3.389646405	0.080483835
DYNC1LI1	-0.421474977	7.412589665	13.87653426	0.092509117
GPT2	-0.421422847	7.828076932	1.433868799	0.234022236
FBP1	-0.421396138	7.971336777	1.289597546	0.258891577
TPSAB1	-0.421172011	7.031529164	1.209282761	0.27416808
OTUD5	-0.420788933	7.740096651	1.928046621	0.168120086
C17orf75	-0.420754401	7.778614381	4.013562699	0.047896639
MED13L	-0.420559812	7.783997804	2.297849342	0.132772053
DCTN3	-0.420351984	7.314837991	7.921895816	0.120572531
CHRDL2	-0.420336087	7.537030462	1.993053	0.161189086
CPNE2	-0.419410979	7.477692416	4.562400387	0.078719349
ABCC1	-0.418970433	7.62851778	6.865785763	0.049898291
ENO2	-0.418452484	7.066861846	2.439979371	0.220343878
PACS1	-0.418265648	7.392146785	7.988789445	0.099849454
GSTT2B	-0.418183291	7.468515708	3.07775068	0.082495805
FAM136A	-0.41802685	7.84726241	2.833834529	0.095480597
PRKCE	-0.417906804	7.240084406	7.804317445	0.147965182
MAP2K6	-0.41734489	7.274371071	2.298142826	0.136487481
HMGN4	-0.416567149	7.348801471	2.744625287	0.113731947
GLUD1	-0.416175984	7.510490401	3.843631536	0.072775898
SLC25A5	-0.415455049	7.731874974	2.600624355	0.110037238
NUDCD1	-0.415047019	7.884371872	3.77667512	0.054840538
POLR2F	-0.414657448	7.717689776	3.048634395	0.083938567
MAP9	-0.414534393	7.350776023	3.598628643	0.114416261
MBOAT1	-0.414009602	7.420648578	4.147173233	0.096622678
PKLR	-0.413764755	7.410003253	3.630647609	0.099576972
S100A13	-0.413749445	7.363061359	1.101298334	0.296562278
SP6	-0.41371619	7.438522907	4.482618919	0.090591354
MMRN2	-0.413197553	7.307072393	2.636387578	0.128152181
CASS4	-0.412720604	7.41936445	4.365261264	0.096615944
AOC3	-0.412637389	6.934241112	1.750991423	0.294826985
PPBP	-0.412547482	7.670497715	0.89725312	0.345849025
CEP41	-0.411156418	7.490476794	3.122690883	0.081812247
SIRT2	-0.411045232	7.243140844	8.615543277	0.153346236
RILPL2	-0.411020331	7.461293522	5.752483834	0.086877756
ELOC	-0.410866211	7.554528266	7.720701553	0.07000799
RUNX1	-0.410449143	7.470430214	3.446174544	0.08556606
AP3S1	-0.409947243	7.540602279	4.211095711	0.074160566
PRKRA	-0.409425193	7.537994457	10.66821848	0.073870928
PPP1R9B	-0.409250334	7.504757576	8.322695056	0.079653941
HDHD5	-0.408769826	7.611105821	4.010506687	0.05895278
FAM53C	-0.408761545	7.454505259	6.064906056	0.091812848
HSPA2	-0.408358689	7.031902311	1.389128283	0.249869123
DPT	-0.408286203	6.935215615	3.637163718	0.299923193
EIF2AK1	-0.408106909	7.438341839	4.022566114	0.095744366
DGKA	-0.408041555	7.383186948	5.790897132	0.110335354
CDCA8	-0.407818633	7.420394467	6.595491216	0.101381623
ARL2BP	-0.407689549	7.371196861	7.312589837	0.115159163
CRYAB	-0.407222794	6.953796338	1.367140161	0.291803586
SLC25A17	-0.406833484	7.697496922	3.460804841	0.065838262
SERPINA5	-0.406655018	7.277955428	2.825623438	0.143913265
4-Sep	-0.406598234	7.423939877	4.899660295	0.100633103
STK26	-0.406076954	7.470004318	6.727266646	0.090719669
MYL6	-0.405737583	6.940058197	2.314124936	0.300641438
PCDHGC3	-0.405703861	7.23260376	4.577241055	0.163127543
CROCC	-0.405533781	7.646965675	2.190208404	0.142097923
PTPRK	-0.404882681	7.486603251	3.82327561	0.086227303
ADH5	-0.404810937	7.042823843	6.347464675	0.248703524
PRAF2	-0.404413345	7.481775258	4.372627367	0.088119545
TMEM205	-0.40422584	7.482852445	3.650838946	0.089585366
KIAA1841	-0.403711834	7.468679957	3.884153191	0.091455939
ECSIT	-0.40360536	7.406495686	4.286388936	0.109411431
ATP8A1	-0.403303878	7.357067556	1.561815837	0.214375687
PDSS1	-0.403274448	7.490531864	3.943467583	0.088555121
AAK1	-0.402676038	7.384671734	9.207806863	0.114926632
MPC2	-0.402306951	7.445912341	1.868607372	0.17476203
ECH1	-0.401841066	7.53300941	1.489576908	0.225210508
ENG	-0.400870397	7.673080054	5.593424608	0.052386186
LAMB1	-0.400815427	7.226502677	3.610402221	0.169359031
NUBP2	-0.400762187	7.475798757	5.672263288	0.09386698
ARHGEF38	-0.400355326	8.271163799	1.177983232	0.280429442
RGPD8	-0.400316884	7.445199045	4.041589219	0.099490334
MIEF1	-0.400193376	7.59464928	4.048496586	0.068234389
FAM135A	-0.399663116	7.437319897	3.713338925	0.104042771
SDF2L1	-0.399637717	7.572001355	2.480213313	0.11850929
ZNF280D	-0.39958543	7.427179848	8.216288648	0.106050332
ALDH3A1	-0.399532286	7.565387879	1.981539208	0.162392217
BTN3A3	-0.398677717	7.306260605	3.514017946	0.143724388
TBC1D24	-0.398630161	7.386728493	6.710019986	0.118342155
FRMD5	-0.39846323	7.433577013	5.383738112	0.104306972
FHOD3	-0.398452303	7.427711811	5.543458727	0.106809147
PIK3CD	-0.398355738	7.39928352	6.284778788	0.115341626
SMCR8	-0.398354133	7.469793965	3.493403319	0.09596994
PLSCR3	-0.398082332	7.49613889	2.00042807	0.160423842
MINDY1	-0.397519881	7.354766254	3.016969955	0.128795631
KRAS	-0.397489096	7.358797322	4.752286507	0.128287669
ETNK1	-0.397402382	7.454361462	3.593977739	0.100588233
PPP2R5C	-0.396977965	7.427502854	5.209570347	0.108588747
ARHGAP9	-0.396871784	7.74132099	1.510567828	0.221995236
TRAF5	-0.396667932	7.484966846	6.086440814	0.09385694
PDE5A	-0.39652838	7.108842321	3.439112172	0.224839846
NAF1	-0.396347511	8.051663429	1.728965421	0.19161151
PID1	-0.396182684	7.406296306	4.317833153	0.114318834
ARRB1	-0.396042169	7.140403295	6.255734247	0.211696298
CAMP	-0.395757333	10.18795049	0.355922968	0.552154874
GDPD3	-0.395159016	7.474049414	0.769319085	0.382572742
UAP1L1	-0.394632814	7.580262913	2.262586825	0.135748347
MTIF2	-0.39441098	7.599169726	2.940298187	0.089555266
OSTF1	-0.3942646	7.570586023	3.72914055	0.078410224
ATP6V1A	-0.393806888	7.50985057	7.759027478	0.090695273
ALDH18A1	-0.393364588	7.978068458	2.26880825	0.135217781
FAM102A	-0.393231646	7.349461577	2.442699396	0.133830331
CCDC85A	-0.393200596	7.379365586	2.066245495	0.153776979
TRMT11	-0.393166866	7.725994918	3.004917335	0.086157091
RALYL	-0.392502914	8.013230982	2.404663042	0.124197465
OLFML3	-0.392198857	7.184348714	1.837503424	0.195878664
ARPP19	-0.391931992	7.322476807	2.303227588	0.14346011
MAPK3	-0.39184066	7.329582644	3.487595602	0.143158912
GUCY2C	-0.391620185	8.030235832	1.074231128	0.302542198
PIGS	-0.391488813	7.513894015	5.628486958	0.092469845
PLSCR4	-0.391398348	7.2041466	4.398275933	0.189219534
OGFOD2	-0.390477411	7.712081571	1.218400295	0.272377622
CLDN3	-0.390369631	7.700749039	1.577086769	0.212166433
ARPC2	-0.390041516	7.567082265	6.387211499	0.080103267
MYH9	-0.389718018	7.757986016	5.050533228	0.049389983
RBP7	-0.389153338	7.468394447	2.835260401	0.104237211
1-Sep	-0.38906976	7.399012757	2.42371657	0.122906334
APMAP	-0.388920892	7.889890299	2.429176818	0.122318853
PML	-0.388743354	7.893516362	2.878056772	0.092968409
SGIP1	-0.388072337	7.395137767	7.391797438	0.125576589
ATP6V1E1	-0.387798382	7.592124101	5.220369077	0.079168119
ANXA7	-0.387765943	7.305823222	5.889867878	0.155282392
PARD6B	-0.387647547	7.685441424	2.931009495	0.090055748
RIOK2	-0.387247062	7.557461107	3.36285784	0.085254766
ZNF282	-0.387159325	7.402603759	4.915771494	0.124995113
RASSF2	-0.386494161	7.668895738	1.645979247	0.202532761
PITRM1	-0.386076456	7.664326576	3.772030105	0.062248539
FHIT	-0.385745774	7.434504436	2.650450126	0.118363415
DPYSL2	-0.385470843	7.198494366	2.424676248	0.198298174
AZI2	-0.384930027	7.50317328	3.625453338	0.096202679
MAP4K4	-0.384882002	7.583314422	2.253748746	0.136506131
MAP4K3	-0.384487278	7.438725422	2.575239865	0.116760295
EPB41	-0.38382766	7.219535014	3.089820511	0.19220894
STK4	-0.383761203	7.611229851	4.007369897	0.076659314
GNAQ	-0.383636653	7.228074974	7.707814368	0.188832022
RDH10	-0.383547241	7.788263005	1.983698037	0.162165842
NIT2	-0.38334486	7.564202612	3.018908517	0.088312497
PPP1R3D	-0.383182024	7.749851674	1.975587805	0.163018177
MYO5A	-0.382791465	7.477257373	2.436531246	0.121761498
GNAI1	-0.382672845	7.135400859	2.90597123	0.229436534
SIGLEC5	-0.382591191	9.897675396	0.329707874	0.567146704
LOXL2	-0.38259034	7.949232114	1.578262772	0.211997437
PTP4A3	-0.38185999	8.256564893	0.863212386	0.355123975
ACTR3	-0.381011473	7.48112433	14.38255246	0.108403366
ARID4B	-0.380943135	7.491603517	2.913204081	0.103432397
PLEKHF1	-0.380822994	7.409713811	6.039073584	0.128358304
MYO1C	-0.380544917	6.986309374	4.431734584	0.307379469
ATP2B4	-0.380427379	6.94829232	2.010702283	0.327168887
CYB5R3	-0.380262832	7.365660888	6.029196872	0.142311641
PAX7	-0.379929025	7.469632185	3.359277511	0.111690793
UBR2	-0.379915321	7.347259869	7.692517223	0.149197554
SDC1	-0.37949457	7.653153521	2.117852689	0.148786184
GDAP2	-0.379402836	7.487653332	9.422153933	0.107644156
MX2	-0.379231356	7.832435656	2.017194802	0.158699668
NXPE4	-0.379087303	7.345426382	2.898639903	0.150826875
OSBPL9	-0.378794624	7.530244533	8.727280635	0.098118329
11-Sep	-0.378747521	7.415117314	7.120527271	0.128972177
EPB41L1	-0.378494357	7.743840644	1.504793711	0.222874102
DONSON	-0.377978477	7.488144082	4.823512626	0.109797113
MAPRE2	-0.377817195	7.513421755	2.540812515	0.114157707
THYN1	-0.377649731	7.60682	3.131426833	0.082297162
ZDHHC3	-0.377184244	7.725205413	2.773609508	0.099023393
PRRX1	-0.376687599	7.433654979	8.835747062	0.125390645
COMT	-0.376163271	7.640963403	3.474707301	0.078504282
SYNPO	-0.376080477	7.313978713	3.156802023	0.163940893
SLC25A26	-0.375992577	7.610293729	2.68528883	0.104485339
UBE4B	-0.375533449	7.459108538	3.686955086	0.119648165
ITGB3	-0.374920563	7.2418655	1.99660398	0.191677992
TAGLN3	-0.374463183	7.046022035	2.871820831	0.284920484
VIM	-0.374321153	7.36293767	2.713993718	0.148944834
ERCC6L	-0.374306695	8.062333154	1.063605533	0.30493262
PON2	-0.374143443	7.817819183	1.87452071	0.174087731
AP2S1	-0.374026799	7.578500858	3.579409521	0.089918988
SLC27A4	-0.373509913	7.455123247	3.143879692	0.124210348
TTC7B	-0.373346971	7.330581483	5.775664684	0.161633451
TES	-0.372930552	7.068136384	2.334928274	0.273851878
UBL3	-0.37284886	7.465349719	2.223862103	0.13910447
IGLL1	-0.372524385	7.381024418	0.827474876	0.365235389
DPP7	-0.372236164	7.648062641	1.3587761	0.246578741
NCALD	-0.372142971	7.135219991	2.06560682	0.242708297
DSC2	-0.372073078	7.492361219	1.907459245	0.170386773
ATL1	-0.372051935	7.199071185	3.096650202	0.213157444
SSBP1	-0.371669865	8.127486635	1.346112334	0.248777414
SCARB1	-0.371659128	8.000223369	1.756739729	0.188113117
DYNLT3	-0.371153567	7.265728984	4.712095726	0.187949848
MTCH2	-0.370828996	7.713238756	2.439989647	0.121500391
FUS	-0.370598874	7.899600166	2.747944758	0.100577177
HAPLN1	-0.370448553	7.070723765	2.365952882	0.277255733
PCK1	-0.370413887	7.09200503	1.027446143	0.313255137
DAB2	-0.370409326	7.373216335	4.010933681	0.150437858
SNX6	-0.370244237	7.386113509	7.837447545	0.14674156
TGIF1	-0.370175861	7.430989399	3.588616192	0.132179815
COA4	-0.370173333	7.796745379	1.332652685	0.25114097
TIMM13	-0.370074676	7.962063085	2.06885593	0.153519963
CSNK1E	-0.369775136	7.690065816	2.560837854	0.112759256
SLC12A9	-0.369508879	7.572349547	4.899384327	0.097627806
TRAPPC6B	-0.369335752	7.451412999	5.114877941	0.127549361
NCOA6	-0.369003404	7.524695064	2.27672391	0.134546128
MRPL23	-0.368419651	7.586527512	2.527874483	0.115071537
MRPS33	-0.367636703	7.731817977	1.91767611	0.169257478
SH3KBP1	-0.366747686	7.632525335	1.856003501	0.176209451
PLIN2	-0.366670107	8.533439063	0.763551119	0.384355594
PLXNC1	-0.366635504	7.434215128	5.797091398	0.135360687
MSN	-0.366615431	7.355349115	2.40688016	0.159244854
SRPX2	-0.366304639	8.119375417	0.980277631	0.324568399
GSTT1	-0.366027751	7.55290257	0.819222269	0.367627308
LNPEP	-0.36601185	7.350859029	8.328796497	0.163409136
LAMTOR2	-0.365999057	7.497723968	7.565899415	0.119777805
MRPL40	-0.365324326	7.560038883	4.190346499	0.104427224
LIMS2	-0.365110769	6.924986758	1.978160019	0.358646727
NADSYN1	-0.364804299	7.338072286	3.087148208	0.169209842
LAMTOR1	-0.364478294	7.466142428	8.249230956	0.130317089
GRAMD4	-0.364447339	7.482545398	3.136148486	0.124102782
IDH2	-0.364193147	7.441709849	3.030917896	0.137123686
PRC1	-0.363953239	7.971229546	2.171874082	0.143759596
FADD	-0.363383466	7.330684735	4.568454381	0.173197603
NUMA1	-0.363065292	7.515883322	5.545563172	0.116671414
SELENOH	-0.362950638	7.807809667	2.405264482	0.124150987
DHCR7	-0.362789825	8.095209096	1.413768007	0.237304771
KIAA1191	-0.362466324	7.400913916	2.977371101	0.150503123
IGFBP7	-0.362104845	8.102426176	1.756714186	0.1881163
MAPK9	-0.362074242	7.281766357	6.307774113	0.192999156
PLP2	-0.361946033	7.387168314	3.440178463	0.156124816
FAM49A	-0.361699257	7.325506726	3.359544219	0.176117521
ABHD6	-0.361379116	7.336898187	4.635222566	0.173911847
PSEN1	-0.361357793	7.694423107	2.559518669	0.112850789
C14orf159	-0.361011379	7.256701879	1.357333801	0.246827934
ADAMTSL1	-0.360902705	7.37441482	2.306034857	0.15982356
LSAMP	-0.360650793	7.056009572	2.296450829	0.296643457
ARL6	-0.360525174	7.270106859	2.10383066	0.200117153
ETFA	-0.360281972	7.471275849	2.499596655	0.134037931
DDX3Y	-0.360114473	8.086736951	0.797978653	0.373886684
IGHMBP2	-0.359978764	7.428540336	3.422774666	0.14516388
LYST	-0.359692287	7.316267787	1.737233467	0.190562115
C1QC	-0.359473447	7.863187932	0.778938709	0.379625544
APEX1	-0.359395134	7.64257164	4.381637692	0.091327106
SCLY	-0.35920872	7.492460901	2.778366646	0.128585762
RALB	-0.358698572	7.502158968	2.949618274	0.124859474
SLC7A5	-0.35864157	8.518821568	1.013246644	0.316605083
TAF1	-0.358572103	7.43588398	8.564709755	0.144417391
ZFAND1	-0.35830143	7.497545406	4.247650474	0.12727602
MEAF6	-0.358296391	7.531675769	4.63955776	0.118159991
SPCS2	-0.358151968	7.722422324	2.004164059	0.160037794
SORBS2	-0.357969597	6.948350311	1.331991389	0.356905792
ATP1B3	-0.357806112	7.511241264	2.527779425	0.124777281
PADI2	-0.357625234	7.212314587	1.128868081	0.290627936
HPSE	-0.357617787	7.487945769	2.957857063	0.129624473
RAB5A	-0.357381925	7.457581922	6.561404959	0.139630328
RAP1B	-0.357306395	7.415231598	3.469855656	0.151878187
SYNJ2BP	-0.357283287	7.415433495	5.876761567	0.152112623
DERL3	-0.357221788	7.795356574	1.252195811	0.265868623
PI4KA	-0.357171983	7.324906084	9.294824638	0.182431003
ADA	-0.356843216	7.557648553	1.813129809	0.181239076
ALDH6A1	-0.356662073	7.33934517	1.231146017	0.269899416
RRN3	-0.356645586	7.545817729	2.23350365	0.138260141
AP2M1	-0.3564743	7.381983096	7.381253818	0.16406124
STON1-GTF2A1L	-0.356321135	7.334856436	3.243983333	0.179728023
TEFM	-0.356157383	7.649253437	2.590640805	0.110713306
DCUN1D3	-0.355771899	7.426123044	2.927315346	0.149843966
LHPP	-0.35492825	7.11373165	1.932791371	0.274501912
AFG3L2	-0.354528902	7.507208109	2.812122501	0.128821076
C1D	-0.35451178	7.732235659	2.375402308	0.126482542
BCAT2	-0.354302794	7.523055091	1.143512844	0.287537928
HMSD	-0.354128406	7.452255071	2.703269591	0.145604016
KIAA1217	-0.354018804	7.665866141	3.563701644	0.093063915
MOCS2	-0.353993737	7.347560272	2.231520182	0.179949234
TBC1D10C	-0.353686857	7.518350147	2.433712471	0.128797148
ZC2HC1A	-0.353498591	7.25788539	3.971847517	0.212905416
RABL2B	-0.352764648	7.510132311	2.493590719	0.12605089
ATF1	-0.352628229	7.698414493	1.880760168	0.173379534
NOL9	-0.352555695	7.614517762	2.658820593	0.106186753
HK1	-0.352311656	7.412097309	3.990752297	0.159180664
TBC1D9B	-0.352175172	7.424277656	10.87784715	0.15505542
VPS13C	-0.352078252	7.337207779	7.818576803	0.185031146
MICAL2	-0.351994569	7.505068312	4.606918269	0.131198113
NTSR1	-0.35188147	7.361587498	2.736074557	0.176459745
DHRS4L2	-0.351861637	8.05249381	0.563838051	0.454517097
EXOC5	-0.351637314	7.402275463	2.377088243	0.163001491
HVCN1	-0.351448446	7.560251901	1.444585483	0.232294877
FOXO1	-0.351306307	7.498740804	3.475698194	0.132921154
GCLC	-0.351179117	7.26656876	6.954508254	0.212625403
DNAJA3	-0.351167678	7.788051268	1.86392677	0.175297921
MACF1	-0.351096563	7.463238777	10.91641787	0.143548949
TMEM201	-0.3510048	7.523254097	6.146515482	0.126995644
PRKD1	-0.350980861	7.443593011	3.01963839	0.15019137
EXOC4	-0.350942241	7.433118628	4.045319463	0.154703451
KIF18B	-0.350734526	7.426218979	5.855194618	0.156171217
HNMT	-0.350434805	7.435788619	1.940780862	0.166735572
FAAH	-0.350102341	7.569509543	1.197909693	0.276422454
ETFB	-0.349871968	7.433768563	2.610968069	0.155964362
GNB1	-0.349809617	7.20885913	7.564494017	0.238437245
TRIM24	-0.349766328	7.583054301	3.741573026	0.11660857
SCML4	-0.349766181	7.635743293	1.315127629	0.254260385
CD79A	-0.349573587	7.365138827	3.657003452	0.177096157
VPS28	-0.349547186	7.414522248	6.06639232	0.161588243
SEC23A	-0.349515935	7.489727598	5.535894457	0.137477759
CPVL	-0.349372208	7.296253209	1.79381217	0.202934922
ACOX1	-0.349370351	7.337933514	3.146881825	0.189056547
CAB39	-0.348960134	7.300100912	6.180025026	0.202595381
NPAT	-0.348670228	7.691390598	2.228947333	0.138658418
MMP2	-0.348581965	8.245076693	0.872680464	0.352510228
SQOR	-0.34798744	7.412697061	1.288205282	0.259147153
HSPD1	-0.347775881	7.963715063	2.087638416	0.15168517
MTFMT	-0.347270264	7.431358152	5.011597115	0.158525884
AP2B1	-0.347041209	7.462446492	10.93188127	0.149079301
APOA1	-0.346511162	7.179299301	0.967677033	0.327682436
TRIM21	-0.346331055	7.430791556	5.010407824	0.159408155
VAV1	-0.346176596	7.552975162	2.150919805	0.145685945
ARHGAP25	-0.346080459	7.481377118	2.384361679	0.143883378
PRKAB1	-0.34592541	7.401752411	2.976058811	0.171616998
WASHC3	-0.345741522	7.493448641	6.176236515	0.142325686
PTPN6	-0.344810819	7.561467836	2.400953556	0.125247591
ATP5E	-0.344583445	7.389703808	2.214190607	0.177353321
FYN	-0.344277264	7.388260916	6.36002957	0.176808519
NAPA	-0.344233131	7.364249075	5.286801701	0.185510965
BRCA1	-0.344169093	7.46371983	5.023662952	0.150839658
PHKG2	-0.344151156	7.499950028	3.023347939	0.138242151
BRK1	-0.343837312	7.378833644	5.014770936	0.181464108
F13A1	-0.343786751	7.244622916	1.012876844	0.316692957
ARSD	-0.343777659	7.353837335	4.365357991	0.189453784
MAP2K4	-0.343523814	7.263871278	7.408241518	0.224084324
ITPA	-0.343519094	7.664635736	1.539873868	0.217598738
ATIC	-0.343490506	7.577478422	3.411101011	0.122329889
LATS2	-0.34318805	7.342333766	3.250434854	0.193195269
BRF1	-0.343020128	7.454666577	2.358145317	0.154066147
BTK	-0.342979928	7.386294068	3.312704459	0.178307346
APBA3	-0.342705598	7.520367155	3.570964264	0.135149847
CTSC	-0.342575131	7.635114536	1.00256157	0.31915723
WASL	-0.342564794	7.386728252	8.677240904	0.179721967
KNOP1	-0.341470551	7.701605747	2.432089562	0.122097769
RNF126	-0.341320627	7.557021638	2.284810639	0.133863864
SCOC	-0.34104368	7.385764299	4.676643414	0.181366513
PGRMC2	-0.341024052	7.312988653	8.595085201	0.208510895
RDH11	-0.340953139	7.648330586	2.340269944	0.129289061
HSPB8	-0.340952686	7.049021592	0.788989179	0.376580763
ECHS1	-0.340587489	7.517348543	1.351765872	0.247792864
NFKB1	-0.340442902	7.415706191	8.02819895	0.172573701
RPS6KA5	-0.339684245	7.268417008	2.986711718	0.227072544
RAB11FIP5	-0.339659254	7.439791267	2.422166224	0.165253361
ARHGAP26	-0.339514592	7.566838917	3.146124831	0.132060356
ARHGEF10	-0.33946907	7.371160972	7.052855144	0.188962306
KCTD15	-0.339345413	7.428577962	2.464455058	0.168884836
NNT	-0.338916128	7.435201122	1.952201023	0.169337537
DDX28	-0.338767581	7.624222364	1.761344869	0.187540373
BAHD1	-0.33834427	7.431846932	2.219470573	0.16745976
CSDC2	-0.338305276	7.48178925	1.882864694	0.173141421
IGSF3	-0.337980465	7.451781711	3.741621109	0.162408595
C16orf62	-0.337769006	7.274205077	3.484935234	0.227560826
PCMT1	-0.337454647	7.239272303	3.362225872	0.241438782
NSUN5	-0.337157335	7.628131319	2.167631204	0.144147287
ITGA9	-0.336769901	7.143607743	2.944417726	0.287277662
SDR39U1	-0.336543993	7.328321707	2.457969528	0.208576465
MAPRE1	-0.33587548	7.472418384	2.834301907	0.160343202
FAM83D	-0.335799922	8.416242744	0.595206991	0.442268809
TNFRSF11A	-0.335380651	7.392044351	3.935675068	0.186751212
CDYL	-0.334879164	7.587564555	4.512974124	0.130935958
PSMG3	-0.33485892	7.662286167	2.377159315	0.126344001
OSBPL8	-0.334497325	7.69874906	4.004269166	0.101066653
ZNHIT3	-0.334254718	7.434942304	2.901418136	0.172253425
COL4A5	-0.334168393	7.824356072	0.887191816	0.348555401
SNCA	-0.334011608	7.031520556	1.242842088	0.346095363
BRI3	-0.333857326	7.560429908	2.63981536	0.137173576
CAPZA2	-0.333779137	7.15460182	7.191182722	0.285673202
CMC1	-0.332969872	7.744985939	1.435160738	0.233813165
TFCP2	-0.332746332	7.839158437	2.083008261	0.152135123
VPS8	-0.332602622	7.406528738	6.637336496	0.185415916
UROS	-0.332524049	7.330204607	6.054316407	0.212810629
DLAT	-0.332473867	7.545944641	3.111527968	0.141167846
CLN3	-0.332460495	7.63952766	1.634510292	0.204099667
FRK	-0.332183536	7.468782641	3.51812035	0.16641122
SRF	-0.332055648	7.456961995	1.873960111	0.174151526
NPEPPS	-0.331925043	7.305613243	8.965162171	0.223309749
PABPC4L	-0.331888563	7.531266663	4.536384241	0.145863893
CHEK2	-0.331769445	7.700772079	1.856972587	0.176097667
NABP2	-0.331749007	7.61644196	5.387808945	0.124258497
PRKCA	-0.331717724	7.060782459	2.335910305	0.334529071
OGDH	-0.331634423	7.2786143	4.658763307	0.235137938
CEBPB	-0.331554136	7.993016375	1.542050861	0.217276361
VPS16	-0.331210313	7.437534066	5.809133356	0.176714914
MRGBP	-0.33114894	7.422103771	7.369172189	0.181857137
SPG20	-0.330733772	7.231427245	2.285060211	0.253667658
DENND5A	-0.330476234	7.345905589	2.245558775	0.20895562
RDX	-0.33045775	7.198179742	2.615127809	0.269028084
HINT3	-0.330386117	7.39336664	3.821004144	0.193373127
TRAPPC3	-0.330120674	7.378637414	6.759028315	0.198427679
MTM1	-0.330074601	7.311991658	3.520555171	0.22383452
TUBA1C	-0.330069362	7.662953434	4.106321422	0.11521092
CD38	-0.329752011	7.774968445	1.049642458	0.308111576
SMIM22	-0.329581175	7.44387157	1.529052228	0.219209839
PWP2	-0.329538769	7.86124567	3.12547723	0.080189305
PIGK	-0.329273289	7.572429353	2.563563152	0.136666018
FAM3C	-0.328989515	7.804035492	1.874514871	0.174088396
ZNF335	-0.328959846	7.406690398	6.823797126	0.189837343
FNBP1	-0.328719603	7.163247529	2.359700874	0.287265394
GRHPR	-0.328685456	7.315951473	1.657991191	0.222671942
DOK2	-0.328439128	7.511687632	1.955381062	0.16516443
USP4	-0.328394589	7.544137962	2.461240515	0.147721847
M6PR	-0.3282812	7.66612776	2.559256629	0.113633682
PIK3R1	-0.327964029	7.336980384	6.596926825	0.216768333
LAMA2	-0.327960324	7.081911509	2.707870749	0.328743249
NEK3	-0.327933844	7.784629356	1.131495677	0.290070384
SEL1L3	-0.327808714	7.694835553	1.617921727	0.206391706
GPC6	-0.327483173	7.627043813	1.116590576	0.29325151
VPS41	-0.327478922	7.33708414	7.034791777	0.216974844
TWISTNB	-0.327239802	7.597655192	2.237843191	0.137882023
IPO13	-0.327171807	7.330966373	3.925945033	0.219737522
AIF1L	-0.326941943	7.387900533	2.652897431	0.199109626
BCOR	-0.326744966	7.495100867	2.377795598	0.163223556
CPXM2	-0.326658919	7.357420083	3.482984781	0.21069801
MMAA	-0.326511119	7.640693508	1.723724148	0.192280279
USP19	-0.326509086	7.418900243	4.865652835	0.189557463
MLH1	-0.326439637	7.468543896	3.680416023	0.172556912
TMEM63A	-0.326268271	7.915627861	1.573339985	0.212705938
EHD1	-0.326160394	7.123101117	4.900426967	0.311057155
EIF2B3	-0.326149341	7.529118298	6.966609816	0.154205684
TRADD	-0.325757849	7.301551542	5.236835321	0.232713062
ILVBL	-0.325755775	7.515098383	2.554513628	0.161666359
IKZF5	-0.325682321	7.541449239	2.550344906	0.145707901
TGS1	-0.325670547	7.475901444	4.791280859	0.172301987
RAB7A	-0.325295355	7.555151574	7.131631412	0.148764839
DNM2	-0.325208917	7.412261895	5.387325732	0.193928123
UTRN	-0.325103875	7.29482574	5.615392878	0.236715636
NF1	-0.325059626	7.489582332	2.982600821	0.169445515
GTPBP2	-0.324654039	7.40108677	5.443844093	0.198282447
HNRNPD	-0.324031037	7.823895619	3.041825628	0.085076176
LYRM7	-0.323952571	7.453129548	2.174214917	0.184020474
GNA13	-0.323823954	7.266503274	9.494546359	0.250782259
AP2A2	-0.323729935	7.285354272	8.989613897	0.243020494
COMMD10	-0.323680278	7.448890469	5.477520041	0.183012816
ERGIC2	-0.323635354	7.554893755	4.891213202	0.14861423
DNM1L	-0.323531891	7.409043426	11.84506721	0.196866134
PARG	-0.32348379	7.457073373	4.394193475	0.181057837
SUZ12	-0.323445179	7.536747561	1.955295465	0.165173591
SUMO3	-0.323425656	7.602133305	1.135878005	0.289143555
TK2	-0.323340799	7.465689875	2.268361038	0.177438267
EPS8L2	-0.323324484	7.531232617	2.844343074	0.157512827
GPAT3	-0.323309948	7.408772148	2.591304944	0.197440266
ATL3	-0.323128511	7.2666456	3.331967163	0.250501502
CMC4	-0.322841688	7.524816299	1.541953594	0.217290753
RAB6A	-0.322803732	7.556788497	5.340367522	0.150824072
LPCAT1	-0.32265027	8.443958439	0.617414655	0.433905214
RPS15	-0.32216846	7.591957835	2.643131197	0.13674447
EPN3	-0.32201648	7.297808425	5.06153957	0.240455985
DAPK3	-0.321825942	7.452836424	4.021961621	0.182806521
RAB32	-0.321694819	7.487428247	3.645846157	0.174364358
ESYT2	-0.321508344	7.386813142	5.52922871	0.207101777
AGO2	-0.320807417	7.420729112	5.574189858	0.195969545
HPS6	-0.320249786	7.483072978	4.495924106	0.175593079
VPS37A	-0.319859821	7.339906965	4.455378518	0.22654498
APP	-0.319717059	7.695841895	2.057795705	0.154612322
NOP16	-0.319523325	7.880079196	2.017482904	0.158670229
NPC1	-0.319402985	7.800117181	2.232656112	0.138334128
MED1	-0.319255941	7.457222581	5.375360671	0.186042179
NDUFB11	-0.318791032	7.37378587	2.209944896	0.216599362
STAP2	-0.318703111	7.452940585	1.958676086	0.188952976
PROSER2	-0.318655688	7.437923789	3.982996785	0.192566879
LDHA	-0.318424855	7.78703581	2.710282833	0.102906475
MAP1S	-0.318025086	7.445672514	8.822716836	0.19192811
DPY30	-0.317671355	7.692282625	1.973348228	0.163254455
GUCY1B3	-0.317567201	7.458122007	1.266702868	0.263134745
FDXR	-0.31735857	7.673471947	1.758818507	0.187854324
UNC5B	-0.317064238	7.515739061	2.402388836	0.169466965
CTPS2	-0.316654804	7.657910585	1.745197404	0.18955773
[truncated: 8,076 more rows]
