# Supplementary material for: Apolipoprotein L3 enhances CD8+ T cell antitumor immunity of colorectal cancer by promoting LDHA-mediated ferroptosis
Source: Int J Biol Sci. 2023 Feb 13;19(4):1284–98. doi: 10.7150/ijbs.74985 (PMC10008698; doi:10.7150/ijbs.74985)
Supplement: Supplementary file 2 — Supplementary datasets. [file ijbsv19p1284s2.zip › datasetS3-differential expression analysis for NOX1 in colorectal cancer specimen from CPTAC database.txt]

genename	logFC	logCPM	F	PValue
A1BG	1.046346685	7.293385982	7.182591814	0.00863634
A1CF	-0.906894293	7.623217331	11.09231485	0.001222988
A2M	1.681016233	7.190708723	11.33672845	0.001086806
AAAS	0.280932292	7.734126467	1.863761011	0.185110887
AACS	0.03792619	7.747206848	0.021781655	0.882972628
AAGAB	0.47528812	7.800617963	4.040379564	0.047172152
AAK1	0.113107308	7.384671676	0.631176328	0.66696374
AAMDC	-0.267999432	7.199982833	1.099811046	0.376421289
AAMP	0.086592328	7.565015854	0.194161663	0.700897047
AAR2	-0.040449552	7.524119833	0.060791301	0.864305449
AARS	0.525226176	7.606005671	8.457865247	0.022338034
AARS2	0.272414192	7.566694396	1.344033946	0.249140569
AASDHPPT	-0.021824086	7.517038625	0.012636243	0.929243493
AASS	0.030248861	7.344496498	0.02732286	0.910885202
AATF	-0.0787951	7.835976952	0.137375611	0.711703956
ABAT	-0.601245837	8.357683181	1.464899077	0.229063161
ABCA8	0.141984985	6.898371076	0.462010874	0.734458219
ABCB1	-1.41690911	8.455654079	7.412233089	0.007669021
ABCB10	0.373122468	7.510906242	3.499643371	0.125961871
ABCB6	0.319315489	7.41746664	3.325958685	0.218605487
ABCB7	-0.516479186	7.585202738	6.201021912	0.019727047
ABCB8	-0.129815422	7.542450779	0.379448161	0.580823193
ABCC1	-0.044701111	7.62851778	0.070602015	0.827889711
ABCC3	-0.820546041	7.322905538	9.691788172	0.002426312
ABCC4	0.024451875	7.412755337	0.015133194	0.923937079
ABCD1	0.88767716	7.479922203	13.14829962	0.000595103
ABCD3	-0.211281115	7.51682394	0.985638706	0.363040021
ABCE1	-0.088218798	7.737167093	0.308699665	0.652517583
ABCF1	-0.028474347	7.569070199	0.049436353	0.896614667
ABCF2	0.128286939	7.687375699	0.504014608	0.561222905
ABCF3	-0.073520408	7.573801175	0.38881257	0.7375064
ABHD10	-0.306556657	7.626097764	1.659118099	0.200755292
ABHD11	-0.018627121	7.876182734	0.003236504	0.954748424
ABHD12	0.037165337	7.82477405	0.017877837	0.893907629
ABHD14B	-0.527669379	7.369904708	5.140952974	0.04265722
ABHD16A	0.078296388	7.45184614	0.266042065	0.754247168
ABHD17A	0.029676627	7.36081075	0.376582415	0.911502496
ABHD17B	0.224330495	7.385910709	5.17587283	0.396510935
ABHD17C	0.232108892	7.417683679	1.626226297	0.36761169
ABHD3	-0.21723049	7.363841559	3.49936907	0.410215722
ABHD6	0.019561141	7.336898229	0.012349928	0.942739604
ABI1	0.233954458	7.439695681	2.240325726	0.355500832
ABI2	-0.020334115	7.241116742	0.022412368	0.945032736
ABI3	-0.333183109	7.378619509	3.618409408	0.197915105
ABI3BP	0.208364201	6.928587145	0.477062168	0.610236989
ABL1	0.171488851	7.291243184	0.639093668	0.546484281
ABLIM1	0.349417521	7.465045473	1.836447305	0.17848309
ABLIM2	0.390901438	7.490075199	2.214616614	0.139919617
ABO	0.064942553	7.497261247	0.043145791	0.835882009
ABR	0.021435708	7.46741227	0.021382786	0.927960508
ABRACL	0.233319532	8.27437932	0.495781654	0.483029179
ABT1	-0.117972207	7.540325101	0.434522686	0.603288685
ACAA1	-0.178450672	7.529661468	0.738407056	0.441039498
ACAA2	-2.396158136	7.917283196	38.10785612	1.52E-08
ACACA	-0.225551816	7.576828998	1.397733824	0.311428219
ACAD10	-0.107720506	7.501434697	0.154130991	0.695471033
ACAD8	-0.616987235	7.395629414	8.311186682	0.015518989
ACAD9	-0.042424243	7.611064447	0.051976249	0.841171324
ACADM	-0.328157049	7.366132516	1.261244989	0.264159116
ACADS	-0.07974834	7.128018077	0.075534726	0.808394758
ACADSB	-0.86895075	7.492998791	10.23197379	0.001859567
ACADVL	-0.255596165	7.334630465	1.487206213	0.343983904
ACAN	-0.845709489	7.939460856	7.194206774	0.008584486
ACAP1	0.263156016	7.544619661	1.03076552	0.312478776
ACAP2	0.314103906	7.457236479	6.223600237	0.211773556
ACAT1	-0.198961116	7.181436864	1.172564478	0.521223392
ACAT2	-0.14991478	7.42767885	0.358736649	0.552723078
ACBD3	0.189016035	7.613138257	0.770703666	0.400395786
ACBD5	0.71519048	7.714303441	8.868744083	0.00365594
ACBD6	0.274856624	7.462913089	2.035435716	0.273958136
ACE	-0.923609432	7.480379397	6.659670588	0.011344406
ACE2	-0.511422815	8.728967266	1.011903647	0.316924362
ACIN1	-0.070973261	7.601085239	0.371206844	0.745049203
ACLY	0.200021431	7.717648196	1.137151783	0.357754925
ACO1	-0.060407963	7.314289757	0.169436501	0.826984865
ACO2	-0.289491492	7.280323009	1.330039096	0.305144353
ACOT1	-0.405992858	7.23270912	3.86623254	0.16573081
ACOT11	-0.772909018	7.386343389	14.3547529	0.002571424
ACOT13	-1.276975083	7.767549741	20.10702242	1.99E-05
ACOT7	-0.077043306	7.695344109	0.08192346	0.775311663
ACOT8	-0.432147994	8.18201836	1.234588162	0.269235028
ACOT9	-0.163938148	7.626346065	0.583384654	0.453091847
ACOX1	-0.119589846	7.337933658	0.345647855	0.658893386
ACOX2	0.021874635	7.62051846	0.006092487	0.93794393
ACOX3	0.005516657	7.595701842	0.000495115	0.982292825
ACP1	-0.322170576	7.500249922	2.447010651	0.177787501
ACP2	0.427023131	7.552858086	3.489099526	0.069918108
ACP5	0.305826635	7.359907788	4.329234076	0.258877622
ACP6	-0.597318713	7.702687618	5.467899234	0.021400695
ACPP	-0.404198029	8.00660126	1.018570579	0.315343529
ACSF2	-0.87955371	7.482886991	6.686194956	0.011187666
ACSF3	-0.250362008	7.482144841	1.430280797	0.298343028
ACSL1	0.95754788	7.603109652	9.863073009	0.002229473
ACSL3	0.943965272	7.734302004	15.60162948	0.000147419
ACSL4	0.404960441	7.847186148	3.135883392	0.079695825
ACSL5	-1.157922457	7.954471058	12.27524448	0.000693364
ACSL6	-0.235427792	7.378220754	5.93406764	0.366169569
ACSM3	0.150294663	7.737593005	0.146855233	0.702388867
ACSS1	0.176854828	8.735123732	0.107449079	0.743766432
ACSS2	-0.090699518	7.383618078	0.152478092	0.728790815
ACTA1	0.585706407	7.468326411	3.165523058	0.078308402
ACTA2	-0.737233312	8.205717707	2.554418832	0.113205414
ACTB	0.090449264	7.39406282	0.36524181	0.728358403
ACTBL2	0.562251711	7.808469853	2.273042787	0.134857992
ACTG1	2.323277341	9.703165093	10.91114001	0.001335203
ACTG2	2.012648601	7.67029108	11.96465238	0.000804024
ACTL6A	-0.084544315	7.663653623	0.454137369	0.686191608
ACTL8	5.963899314	11.1880878	45.27872954	1.16E-09
ACTN1	0.32989227	7.072752542	1.108389683	0.350444638
ACTN2	0.101657016	7.547494271	0.190494555	0.663465319
ACTN3	-0.530912478	7.433461933	3.04976503	0.083882018
ACTN4	0.03692583	7.549214602	0.030428849	0.861880561
ACTR10	0.041637463	7.297752487	0.169446218	0.882330827
ACTR1A	0.187047733	7.262651597	1.806199014	0.522110252
ACTR1B	-0.06743334	7.364983772	0.161147805	0.799225012
ACTR2	0.191042695	7.538401723	2.179251783	0.419060544
ACTR3	0.214926918	7.481124335	3.874034969	0.382797137
ACTR3B	2.131893744	8.477505224	18.94166537	3.31E-05
ACTR5	-0.371088507	7.501408757	2.320221652	0.130922086
ACTR6	-0.122141307	7.391799433	1.496799626	0.636810748
ACTR8	-0.173113457	7.383786147	3.455796978	0.505251622
ACY1	-0.782107388	7.879857973	5.432384969	0.021816136
ACYP1	-0.209757762	7.378130441	0.808933739	0.419594718
ACYP2	0.366693776	7.456916111	2.821701016	0.145430031
ADA	0.714161876	7.5576483	6.674013443	0.011259367
ADA2	0.6830029	7.381404013	4.216886812	0.042687016
ADAM10	-0.257769088	7.29019711	2.219554215	0.357319879
ADAM15	1.135241556	7.578183673	11.53590744	0.000987431
ADAM17	0.629011332	7.712907813	6.773435921	0.010687895
ADAM9	0.651192989	7.603024157	9.223987396	0.005138198
ADAMDEC1	4.110538245	10.37705703	22.23091111	8.01E-06
ADAMTS16	-2.298090132	9.035294853	20.12512156	1.98E-05
ADAMTSL4	0.2735549	7.155824367	1.106627497	0.397953725
ADAP1	0.251664866	7.800041739	0.731091602	0.394614969
ADAR	0.455740395	7.807524918	5.737643752	0.024036302
ADCK5	-1.140809197	10.17169946	2.890172311	0.092292933
ADCY6	0.26288439	7.307511151	1.259491673	0.351036712
ADD1	-0.36526742	7.195298631	9.612328331	0.229242436
ADD2	-0.028661413	7.205752223	0.011713398	0.924899026
ADD3	-0.490698872	7.182824736	12.33806071	0.109351249
ADGRE2	0.013918124	7.384825195	0.027057543	0.957578557
ADGRE5	0.309390269	7.55488954	4.673746111	0.184371833
ADGRG1	0.220912501	8.043014142	0.372709225	0.542944333
ADH1A	-0.501672439	7.343023135	8.569343744	0.059091678
ADH1B	-0.066244432	7.002112749	0.021738673	0.883087309
ADH1C	-1.303089977	6.995197326	12.09241642	0.000756453
ADH4	0.043215185	7.247081133	0.026930789	0.883268974
ADH5	-0.015237462	7.042823814	0.008077696	0.966081597
ADH6	-0.432753374	7.374355143	3.315175784	0.095519352
ADI1	0.191811537	7.600014464	0.59090293	0.443918605
ADIPOQ	0.616963088	7.338070216	4.502433934	0.036368135
ADIRF	-3.451495556	8.343423751	41.6426038	4.19E-09
ADK	-0.184185235	7.607722079	0.591719409	0.443604904
ADM2	-0.251603348	7.38800228	6.434362293	0.329889236
ADNP	-0.36311204	7.739981373	4.541994121	0.070804221
ADO	-0.098870897	7.398078017	0.312522633	0.700598795
ADPGK	0.537837079	7.671485059	7.998556634	0.014633108
ADPRH	0.508601728	7.436000665	5.803297333	0.049183094
ADPRHL2	0.169996754	7.374441225	0.65064507	0.521645219
ADRM1	0.047669462	7.85419561	0.052100988	0.819922473
ADSL	0.01412547	7.393174871	0.007167345	0.956684907
ADSS	0.600071909	7.627093693	5.089798367	0.026289207
ADTRP	-0.285563709	7.335385138	1.362996131	0.287733093
AEBP1	-0.365447407	8.938400827	0.495578146	0.483118783
AES	0.087682473	7.361530531	0.388304731	0.743334652
AFAP1	-0.01681	7.492034528	0.009588461	0.942840405
AFAP1L2	0.791217272	7.52743506	8.02131005	0.005611645
AFDN	-0.248606354	7.512853437	2.377133303	0.288768988
AFF4	-1.044490821	7.701222438	16.05336263	0.000120051
AFG1L	0.045982664	7.422935356	0.059435309	0.857072493
AFG3L2	-0.412107744	7.507208288	3.766486844	0.080392748
AFM	1.377563138	7.498985167	8.240178354	0.005020465
AFMID	0.249243657	7.389597239	5.262294365	0.345681809
AFTPH	0.246714316	7.42501507	2.937142319	0.33709224
AGAP1	0.018328097	7.402130778	0.007417149	0.943500038
AGAP3	0.246639677	7.441469017	2.195457124	0.330741538
AGFG1	-0.162002723	7.564227677	1.324297545	0.469617159
AGFG2	-0.278494326	7.37057291	1.260713811	0.28713118
AGK	-0.192472157	7.534560966	1.010729768	0.402025211
AGL	0.030103196	7.163893828	0.054048702	0.924411585
AGMAT	-0.710986368	7.923469477	4.885234828	0.029413957
AGO1	-0.067237245	7.256343703	0.199893017	0.816883193
AGO2	0.148158514	7.420729067	1.067058847	0.562873175
AGO3	0.085824842	7.311686835	0.343246538	0.757931419
AGO4	0.010948683	7.35690979	0.136976477	0.967373458
AGPAT1	0.336942464	7.366028722	2.904860576	0.212763553
AGPAT2	-0.109866308	7.579758049	0.401807623	0.631929197
AGPAT3	-0.112237923	7.520198772	0.477898692	0.628942908
AGPAT5	-0.305199256	7.703788698	1.525857831	0.219688155
AGPS	-0.103441211	7.554465185	0.380136177	0.646856947
AGR2	2.148125591	9.305733249	9.286540614	0.002966885
AGR3	-1.09947651	7.834298403	6.028683252	0.01583675
AGRN	0.363093925	7.482636364	1.603224354	0.208448185
AGT	0.128727272	7.128362206	0.281281066	0.696182946
AGTRAP	0.311706944	7.590195139	2.254741203	0.168390483
AHCTF1	-0.01480715	7.503511946	0.016592203	0.948085725
AHCY	-0.260749047	7.875354497	0.812076895	0.369716088
AHCYL1	0.16218146	7.342416883	0.697337556	0.551749939
AHCYL2	-0.183992946	7.18387164	0.373773526	0.551793722
AHNAK	0.300637518	7.102947138	1.767316741	0.379275122
AHNAK2	0.885567992	7.212883668	4.969227369	0.028085864
AHR	0.542225369	7.572648333	5.923562876	0.021474204
AHSA1	0.300030669	7.682250805	2.43254665	0.164571622
AHSG	0.397785826	7.118453983	2.223687766	0.238798593
AHSP	0.37701414	7.402172741	0.663608333	0.417263999
AIDA	0.130840795	7.366206002	0.603063663	0.623776438
AIF1	0.569782047	7.728008436	3.068676295	0.082942507
AIF1L	0.346116469	7.387900503	2.725245011	0.193247755
AIFM1	-0.633093171	7.687936861	7.921176151	0.005905784
AIFM2	0.17075169	7.334132218	1.114128845	0.534335791
AIG1	0.243841481	7.641312862	0.620409653	0.432795916
AIM1	0.594145959	7.906869526	4.063431777	0.046558766
AIMP1	-0.03902247	7.619332531	0.078539661	0.854993024
AIMP2	0.089015252	7.697648468	0.393981369	0.678871313
AIP	0.041464099	7.458382145	0.105499041	0.866967884
AK1	0.256526918	7.12001046	1.211011951	0.44547323
AK2	-0.212070314	7.60011719	1.051907484	0.337768291
AK3	-1.29206527	7.567532795	23.37452424	4.94E-06
AK4	0.301097026	7.980406301	0.583236819	0.446880972
AK6	0.158606319	7.364637623	0.993832103	0.553542557
AKAP1	-0.039316809	7.604034397	0.039293314	0.849945045
AKAP10	-0.036150051	7.320228604	0.094507665	0.895579839
AKAP12	0.312567212	7.165573916	0.961505276	0.330424288
AKAP13	0.13861367	7.417565582	1.113445393	0.588629424
AKAP17A	-0.240150079	7.581770479	1.575085905	0.283713222
AKAP5	-2.157047701	7.637417722	32.4116306	1.30E-07
AKAP7	0.000372777	7.349748625	4.83E-05	0.998895448
AKAP8	-0.323733827	7.601178534	5.267577096	0.141387358
AKAP8L	-0.249771063	7.617572375	2.505867772	0.246707733
AKAP9	-0.118431263	7.419687861	0.932303658	0.6404713
AKR1A1	-0.220918004	7.372682456	1.534292562	0.398212168
AKR1B1	0.142192886	7.251816807	0.301420382	0.628410406
AKR1B10	0.072209495	7.065966438	0.030811163	0.861024498
AKR1C1	0.058428553	7.350939826	0.500456873	0.828307147
AKR1C2	-0.219678754	7.222599365	0.452356247	0.502800786
AKR1C3	-0.295244628	7.69746132	0.549845517	0.460153996
AKR1C4	0.107102152	7.387322945	0.602834678	0.683242817
AKR1D1	-0.880546135	7.758915388	5.173957658	0.025107387
AKR7A2	-0.589196125	7.260728087	4.308637413	0.040537709
AKR7A3	-0.391321641	7.550953365	1.392577228	0.240826688
AKT1	-0.161720347	7.335284691	1.355307111	0.549037725
AKT1S1	-0.193349386	7.373758327	0.909374403	0.461208192
AKT2	0.34117707	7.436897695	5.298714015	0.18215071
AKT3	-1.230794889	7.693978993	13.84509709	0.000331168
AKTIP	-0.035322775	7.350224133	0.070675096	0.89534982
ALAD	0.326270723	7.193573749	3.944193541	0.298399974
ALAS1	0.254682086	7.442148875	2.063135028	0.315920561
ALB	0.858981011	7.107410991	5.188704031	0.024906152
ALCAM	-1.418767006	8.356098441	8.007068899	0.005652532
ALDH16A1	0.154211301	7.319229406	1.386758933	0.578803789
ALDH18A1	-0.212054906	7.97806865	0.627335409	0.430247307
ALDH1A1	-1.042227335	7.010229017	7.479427867	0.007407842
ALDH1A2	1.641929283	7.977269786	14.68777008	0.000224114
ALDH1A3	0.829383593	8.454913542	3.375608306	0.069198227
ALDH1B1	0.043765618	7.950853832	0.013332203	0.908312682
ALDH1L1	0.959025925	8.035469053	3.914554619	0.050676558
ALDH1L2	0.492383715	7.444957414	3.268695278	0.073680935
ALDH2	-0.810288672	7.604661966	9.378587964	0.002834044
ALDH3A1	0.36210087	7.56538815	1.491705735	0.224881853
ALDH3A2	-0.187067039	7.285843307	0.656248168	0.506752345
ALDH3B1	1.307670243	7.750185375	14.14292192	0.000288342
ALDH4A1	1.499880442	8.788617323	7.508473599	0.007297826
ALDH5A1	-1.570550315	8.158656127	17.53172084	6.18E-05
ALDH6A1	-1.352756321	7.339345405	20.94293486	1.39E-05
ALDH7A1	-0.356376163	7.493695175	1.994574687	0.161030838
ALDH9A1	0.048351737	7.246866456	0.061301848	0.869683665
ALDOA	0.46454927	7.435181762	4.816806412	0.073222117
ALDOB	0.636330826	7.574868075	1.538441872	0.217811097
ALDOC	0.188201183	7.502964048	0.850838257	0.441050399
ALG1	-0.072027283	7.734202564	0.086136871	0.769767584
ALG10B	-0.00623095	7.356017736	0.050967181	0.98142649
ALG11	-0.000193508	7.523471296	2.07E-06	0.99885428
ALG12	-0.003291535	7.399096284	0.00027304	0.989838715
ALG13	-0.090791635	7.43530172	0.225783528	0.717297653
ALG14	-0.114499449	7.362180176	1.012865703	0.665443376
ALG2	0.083183062	7.4923952	0.293700235	0.732812865
ALG5	0.387796441	7.763006272	2.811570655	0.096773674
ALG6	-0.100328244	7.362340153	1.431985003	0.70511841
ALG8	0.08608976	7.519846092	0.263546886	0.712444768
ALG9	0.453447175	7.483559013	3.513344937	0.066812152
ALKBH3	-0.030380086	7.347189681	0.351349521	0.910169864
ALKBH4	0.042457938	7.359115374	0.388664688	0.873910272
ALKBH5	0.447450294	7.450680269	3.415335944	0.080275763
ALKBH7	0.276302426	7.397408755	2.50264959	0.294245093
ALOX15	-0.49140847	7.611461118	2.279787611	0.134287174
ALOX5	1.121909975	8.112175288	8.772702421	0.003836572
ALOX5AP	0.717534097	7.944939977	4.719698155	0.032230149
ALPI	-0.060427345	7.433022544	0.082218934	0.811246895
ALPL	-0.890125477	7.952875011	6.00276732	0.016057052
ALYREF	0.333001608	7.625313901	4.095122937	0.1372052
AMACR	0.815478791	9.517779034	1.641630464	0.203125193
AMBP	0.613479303	7.137043639	2.798508204	0.097541351
AMDHD2	0.588281218	7.601044476	5.329139382	0.023072866
AMFR	0.147415821	7.47691749	0.802940038	0.549432514
AMPD2	0.173177307	7.566535133	1.616702164	0.45716218
AMPD3	1.15700214	7.909236901	14.66584518	0.000226391
AMT	-0.688105016	7.546763293	4.07315224	0.046302686
AMY1B	0.145207045	7.369991736	0.602570705	0.586297772
AMY2A	-0.813684995	7.981581849	2.652774831	0.106579681
AMY2B	-0.106393991	7.339201214	2.20560026	0.693617743
ANAPC1	0.353769419	7.445426279	3.783636427	0.164182319
ANAPC10	-0.093515332	7.36667613	1.240990698	0.723267364
ANAPC13	-0.073981349	7.364888422	3.278035246	0.780047797
ANAPC16	0.074574929	7.319867947	0.491009087	0.787418306
ANAPC2	0.191371334	7.407919007	1.395958526	0.460675496
ANAPC4	-0.304018526	7.384676663	2.298354683	0.239617336
ANAPC5	-0.182274572	7.508856323	2.43894274	0.439702236
ANAPC7	-0.110420107	7.676224424	0.604224691	0.59991885
ANG	0.566981421	7.403615444	3.236788912	0.07507929
ANGEL2	0.080379012	7.417839906	0.269962642	0.753080293
ANGPTL2	0.505956843	7.3937099	3.092020319	0.081798654
ANK1	0.865411174	7.216770203	3.500664949	0.064327406
ANK2	-0.081782787	6.96014065	0.155065696	0.834482965
ANK3	-0.175143242	7.177807496	1.351883336	0.573717132
ANKFY1	0.315021497	7.333375111	5.951582468	0.255726264
ANKHD1	0.059329277	7.448630606	0.123391715	0.812420993
ANKLE2	0.631493722	7.539216987	8.835461265	0.009009776
ANKMY2	0.332635671	7.408013025	2.097956543	0.204290874
ANKRD10	-0.761776939	7.65947986	8.133916534	0.005298963
ANKRD13A	0.236236307	7.269459704	1.968630307	0.417198956
ANKRD17	0.281470556	7.654942326	1.758449707	0.204504104
ANKRD22	0.372130886	8.121204699	1.36255141	0.245927922
ANKRD27	-0.353036416	7.402206738	3.080500744	0.165013493
ANKRD28	0.022117832	7.513552687	0.03039745	0.927971897
ANKRD44	0.54721197	7.334170971	8.154904499	0.051488366
ANKRD54	0.243450603	7.457689827	2.444496642	0.331559186
ANKS1A	0.027901743	7.318841009	0.046744409	0.919585615
ANKS4B	-0.727357652	7.415779509	10.84438703	0.003689531
ANKZF1	0.05813362	7.389093485	0.129029726	0.823835509
ANLN	0.795418104	7.95854874	6.934192077	0.009827063
ANO1	-0.031969466	7.791275851	0.008038127	0.928743864
ANO10	-0.163939236	7.282100499	1.197543486	0.562153626
ANO6	0.419013198	7.38431836	3.946691404	0.117436059
ANP32A	-0.177147387	7.667816979	1.214506788	0.417549007
ANP32B	-0.058151718	7.728043976	0.100323106	0.801924022
ANP32E	1.087037184	7.914271086	15.24252875	0.000173699
ANPEP	-4.512948513	9.220531214	54.55224097	5.05E-11
ANTXR1	-0.001772204	8.146614218	2.84E-05	0.99575783
ANTXR2	0.589967823	7.215647352	7.090992855	0.059151956
ANXA1	2.088467273	7.976892231	23.38254145	4.93E-06
ANXA11	0.321884022	7.430495547	3.382877989	0.210428724
ANXA13	-1.152410932	8.102888281	5.920942416	0.016773958
ANXA2	1.044348824	7.556773564	16.18398136	0.000113153
ANXA3	1.176240368	8.297679951	11.79249863	0.000873041
ANXA4	-0.320567318	7.75908235	1.769943416	0.186476446
ANXA5	0.479433258	7.430540098	4.281688834	0.064523376
ANXA6	0.578644856	7.210480154	5.641336852	0.065240062
ANXA7	-0.058725117	7.30582326	0.122496275	0.832974486
AOC1	-1.641876611	7.349053893	18.6935272	3.69E-05
AOC3	0.134274713	6.934241025	0.171921516	0.741007827
AOX1	-1.273993877	7.654698675	16.33730051	0.000105572
AP1B1	-0.233241208	7.425005793	3.725262755	0.35371372
AP1G1	0.071480032	7.44396134	0.45449435	0.776024295
AP1G2	0.135021225	7.785826661	0.231221562	0.63169126
AP1M1	-0.131505833	7.499486285	0.8126115	0.57908336
AP1M2	-0.053987721	7.552743017	0.064369339	0.813986558
AP1S1	-0.18607816	7.526310649	1.140910077	0.426693039
AP1S2	0.339731056	7.445466824	3.133338713	0.180954414
AP1S3	0.439904379	7.445857363	5.402377398	0.086575123
AP2A1	-0.031593204	7.514300077	0.084037705	0.891957474
AP2A2	0.060362409	7.285354291	0.271900625	0.832208746
AP2B1	-0.091880305	7.462446577	0.667824978	0.707187984
AP2M1	0.12192257	7.381983121	0.762250531	0.644131987
AP2S1	0.2320071	7.578500957	1.255102834	0.316308072
AP3B1	-0.078564614	7.488714786	0.686014102	0.741239518
AP3B2	-0.374114275	7.409196409	5.979418759	0.139937728
AP3D1	-0.101735328	7.514921522	0.932514936	0.660513594
AP3M1	-0.114302323	7.453242206	0.882773897	0.643747946
AP3M2	0.558552559	7.505253795	9.566194407	0.023725896
AP3S1	0.3164863	7.540602383	2.277961176	0.187669898
AP4M1	-0.038636981	7.351476969	0.426916411	0.885446887
AP4S1	-0.036676529	7.335497427	0.358945068	0.892624157
AP5B1	0.340206809	7.301425528	4.223346803	0.232770282
AP5M1	-0.042567977	7.373879551	0.320934	0.871546623
AP5S1	0.034458098	7.352572922	0.085671543	0.897977479
AP5Z1	-0.189753888	7.428425087	1.635848448	0.449955258
APAF1	0.41257749	7.543687587	2.836032889	0.095353945
APBB1	0.034011737	7.351053746	0.359243282	0.899446343
APBB1IP	1.358244011	7.734275743	12.55731188	0.000606456
APBB2	-0.000433338	7.506471179	6.74E-06	0.99793374
APCDD1	-6.557122109	11.24414381	101.857765	7.62E-17
APCS	0.530871182	7.087829812	1.823157057	0.180047844
APEH	-0.1618428	7.420558739	0.633737345	0.522086141
APEX1	-0.371135812	7.642571708	4.57739507	0.084357167
APH1A	0.044183439	7.350709634	0.3131515	0.869800914
API5	0.065371637	7.702925992	0.262910912	0.746727778
APIP	0.102198287	7.396146297	0.323316647	0.694528657
APLP2	0.864633053	7.887259725	5.71175743	0.018763751
APMAP	0.071082035	7.8898903	0.075195457	0.784494316
APOA1	1.239375671	7.179298989	10.83751806	0.001383789
APOA2	2.290471244	7.741670727	16.76405987	8.71E-05
APOA4	0.901336065	7.200426552	6.259245046	0.014010833
APOB	0.790955959	7.360335025	5.37203763	0.022541675
APOBEC3C	0.240555203	7.436351091	1.20993828	0.345713452
APOBEC3F	1.9114963	7.840271385	23.3332746	5.03E-06
APOBEC3G	0.965431538	7.762580685	8.601624724	0.004181589
APOBR	-0.34074336	7.263319312	2.248321874	0.232377918
APOC1	2.621739376	8.226890045	23.55244855	4.59E-06
APOC2	2.879312538	8.445021478	22.19656937	8.13E-06
APOC3	0.560973067	7.737636256	1.5607779	0.214526837
APOC4	0.259187454	7.39821218	3.604801164	0.323152189
APOD	1.061638811	7.480826974	9.68078191	0.002439559
APOE	0.058441852	7.834676892	0.019930038	0.888022421
APOF	2.344528065	8.246533106	23.3480536	5.00E-06
APOH	2.038041978	7.842285479	17.78556213	5.52E-05
APOL1	1.273952561	7.473953524	10.38663361	0.00172392
APOL2	0.457670588	8.24841823	1.322609219	0.25292281
APOL3	0.338719424	7.760096824	1.194906856	0.277021595
APOM	2.400324244	7.974895183	22.38388519	7.51E-06
APOO	-0.63194235	7.549027544	8.681144686	0.005412322
APOOL	-0.37241012	7.42942222	2.493342873	0.135415568
APP	0.006022623	7.695841999	0.000643449	0.979814372
APPL1	-0.056244237	7.255413865	0.203443963	0.846543766
APPL2	-0.328351665	7.265151182	4.666219129	0.249970194
APRT	0.412840894	7.623712031	3.668018943	0.067262585
APTX	-0.6021379	7.43511646	14.10481762	0.014741878
AQP1	-0.849407179	7.185042569	4.916650997	0.028909582
AQP8	-0.799049275	7.085902773	4.052729729	0.046842463
AQR	0.34211758	7.579973786	3.439653454	0.136668184
ARAF	-0.113793571	7.408801438	0.503948958	0.655452959
ARAP1	0.266688598	7.578389922	2.014765953	0.250622039
ARCN1	0.082686379	7.582346091	0.349024393	0.718899471
AREG	1.552412386	8.377062735	12.28635914	0.000689708
ARF1	1.642524538	8.72414899	9.637368323	0.002492543
ARF3	1.843443582	9.537711147	7.753102702	0.006436028
ARF4	0.142099138	7.631668741	0.390919125	0.533269778
ARF5	-0.820114732	7.65860941	12.34429121	0.00067097
ARF6	-0.091418159	7.363951219	0.180115337	0.730049811
ARFGAP1	-0.058930044	7.724785089	0.109140483	0.757421197
ARFGAP2	-0.137692733	7.589920509	0.768026143	0.535072649
ARFGAP3	0.600533597	7.678955788	7.941108781	0.00645608
ARFGEF1	-0.369398439	7.625889585	1.972516987	0.163342242
ARFGEF2	-0.49335387	7.594218883	7.141592412	0.025423899
ARFGEF3	-0.093083924	7.601612604	0.185797417	0.667384228
ARFIP1	-0.290721374	7.508443074	2.611520465	0.217740333
ARFIP2	-0.099827252	7.497497242	0.265370213	0.680185793
ARFRP1	-0.142059597	7.532963631	0.628570928	0.537673639
ARG1	0.602887104	8.830034962	1.316801124	0.253960423
ARGLU1	-0.142512917	7.774833204	0.574556768	0.453481648
ARHGAP1	0.108025796	7.476169527	0.453827457	0.659999932
ARHGAP10	0.680601951	7.05002957	12.18568354	0.065994319
ARHGAP12	-0.365192457	7.553332388	3.173332796	0.11257325
ARHGAP15	0.224625285	7.495971547	0.915346192	0.354330641
ARHGAP17	-0.053448378	7.35903465	0.179602472	0.840995055
ARHGAP18	-0.5483817	7.58448263	7.248717999	0.014148104
ARHGAP21	-0.059800764	7.418252633	0.072090044	0.81376222
ARHGAP25	0.418223873	7.481376949	3.195969058	0.091315623
ARHGAP26	-0.003865473	7.566839034	0.000361868	0.991056153
ARHGAP27	0.3111877	7.390195678	4.481726425	0.240506968
ARHGAP30	0.106336869	7.505953838	0.212738742	0.649330642
ARHGAP32	-0.12665789	7.435959686	0.536939561	0.613446869
ARHGAP35	-0.151561924	7.362433822	1.201059105	0.566896989
ARHGAP4	0.621906709	7.601875996	7.447693799	0.007530016
ARHGAP44	-0.10057558	7.335261366	1.506614837	0.710720702
ARHGAP45	0.450484753	7.518589783	3.629861846	0.063295984
ARHGAP5	-0.42880148	7.368577675	5.825025944	0.100390324
ARHGAP6	0.13629559	7.206595367	0.481110064	0.656749962
ARHGAP9	1.329295222	7.741320725	15.7382337	0.000138527
ARHGDIA	0.60898874	7.629405457	4.159061239	0.044103935
ARHGDIB	0.517811471	8.087643297	1.598877235	0.20906114
ARHGEF1	0.841280666	7.614227833	20.33486932	0.000323572
ARHGEF10	0.030795793	7.371161019	0.051494634	0.907498363
ARHGEF10L	-0.360535053	7.455955257	3.246214074	0.141375706
ARHGEF11	-0.078098486	7.277465599	0.432827745	0.78402172
ARHGEF12	-0.145834373	7.385334048	2.089683016	0.574815573
ARHGEF16	0.298343483	7.603006521	1.43137878	0.234425824
ARHGEF17	0.190598165	7.263967667	0.625559585	0.512384363
ARHGEF18	0.498854732	7.688818558	3.714676762	0.056831646
ARHGEF2	0.811850374	7.612173214	18.30921865	0.000519384
ARHGEF25	0.0166124	7.270137416	0.013931517	0.953991466
ARHGEF35	-0.01898325	7.414497502	0.013859135	0.940713521
ARHGEF37	0.127872324	7.138241612	0.168927563	0.695637925
ARHGEF40	-0.036533214	7.472414592	0.027409891	0.883587578
ARHGEF5	-0.240498855	7.559893806	1.430686646	0.295214228
ARHGEF6	0.226351351	7.506370615	0.956569983	0.347624125
ARHGEF7	0.007282226	7.435273156	0.004360425	0.977585853
ARID1A	-0.168697352	7.480484766	1.148984967	0.484040303
ARID1B	-0.291692681	7.430833494	3.769945687	0.242718971
ARID2	0.285478742	7.477787625	1.562927226	0.247407705
ARID3A	-0.858257301	8.863045216	2.9144773	0.090954143
ARIH1	0.440291662	7.392541642	7.646453495	0.098500791
ARIH2	0.022107319	7.408234551	0.033157548	0.93140533
ARL1	0.008073776	7.486864712	0.002235676	0.972334297
ARL14EP	0.22034113	7.394681862	2.346556549	0.40113113
ARL15	-1.170365676	7.461548848	25.46854842	2.07E-06
ARL2	-0.195078533	7.54491167	0.89952127	0.400459361
ARL2BP	-0.224845126	7.371196924	2.058814238	0.391104529
ARL3	0.050946444	7.383012321	0.055194672	0.846096811
ARL5B	-0.167151582	7.352795172	1.766643583	0.530754978
ARL6	-0.547168476	7.270106924	4.932832627	0.053022285
ARL6IP1	0.169443899	7.620701308	0.878366087	0.452290989
ARL6IP4	0.11814305	7.523203928	0.283618654	0.613196945
ARL6IP5	0.156428178	7.355247021	1.132874586	0.562595186
ARL6IP6	0.116717827	7.387245602	0.539682085	0.656254149
ARL8A	0.272334803	7.474476566	1.563701663	0.274327286
ARL8B	0.704626074	7.727921729	6.032756927	0.015802411
ARMC1	-0.339658089	7.384960878	7.386127092	0.188121991
ARMC10	-0.905547201	7.826201661	15.38698043	0.000162593
ARMC6	0.229978689	7.616848254	1.836038038	0.310571656
ARMC8	0.678190217	7.436793599	8.319802821	0.009823819
ARMC9	0.077754548	7.491381309	0.152963515	0.749778984
ARMCX1	0.262503939	7.409982067	2.847177513	0.312517287
ARMCX2	0.17664051	7.246865143	0.748383472	0.550943076
ARMCX3	-0.338925735	7.860559669	1.717749108	0.193046035
ARMT1	0.257088495	7.53046786	2.318579375	0.278226203
ARNT	0.089741006	7.454843247	0.139817744	0.716006332
ARPC1A	-0.450694868	7.191140486	9.109377137	0.138999538
ARPC1B	0.422024074	7.75584129	4.459564371	0.045193389
ARPC2	0.357767297	7.567082218	4.874344824	0.126432864
ARPC3	0.202218747	7.521153346	2.170362616	0.398940852
ARPC4	0.252511916	7.607804984	1.385643391	0.27182125
ARPC5	0.136472977	7.58001921	1.029789946	0.551515323
ARPC5L	0.011205462	7.409548266	0.006651152	0.965197266
ARPP19	0.410276382	7.322476613	2.297362609	0.143954676
ARR3	-0.015870843	7.14780216	0.007024058	0.9607265
ARRB1	0.018444961	7.140403263	0.012149772	0.954788498
ARRB2	1.310862984	7.830522463	14.87908383	0.000205219
ARRDC1	-2.201637044	8.345485947	33.77159886	7.72E-08
ARSA	-0.196227564	7.330679565	0.396358977	0.530440558
ARSB	-0.418974726	7.453039404	2.450692794	0.120696278
ARSD	-0.238948447	7.353837365	2.00488872	0.368268419
ARSE	-2.712981949	8.902639375	28.11378199	7.08E-07
ARVCF	-0.278199147	7.438379718	1.696585154	0.263082754
ASAH1	-2.084406975	8.258263347	24.81854036	2.71E-06
ASAP1	1.131561993	7.840145671	11.17830645	0.001173175
ASAP2	0.10221952	7.363255622	0.291374603	0.702255678
ASB9	1.884570456	7.938328369	21.42810892	1.13E-05
ASCC1	0.470544096	7.601035393	5.278864781	0.040119258
ASCC2	0.256963178	7.461374136	1.634643769	0.30358512
ASCC3	0.025483285	7.568963605	0.040404571	0.911527817
ASF1A	-0.23827531	7.492710255	1.620429095	0.319569537
ASF1B	0.579034056	7.548289865	4.954243639	0.028318053
ASH2L	-0.17357654	7.590728776	1.492135732	0.443397718
ASL	-0.782707615	7.532348582	10.62437966	0.001534992
ASMTL	-0.721508607	7.514547943	8.960775972	0.003491105
ASNA1	0.137355212	7.406020748	1.528929144	0.596588832
ASNS	0.967528473	8.561618205	4.510180253	0.036211271
ASPA	0.028064039	7.252694761	0.0353672	0.923577402
ASPH	0.923622057	7.805319115	14.23485382	0.000276306
ASPN	0.683093349	7.39918222	2.143784873	0.146348574
ASPSCR1	0.06538418	7.509878857	0.099185637	0.783303584
ASRGL1	-1.399984041	8.102853314	11.56060996	0.000975777
ASS1	1.261048477	8.408546556	7.408936432	0.007682079
ATAD1	-0.059903032	7.52912168	0.106562788	0.793139166
ATAD2	0.592333136	7.839982628	4.284136344	0.041100109
ATAD3A	0.039191497	7.945398421	0.027820554	0.867875039
ATAD3B	-0.038193203	7.996438113	0.013388911	0.908118769
ATAT1	-0.216498556	7.394132648	2.961833558	0.399942984
ATE1	0.16794028	7.240614583	0.808105319	0.572054545
ATF1	0.544792711	7.69841431	4.144458044	0.044469661
ATF2	-0.15604139	7.530934875	0.720157865	0.504433405
ATF7	0.09654431	7.349043021	1.056854886	0.721006376
ATF7IP	1.883583506	8.271208901	17.20249054	7.15E-05
ATG12	0.431404983	7.579703643	2.756935082	0.100029823
ATG13	0.026480837	7.37132089	0.132328348	0.920293196
ATG16L1	0.322853467	7.448572739	5.227775187	0.203887633
ATG3	0.094238496	7.499597553	0.455681978	0.698539503
ATG4A	0.101992467	7.316840475	1.339663349	0.713729015
ATG4B	0.093148215	7.555959202	0.247323606	0.690011879
ATG4C	0.069452053	7.374192187	0.529341994	0.792924036
ATG5	0.269898438	7.384668909	3.334033904	0.309259645
ATG7	0.013978801	7.393461552	0.011375122	0.957094729
ATG9A	0.059700689	7.441987026	0.088300951	0.812419181
ATIC	-0.117999664	7.577478543	0.375997452	0.603413264
ATL1	0.278860704	7.199071037	1.58670598	0.369235849
ATL2	0.053076226	7.334941314	0.13991495	0.845885822
ATL3	0.456259504	7.266645501	6.166841209	0.123082755
ATM	0.356912426	7.522242014	2.311959577	0.132379475
ATOX1	0.218043306	7.796417144	0.531818928	0.467582378
ATP11B	-0.244126914	7.088463335	0.635462502	0.471551777
ATP11C	0.186257569	7.308374438	1.922788148	0.507248777
ATP12A	1.8469011	8.653851798	14.0409032	0.000302331
ATP13A1	-0.147659429	7.557068974	1.603095044	0.514365203
ATP1A1	-0.768367274	7.486873393	12.42024204	0.001233699
ATP1A2	0.094504284	6.944165905	0.144079656	0.814167984
ATP1A3	0.202653394	7.289395204	1.544726512	0.478467038
ATP1A4	-0.051636695	7.349571784	0.992372965	0.847515234
ATP1B1	-0.742226294	7.551586791	6.875443143	0.010132949
ATP1B2	-0.017029739	7.282825073	0.010874937	0.952226516
ATP1B3	-0.342774872	7.511241342	2.267526573	0.142050135
ATP2A1	-0.79512159	7.281372127	8.524830782	0.004453924
ATP2A2	0.021053117	7.520582076	0.024714825	0.928808238
ATP2A3	-0.417123976	7.335286241	2.47007898	0.119883686
ATP2B1	0.352733371	7.357533513	2.830220973	0.195994527
ATP2B2	0.366687184	7.406053163	3.918050606	0.162556874
ATP2B3	0.471423468	7.445029007	4.252720631	0.067180701
ATP2B4	0.002033852	6.948292235	5.33E-05	0.995967568
ATP2C1	0.108502959	7.568986841	0.76643233	0.64057509
ATP4A	0.22508988	7.277639895	2.915855469	0.436712173
ATP5A1	-0.102517074	7.259719364	0.372302856	0.723408227
ATP5B	-0.20180322	7.218572012	1.665264907	0.50023892
ATP5C1	-0.106019508	7.341565055	0.492229676	0.694725243
ATP5D	0.080649842	7.320719576	0.10360542	0.770358151
ATP5E	-0.075882281	7.38970402	0.100953887	0.770953344
ATP5F1	-0.203590918	7.231613237	1.866312991	0.49070232
ATP5G1	-0.511265889	8.146529769	1.49212625	0.224817003
ATP5H	-0.305418798	7.256424459	3.793762866	0.289108694
ATP5I	-0.328528117	7.290748574	3.511441165	0.239743667
ATP5J	-1.028777461	7.443069136	9.327837912	0.002906506
ATP5J2-PTCD1	-0.12416073	7.369526103	0.442990998	0.637396894
ATP5L	-0.324934901	7.286596913	3.72187674	0.247106786
ATP5O	-0.039890965	7.304902251	0.050846778	0.886469381
ATP5S	-0.606121297	7.72090787	5.194737041	0.024824315
ATP5SL	0.369971241	7.601620029	2.009095086	0.159529891
ATP6AP1	0.422407283	7.661006912	3.299511432	0.072357273
ATP6AP2	0.43061513	7.801648342	2.677036954	0.105012494
ATP6V0A1	0.430033825	7.521674336	4.676957558	0.077338112
ATP6V0A2	0.431624213	7.576925736	6.382652499	0.064943781
ATP6V0C	0.790203751	8.293981706	3.200706867	0.076695634
ATP6V0D1	0.437547689	7.613596812	6.658191054	0.056193543
ATP6V1A	0.272286616	7.509850585	3.300709542	0.259664017
ATP6V1B2	0.254449626	7.487751133	2.437884841	0.298326579
ATP6V1C1	0.145900128	7.635234183	1.084527329	0.513230072
ATP6V1D	0.243898319	7.58740369	1.276776166	0.28411535
ATP6V1E1	0.279615873	7.592124042	2.455811523	0.223023829
ATP6V1F	-0.274883609	7.575169456	1.993436652	0.217055105
ATP6V1G1	0.292887385	7.679275848	2.250922873	0.175519571
ATP6V1G2	0.131587831	7.311171417	2.024300158	0.638038203
ATP6V1H	0.11112599	7.428956949	0.526581421	0.661971751
ATP8A1	0.824231762	7.35706749	5.807836949	0.017820703
ATP8B1	-0.993630273	7.330665188	10.32126738	0.00177996
ATP9A	-0.206039171	7.576533472	0.575882771	0.449751908
ATPAF1	-0.069388823	7.454176517	0.121079283	0.777315765
ATPAF2	-0.404457846	7.550877798	3.47033999	0.075857371
ATPIF1	-0.309191149	7.645453337	1.397992289	0.239920623
ATRAID	0.275883252	7.941870571	0.766796933	0.383350861
ATRN	-4.346362508	9.614797363	51.35212354	1.45E-10
ATRX	-0.400446772	7.640773636	7.1858897	0.05994201
ATXN10	0.409336001	7.540634473	5.531153077	0.087637231
ATXN2	-0.26321307	7.556038551	2.488356892	0.244914669
ATXN2L	0.302390495	7.73174411	3.390863485	0.153105722
ATXN3	0.063393067	7.338534086	0.148319729	0.815935839
ATXN7L3B	-0.054531787	7.356627549	0.162097515	0.83791361
AUH	-0.382277878	7.398534972	2.675271215	0.1347572
AUP1	0.328999552	7.571041775	2.825450231	0.16127016
AURKA	0.014705207	7.366547848	0.072497289	0.955851468
AURKB	0.63093273	7.515856458	6.233747591	0.014201436
AVEN	0.282258804	7.587225099	1.277509852	0.261121057
AVIL	0.055409407	7.334014239	0.72519838	0.839312391
AVL9	-0.429071044	7.601433358	5.782782758	0.049892019
AZGP1	2.090492437	7.701831173	17.84853555	5.36E-05
AZU1	1.786577999	9.59107083	7.341119018	0.007955895
B2M	0.231026324	7.497449058	0.599629754	0.440583398
B3GALT5	0.667735249	7.221281647	2.838653371	0.095203229
B3GALT6	0.092755135	7.400992524	0.91248984	0.720809532
B3GAT2	0.001363536	7.363589461	0.001434412	0.995911829
B3GAT3	0.384104918	7.567420504	3.341327935	0.100134548
B3GLCT	0.326202417	7.480839885	4.008660824	0.18832713
B3GNT2	0.338224955	7.473742564	2.646037261	0.174721471
B3GNT3	-0.345662935	7.593994913	2.362422672	0.127511308
B3GNT6	-1.557701935	7.453452445	16.65811967	9.13E-05
B3GNT7	-0.385325188	7.37219679	1.203824109	0.275247161
B3GNT8	-0.743002616	7.428927828	9.603090187	0.002735763
B4GALNT2	-0.93287842	7.35302506	7.220880434	0.008466627
B4GALT1	-0.420606897	7.837150771	3.104035982	0.081216636
B4GALT3	0.33733713	7.484068194	4.129155443	0.172299357
B4GALT4	0.279697523	7.40012224	1.308585206	0.287146427
B4GALT7	0.215101026	7.528061673	1.160240323	0.36169582
B4GAT1	0.209133341	7.413047176	2.365238611	0.418371386
BABAM1	-0.099706272	7.348869442	1.048508482	0.710154005
BACE2	0.211481986	7.393283183	2.831893084	0.420973528
BACH1	0.121795451	7.435194422	0.748389196	0.630563357
BAD	-0.01348046	7.314601754	0.012868854	0.961148281
BAG1	-0.90384457	7.594480653	13.43905309	0.000400326
BAG2	0.394669388	7.091549423	1.560676533	0.255854944
BAG3	0.224301899	7.146891656	0.626118856	0.490347005
BAG4	-0.167099643	7.466398327	1.115186627	0.496038371
BAG5	-0.056436711	7.48100285	0.115917127	0.81709248
BAG6	0.116430626	7.487979084	1.072843143	0.633224196
BAIAP2	-1.984000019	8.975310865	16.07994177	0.000118613
BAIAP2L1	-0.514767863	7.97403229	3.030465397	0.084852875
BAIAP2L2	-0.072829677	7.414515623	0.164714807	0.774647211
BAK1	0.013043352	7.300692554	0.007098856	0.962854139
BANF1	-0.008886599	7.455268678	0.002644415	0.973104024
BASP1	0.098413082	8.162591452	0.053165699	0.818124154
BAX	-0.439211752	7.571467525	6.723297817	0.050654395
BAZ1A	-0.084594271	7.626749293	0.151395216	0.698049692
BAZ1B	0.060846465	7.740328227	0.102293026	0.752538298
BAZ2A	-0.572579911	7.599787557	5.830222436	0.017608219
BCAM	0.133715015	7.003896657	0.238307582	0.722085388
BCAP29	0.138077195	7.268966562	0.757143056	0.633385204
BCAP31	-0.139040072	7.813153977	0.428801927	0.514111334
BCAR1	0.189536359	7.46370308	1.320586936	0.443971267
BCAS1	-2.170880539	7.643028555	24.66542639	2.89E-06
BCAS2	-0.193578676	7.559805461	2.524555672	0.396183678
BCAS3	0.072881653	7.419322581	0.221357801	0.775378641
BCAT1	-0.26150294	7.867295843	0.57737602	0.449166625
BCAT2	-1.383332902	7.523055373	20.4266879	1.73E-05
BCCIP	-0.22130493	7.77722574	0.909107264	0.342697114
BCHE	0.612744839	7.040641083	3.710390174	0.099522988
BCKDHA	0.14721096	7.622756126	0.232774268	0.630550173
BCKDHB	-0.180579259	7.49965283	0.428671989	0.514174955
BCKDK	0.372310967	7.585807155	2.397551493	0.12474851
BCL10	-0.163096248	7.466735168	1.085828824	0.504762523
BCL2L1	0.244098589	7.831306339	0.77104261	0.382042297
BCL2L13	-0.433717982	7.402955032	4.515268232	0.087880436
BCL2L14	-1.006365139	7.775818368	8.824811736	0.003737448
BCL2L15	-0.910628015	7.392100839	6.640993509	0.011456149
BCL2L2-PABPN1	0.30335373	7.39994643	4.837919772	0.248597022
BCL7B	-0.03332736	7.355782243	1.326168951	0.900806856
BCL7C	0.356224549	7.482537152	7.670770873	0.150479252
BCLAF1	-0.098136982	7.788249686	0.338261214	0.605535108
BCR	0.275718223	7.463061575	1.96703748	0.270443598
BCS1L	0.437436689	7.609439331	2.314391193	0.131401377
BDH1	-1.45833391	7.65243876	20.72925189	1.52E-05
BDH2	-0.096207381	7.247400112	0.199485784	0.742478987
BECN1	-0.089803609	7.391080004	0.307776515	0.728800507
BEST4	0.172993058	7.327985497	3.718656506	0.531494437
BET1	0.07834638	7.577163212	0.146151188	0.736568664
BET1L	-0.099587511	7.666842199	0.227285905	0.634604894
BGN	0.591936379	7.537289178	2.704308616	0.103281428
BICD2	0.76642953	7.432223998	15.73073735	0.003748296
BID	0.064069492	7.688738051	0.095594858	0.757837765
BIN1	-0.315084697	7.201802505	4.73001446	0.297198344
BIN2	0.74633486	7.534456275	6.453641727	0.012642822
BIN3	0.139068411	7.229998423	0.839596535	0.643221975
BIRC2	0.611806602	7.516178869	5.971244895	0.016329352
BIRC5	-0.00882806	7.342662221	0.029644218	0.97396989
BIRC6	0.078009971	7.452291879	0.543602687	0.754803447
BLMH	0.388657141	7.403198182	4.485117043	0.140100312
BLNK	0.501620928	7.450872382	6.221404236	0.049494197
BLOC1S1	0.015549308	7.488044382	0.010731311	0.946642045
BLOC1S2	-0.052011111	7.515731197	0.097615039	0.824608795
BLOC1S3	0.108684392	7.338625127	0.404501806	0.690045857
BLOC1S4	0.020332443	7.450106874	0.017245997	0.935361534
BLOC1S5	-0.278282853	7.575691124	1.211991242	0.273634638
BLOC1S6	-0.091939377	7.452964097	0.379087304	0.712413396
BLVRA	0.68621891	7.288220461	9.245949963	0.020051352
BLVRB	0.082187122	7.088166312	0.133582001	0.809782354
BMP2K	0.262218146	7.369440788	1.293530006	0.328041817
BMS1	0.070051958	7.75189313	0.190618423	0.750763147
BNIP1	0.272885404	7.389914563	3.608522479	0.302139149
BNIP2	0.516630755	7.421225336	8.376848732	0.048925612
BOD1	-0.111795709	7.409043446	1.233793157	0.661511086
BOD1L1	-0.086377773	7.525037055	0.303170856	0.714024785
BOK	-0.375073516	7.479531859	2.015642076	0.158858427
BOLA1	-0.053348843	7.317517791	0.483213285	0.846512546
BOLA2	-0.001045649	7.722107942	2.36E-05	0.996132933
BOLA3	-0.226018039	7.504382414	1.413637778	0.336670582
BOP1	-0.156516113	7.783464763	0.709160061	0.413088201
BORCS5	-0.021318073	7.418393012	0.017402591	0.933423145
BORCS6	0.031758927	7.342239244	0.057581239	0.906682544
BORCS7	0.326122069	7.396037658	2.936812391	0.215354446
BPGM	0.54489282	7.267045379	2.008489049	0.159592212
BPHL	-0.765281414	7.836608918	5.73800211	0.018501058
BPI	3.099783308	11.0347235	14.59249046	0.000234182
BPNT1	-0.593190412	7.452501514	3.730245529	0.056324423
BPTF	0.432935923	7.550738201	5.176265123	0.066932653
BRAF	0.06424047	7.37673906	1.084519434	0.807803717
BRAP	-0.337046226	7.682407176	3.477043641	0.110110759
BRAT1	0.077517252	7.529252484	0.209463875	0.740671822
BRCC3	0.108454083	7.343958914	0.495364401	0.689658988
BRD1	0.209656582	7.409662556	1.02604065	0.418221025
BRD2	0.488179235	7.549877465	4.955972444	0.040494855
BRD3	-0.571961425	7.645803656	8.616777539	0.007313416
BRD4	-0.211371584	7.516356325	3.375403903	0.367003061
BRD7	-0.202270446	7.713047975	0.655822537	0.420000514
BRD8	0.178990745	7.444102735	1.619481722	0.478227488
BRD9	-0.428830077	7.440965045	11.47973777	0.081757865
BRE	-0.033566948	7.360183394	0.07600772	0.899821869
BRF1	0.54167946	7.454666471	5.414265042	0.034004807
BRI3	0.582893788	7.56042994	7.532821158	0.014692226
BRI3BP	-0.248659521	7.568742518	0.929830894	0.337280155
BRIX1	0.008487771	7.829287959	0.001809334	0.999237275
BRK1	0.04560865	7.378833786	0.079744313	0.862889627
BRMS1	0.080261417	7.40939117	0.628912204	0.755442942
BRMS1L	0.040659717	7.370785302	0.161351047	0.878049543
BROX	-0.201439987	7.723149274	0.494607826	0.483546387
BRPF1	0.38700025	7.468322208	2.769830835	0.123043661
BSDC1	0.152367229	7.486601887	0.902725896	0.533579439
BSG	0.388823582	7.314352513	3.524230667	0.170165048
BSPRY	-1.298092997	8.09494183	13.39944963	0.000407822
BST1	2.530642968	8.792116825	20.47633204	1.70E-05
BST2	0.687120584	7.629032638	4.393115826	0.038660696
BTAF1	0.18681029	7.408110688	0.783846129	0.470453762
BTBD2	0.054962591	7.351329433	0.573408765	0.838324651
BTD	-0.553319565	7.19294993	8.593066398	0.067832852
BTF3	-0.25212161	7.522771695	2.255889312	0.280940332
BTF3L4	0.06934336	7.647816159	0.078426171	0.780031879
BTK	-0.006670045	7.386294002	0.001156384	0.979602683
BTN2A1	1.080232906	7.568400643	10.78998395	0.001416123
BTN3A3	0.014949387	7.306260618	0.004550006	0.957294879
BUB3	0.100162656	7.623881019	0.711937884	0.650733024
BUD13	0.371754961	7.642983254	2.405412151	0.124139567
BUD23	0.473946516	8.073596953	2.279517946	0.134309944
BUD31	-0.058518563	7.794741297	0.098371203	0.754459639
BYSL	0.073402557	7.810983732	0.192812422	0.720234556
BZW1	-0.203809549	7.771126345	1.321036415	0.306752786
BZW2	0.038757135	7.782848106	0.03345344	0.855252102
C10orf11	0.26063295	7.356426313	1.978041562	0.336837569
C10orf35	0.041129795	7.490784289	0.059268601	0.864544025
C10orf76	0.291106593	7.387643386	1.870093754	0.272910733
C10orf99	0.755622936	7.213967103	3.687302855	0.057735461
C11orf52	0.223004095	7.409066254	1.768427891	0.390276105
C11orf54	-0.568297023	7.324279776	3.957336876	0.049454643
C11orf58	-0.259608633	7.669564669	1.314308249	0.254407399
C11orf68	0.29031801	7.306019847	2.636484218	0.304553729
C11orf96	0.130322646	7.522249292	0.210443674	0.647435589
C11orf98	-0.400111631	7.717578204	4.526861047	0.048137587
C12orf10	0.111956211	7.536634022	0.35635315	0.624353519
C12orf29	-0.126341324	7.409729684	2.10651735	0.620538846
C12orf4	-0.324681572	7.53217044	2.1569028	0.163167989
C12orf43	-0.105731198	7.442554184	0.448637525	0.6696662
C12orf45	-0.010107579	7.43045841	0.002281094	0.966967193
C12orf57	0.772322771	7.661686883	6.919235664	0.00990401
C12orf75	0.446387662	7.47109723	4.332103723	0.073257102
C14orf1	-0.072853271	7.748706171	0.05159578	0.820782545
C14orf119	0.037317535	7.37161437	0.399082946	0.887928512
C14orf159	-0.028095022	7.256702029	0.007755979	0.930002301
C14orf166	-0.207268871	7.446230816	3.316195085	0.402462147
C14orf2	-0.959154316	7.929652673	7.172586955	0.008681267
C15orf38-AP3S2	-0.135873996	7.233042415	0.919303477	0.645576034
C15orf40	0.26933015	7.441128406	1.985082425	0.290442185
C15orf48	-1.496933004	7.552297888	11.90824045	0.000825999
C15orf52	0.191353529	7.087274287	0.36934367	0.578603785
C15orf57	0.396303676	7.400546986	5.615062746	0.133705432
C16orf58	-0.01895273	7.460339361	0.012289209	0.936877665
C16orf62	-0.368808997	7.274205074	4.099687473	0.191938109
C16orf70	-0.168063413	7.403596039	1.652240628	0.511094915
C16orf91	-0.401519722	7.763784374	1.906422969	0.170501793
C17orf49	0.07366568	7.58953221	0.255433842	0.73471888
C17orf58	-0.15041823	7.029265353	0.226023973	0.678695198
C17orf62	0.104336332	7.571766525	0.235075988	0.648744384
C17orf75	-0.027809962	7.778614536	0.016390183	0.898392191
C17orf97	-0.91545774	7.525324524	11.06234414	0.001240857
C18orf21	-0.044734245	7.374869518	1.159766195	0.86501192
C18orf25	0.018289096	7.31842359	0.028246538	0.947241662
C18orf32	-0.589205063	7.642901132	5.168673203	0.025179917
C18orf8	0.114893996	7.393353587	0.626401538	0.660337705
C19orf12	0.136583097	7.367153922	2.079170187	0.609162342
C19orf25	-0.025100538	7.392876094	0.032227365	0.922880185
C19orf33	3.083736721	9.670997315	17.32159124	6.78E-05
C19orf43	-0.369782771	7.713506861	3.669419861	0.070398662
C19orf53	-0.220395341	7.602744914	1.422109605	0.311040024
C19orf66	0.549995512	7.445925078	9.878438386	0.032608391
C19orf70	-0.614077536	7.491347419	6.791892257	0.010585186
C1D	-0.803525317	7.732235764	13.36515605	0.000414429
C1GALT1	-0.598767406	7.561828089	10.49636627	0.007775256
C1GALT1C1	0.006564945	7.364832208	0.047263295	0.98030469
C1orf116	0.758109879	7.997096253	5.513144144	0.020883459
C1orf122	-0.052253193	7.552714904	0.042378092	0.837327751
C1orf123	0.067849739	7.169597927	0.091362323	0.82992355
C1orf131	0.433289192	7.534897348	4.41237947	0.073147389
C1orf174	-0.171712392	7.418902803	0.94865492	0.4976824
C1orf194	-0.06001771	7.349661744	1.534533756	0.823035053
C1orf198	-0.242456737	7.332806854	1.517874378	0.36816115
C1orf21	-0.014555772	7.269248489	0.010300042	0.959642961
C1orf210	-0.780452237	7.38748819	7.745842251	0.006460018
C1orf226	-0.286232528	7.470226217	1.543933768	0.228318108
C1orf27	-0.121717946	7.413005329	0.606644184	0.632739697
C1orf35	0.228943168	7.730943771	0.814418862	0.369029634
C1orf50	0.024753337	7.347843777	0.01885261	0.92692187
C1QA	2.012776192	7.82853037	22.84486605	6.18E-06
C1QB	1.682446777	7.826493552	16.7162478	8.90E-05
C1QBP	-0.580219197	7.809926573	5.717812754	0.018702795
C1QC	1.832481786	7.863187529	18.139589	4.71E-05
C1QTNF3	-0.043601679	7.36113057	0.300612277	0.869798132
C1QTNF5	0.263003228	7.548555437	1.121234086	0.292255651
C1R	1.943123619	7.948183488	22.25108699	7.94E-06
C1RL	1.124020803	7.645875356	10.07502658	0.002008518
C1S	1.082123629	7.599748827	11.28298989	0.001115344
C2	0.380809959	7.557253725	2.409883464	0.123794681
C20orf24	-0.588843445	7.776012314	6.38886074	0.013082467
C20orf27	-0.042929109	7.368929211	0.037769802	0.870890987
C20orf78	-0.031976144	7.356025112	0.981167071	0.90479157
C21orf33	-0.805362828	7.347118875	10.18392246	0.002310911
C21orf59	0.378377139	7.687061487	2.459892514	0.120009902
C2CD5	-0.035882762	7.430931572	0.074022156	0.88706019
C2orf49	-0.39706127	7.514922007	5.578011819	0.088838351
C2orf69	0.056554867	7.512315966	0.063917844	0.824965618
C2orf72	0.274854108	7.288290866	2.868119315	0.339109008
C2orf76	-0.16641281	7.353469492	3.423833573	0.532272875
C2orf88	0.097702507	7.165444588	0.246060495	0.759085853
C3	1.072041949	7.287447798	9.34004769	0.002888899
C3orf38	0.584154764	7.648961296	3.408191957	0.067891701
C3orf58	0.119191578	7.49072712	0.440978836	0.627387018
C4A	-0.458341168	7.616295935	1.317342998	0.253863394
C4B	1.371037594	7.615642381	12.39625999	0.000654607
C4BPA	4.221999738	9.53754995	31.7358239	1.69E-07
C4BPB	2.908843766	9.215310928	18.42503002	4.16E-05
C4orf3	0.407034269	7.62367504	3.303708687	0.072179
C4orf32	0.148273878	7.470121507	0.498188349	0.550223812
C4orf33	-1.220426049	7.66605465	19.74686174	2.33E-05
C5	2.645353772	8.595010341	20.2592503	1.86E-05
C5AR1	3.644704742	9.929466414	26.97684629	1.12E-06
C5orf15	0.042695623	7.601574012	0.032368102	0.857593607
C5orf24	-0.081593333	7.406043742	0.465585107	0.750241109
C5orf51	0.218467838	7.5556141	0.982995129	0.342066063
C6	2.383625969	9.031238634	14.00205004	0.000307841
C6orf106	0.037811442	7.360827517	0.306282052	0.887480222
C6orf132	-0.615437639	7.652368672	5.598369591	0.019944581
C6orf15	6.734282817	12.07595272	46.40369235	7.83E-10
C6orf203	-0.054084574	7.68554775	0.035367189	0.851217146
C6orf47	-0.138459841	7.365858378	0.669298838	0.599613868
C6orf89	-0.15755006	7.34811857	1.290305319	0.55599218
C7	2.57072668	8.006776994	24.15126388	3.57E-06
C7orf25	0.046885594	7.336570601	0.291039349	0.863390591
C7orf26	-0.017586812	7.389599853	0.019229841	0.946135223
C7orf43	-0.077828568	7.341818442	0.606129611	0.772957893
C7orf50	-0.183206996	7.708582707	0.798172086	0.373829006
C7orf73	-1.680292867	7.997712776	23.39277723	4.91E-06
C8A	1.568184384	7.82650674	14.86880955	0.000206191
C8B	1.295903269	7.821340525	10.95274636	0.001308528
C8G	2.219785219	8.084310522	21.62277516	1.04E-05
C8orf33	-0.130600571	7.608551486	0.367045188	0.547617556
C8orf4	-0.009467477	7.35150011	0.070879567	0.971883172
C8orf59	-0.05542124	7.396785661	0.342162813	0.830250409
C8orf82	-0.537464021	7.611675492	4.339024075	0.039851595
C8orf88	0.02308676	7.319914985	0.075309139	0.933357209
C9	1.929119841	9.037298958	8.817220451	0.003751722
C9orf142	0.153920408	7.475921594	0.883651342	0.529667089
C9orf152	0.069676996	7.357728634	1.429126995	0.795138154
C9orf40	-0.057841932	7.338568294	0.390948813	0.83084496
C9orf64	0.327151449	7.457308979	2.592310443	0.195189936
C9orf78	-0.18545207	7.5495445	0.819025218	0.422403553
CA1	0.176204909	7.003844733	0.17983919	0.672440839
CA12	-0.62536076	7.062087704	4.598000377	0.070743957
CA13	1.213294799	8.341164696	7.319205622	0.008046527
CA2	-0.308737147	6.908663264	1.248506568	0.452155524
CA3	2.471554078	8.230949869	23.8227405	4.10E-06
CA4	0.203827425	6.952442574	0.49972424	0.610422719
CA7	-0.005149791	7.335139222	0.007236363	0.984908253
CA8	0.494469067	7.47338769	4.192968735	0.049711966
CA9	1.19222081	9.299327152	3.475798528	0.065265468
CAAP1	-0.178135983	7.561803569	1.844655717	0.437482148
CAB39	0.092683324	7.300100923	0.38896198	0.742192052
CAB39L	-1.329081196	7.842506238	7.61068244	0.006924014
CACFD1	-0.681171804	7.427423381	19.28270566	0.005993729
CACNA2D1	0.360130764	7.132711124	1.001254053	0.319471395
CACTIN	-0.401433163	7.46830062	5.57471137	0.095156313
CACUL1	0.342756172	7.392390898	2.560529754	0.195575783
CACYBP	1.056526251	7.888157951	19.47056787	2.63E-05
CAD	0.146292251	7.690232232	0.840610333	0.490307875
CADM1	-2.316851199	7.424215841	20.59461279	1.61E-05
CADM2	0.091472889	7.315534001	1.033144117	0.742173062
CADM3	-0.06903062	6.868702755	0.141541757	0.870693165
CADM4	0.148584918	7.35351434	0.868309114	0.582409049
CADPS	-1.875044702	8.026579953	28.72297398	5.54E-07
CADPS2	1.478584529	7.903150014	14.08802915	0.000295784
CALB1	-0.070204422	7.37494404	1.490316326	0.789371039
CALB2	2.617856554	7.876435011	20.51060192	1.67E-05
CALCOCO1	0.147674111	7.316314215	0.705067355	0.595891166
CALCOCO2	0.183378746	7.471308352	0.467170179	0.49590465
CALD1	0.195199143	7.085940405	0.287150163	0.593266639
CALM2	-0.15115372	7.340859464	0.294312777	0.588701473
CALML3	0.126947643	7.334168761	3.495517148	0.643451658
CALML4	-0.103702948	7.534169577	0.110774492	0.739974995
CALML5	-0.340764497	7.950130419	1.033046327	0.3119468
CALR	0.10056777	7.607128392	0.22944823	0.642259528
CALR3	-0.030103325	7.347603993	0.400165415	0.910952649
CALU	0.482098712	7.708168227	3.506427427	0.064112114
CAMK1	0.520659303	7.291543292	9.411320896	0.073593352
CAMK1D	-0.108115926	7.318353956	0.210416446	0.694383146
CAMK2B	0.028177465	7.354553744	0.345392003	0.916399728
CAMK2D	-0.168985731	7.263116653	0.789801107	0.557514562
CAMK2G	0.263232895	6.973415678	1.806545389	0.50222936
CAMK4	-0.023488481	7.353083278	0.368943101	0.930174697
CAMKK2	0.241220444	7.306344876	1.791678947	0.393092741
CAMKMT	-0.505341736	7.507085582	6.808483648	0.031888952
CAMLG	0.024575464	7.415428944	0.034494997	0.923459624
CAMP	3.147943532	10.18795024	19.2922663	2.84E-05
CAMSAP3	-0.333006282	7.411514702	3.147528294	0.188215839
CAND1	0.029002694	7.416544121	0.096850671	0.909594339
CAND2	1.099911402	7.503456147	5.816639556	0.017736828
CANT1	0.126617233	7.758316576	0.2053739	0.651419455
CANX	0.124423683	7.65477384	0.50132207	0.577162117
CAP1	0.163034776	7.444059354	1.416573421	0.51786434
CAP2	0.001093406	6.958261881	1.46E-05	0.998116656
CAPG	0.408667214	7.910221051	2.529723991	0.114940392
CAPN1	0.186645104	7.343516901	2.035350881	0.494359648
CAPN15	0.181658925	7.354279469	1.34266428	0.50240946
CAPN2	0.494330743	7.338991835	6.553777149	0.076941729
CAPN5	-0.515511467	7.328409243	4.250663711	0.056159388
CAPN6	1.097930825	7.822306664	9.504782871	0.002661845
CAPN7	0.082638452	7.455290819	0.10893994	0.744336922
CAPN9	-0.493424932	7.37259487	2.462988432	0.119779908
CAPNS1	0.372270151	7.319484826	5.878016821	0.187227509
CAPRIN1	0.123366527	7.847447562	0.50283597	0.545138937
CAPS	-3.217207005	9.72961606	26.86042695	1.17E-06
CAPZA1	0.130941432	7.40682903	1.120733256	0.612825412
CAPZA2	0.049204167	7.154601823	0.138272744	0.878137415
CAPZB	0.108698831	7.371158171	0.84182475	0.682523622
CARD16	0.098383014	7.636775537	0.14610322	0.703115026
CARD19	-0.369519684	7.410938825	4.493182476	0.143545072
CARHSP1	-0.264081075	7.918599214	0.998567594	0.320118195
CARM1	-0.014081441	7.553978028	0.010578298	0.950830377
CARMIL1	0.074543971	7.483759054	0.146490692	0.755926034
CARNMT1	-0.901867927	7.767032391	12.34394953	0.000671079
CARS	0.216596778	7.410691984	2.834916796	0.403388085
CARS2	0.574710668	8.346539359	1.954483185	0.165260544
CASC3	0.017949878	7.615299785	0.005120256	0.943101106
CASC4	-0.091658424	7.620659325	0.107661604	0.743522192
CASD1	0.096772868	7.34035813	0.132246361	0.722256097
CASK	-0.517373545	7.560934736	7.355530908	0.021732178
CASKIN2	-0.253753889	7.330958803	2.887694769	0.347460493
CASP1	-1.054047046	7.88826096	9.351111361	0.002873041
CASP10	0.264151315	7.523081739	1.256253459	0.26510036
CASP2	0.150923261	7.743053447	0.290236726	0.591290465
CASP3	-0.023465203	7.538560463	0.010038608	0.927806471
CASP4	0.439615545	7.510430494	3.80359975	0.072028582
CASP5	-1.15112819	8.273206293	6.538777705	0.012088401
CASP6	-0.632957448	7.517618994	6.489152657	0.012408404
CASP7	0.107366017	7.280272404	0.26336477	0.708209858
CASP8	0.32850457	7.617707052	2.081263347	0.152305078
CASP9	-0.267082711	7.473931493	2.610054429	0.269587735
CASQ2	0.380436472	7.188755891	2.129819915	0.228734552
CAST	-0.40339309	7.367808252	3.052756613	0.123273454
CASTOR2	-0.222956395	7.416106892	2.969263357	0.378230145
CAT	0.032507981	7.288809675	0.015638182	0.908460075
CAV1	0.247536659	6.871388583	1.000914594	0.562602684
CAV2	0.039388829	7.144014013	0.021934202	0.903096299
CBFB	0.547601797	7.810874689	7.377821946	0.007806466
CBL	0.055630793	7.401414189	0.048348855	0.829789165
CBLB	0.929351366	7.565496235	8.787726288	0.003807717
CBLL1	0.1551208	7.336666685	2.269357134	0.571217723
CBR1	-0.033865921	7.2240055	0.017542286	0.909785705
CBR3	0.418733437	7.279393326	3.144597009	0.151013596
CBR4	-0.635841485	7.529502	7.185094454	0.008625139
CBWD1	-0.82936231	7.691082888	13.45724347	0.00039693
CBX1	0.122405764	7.452849875	0.280964986	0.618544534
CBX3	-0.119235228	8.012811708	0.247915812	0.619661868
CBX5	-0.747076855	7.737483401	8.867538132	0.003658153
CBX7	-0.077914681	7.344349288	2.787912336	0.772382135
CBX8	-0.315822881	7.802235864	2.279121725	0.134343407
CC2D1A	-0.370895421	7.390567936	5.39249706	0.14912418
CC2D1B	0.019246952	7.36340887	0.025964151	0.942324836
CCAR1	-0.277821497	7.591304354	6.373967501	0.209418718
CCAR2	-0.294629988	7.583240711	2.764638605	0.188489736
CCDC102A	-0.013390582	7.394056535	0.014267814	0.958819183
CCDC115	-0.090160147	7.404099637	0.377913932	0.725211071
CCDC117	0.169930273	7.3423295	2.66300819	0.533469322
CCDC12	-0.432097094	7.654154805	4.833934974	0.044112397
CCDC124	0.070858786	7.501683863	0.255299789	0.77063108
CCDC126	0.449722073	7.465550948	6.132074102	0.07591582
CCDC127	-0.987238467	7.545758844	11.71335658	0.00090679
CCDC134	0.339642626	7.849067205	2.267175652	0.135356771
CCDC137	-0.076959754	7.503999007	0.292704527	0.741045684
CCDC140	0.026093776	7.343633528	0.148148384	0.923215575
CCDC167	0.175194042	7.406621998	1.311857558	0.500109559
CCDC174	0.005881335	7.381296729	0.004011319	0.982125005
CCDC186	-0.255180163	7.579188667	1.387541595	0.250099388
CCDC22	-0.081546498	7.31654808	0.814850429	0.767119959
CCDC25	-0.149814675	7.492403554	0.487937724	0.533513101
CCDC28A	-0.528916862	7.431609068	3.823732048	0.053379456
CCDC43	0.083497657	7.520922576	0.178985373	0.72561089
CCDC47	-0.006317924	7.498535947	0.002747857	0.976081287
CCDC50	0.325186874	7.313454756	2.523147833	0.24780766
CCDC51	0.072755918	7.513864877	0.14929958	0.766251043
CCDC58	-0.449957032	7.719025271	4.518937007	0.036034812
CCDC59	0.581690384	7.648379063	3.375113695	0.069218269
CCDC6	0.091648461	7.393696117	0.464423817	0.725130911
CCDC61	-1.318914228	7.619748606	16.01186578	0.000122332
CCDC69	0.051139145	7.340580813	0.246108861	0.85069814
CCDC71L	0.002160438	7.41627605	0.000197837	0.99323436
CCDC74A	0.002896653	7.354877601	0.009320605	0.99137688
CCDC80	1.540683132	8.746094984	8.558793825	0.004272899
CCDC86	0.035629901	7.870332549	0.029023017	0.865077094
CCDC88B	0.238577546	7.53265075	1.006772163	0.318456737
CCDC9	-0.0168241	7.455736477	0.015527627	0.944043919
CCDC90B	-0.452518859	7.553809443	4.324689126	0.046166249
CCDC91	0.178593253	7.291502414	1.147178345	0.530984995
CCDC92	-0.055320466	7.357546467	0.791753866	0.835688328
CCDC93	-0.003395763	7.337792631	0.001067173	0.990014776
CCDC94	0.153482977	7.717940597	0.255256771	0.614531986
CCDC97	0.12594807	7.457100235	0.593061552	0.611256675
CCL15	-1.138303257	7.474960777	14.2303513	0.000276883
CCL17	1.337787752	8.093085457	11.31682684	0.001097286
CCL18	0.961755295	8.241599199	5.14603667	0.025493125
CCL20	0.733353814	8.250639298	2.892058535	0.09218826
CCL21	-0.747638449	7.824446786	4.145552426	0.044442141
CCL24	0.495341747	9.800372333	0.540923312	0.463806771
CCL5	0.097326462	7.361438841	0.488874663	0.715953717
CCM2	0.134622398	7.386140754	0.81564898	0.608920056
CCNB1	0.626159094	7.64553764	6.217337333	0.014325544
CCNH	0.529160082	7.565016291	5.881354308	0.025075995
CCNK	0.024245809	7.509285043	0.033159158	0.920248371
CCNL1	0.033468004	7.417610104	0.073547321	0.895648101
CCNT1	-0.282030306	7.572123472	1.859587544	0.209099464
CCNT2	-0.335030022	7.381313936	7.303679119	0.19530446
CCNY	-0.397410652	7.391015909	5.257369678	0.12139479
CCNYL1	0.02219191	7.390157438	0.027922051	0.93222452
CCPG1	0.478275823	7.553860597	4.620397471	0.042447484
CCS	0.054311897	7.235555786	0.136974663	0.854854037
CCT2	0.186786592	7.563957926	2.041228793	0.423886074
CCT3	0.174489349	7.59168494	1.448744903	0.447077469
CCT4	0.191108308	7.579003056	1.681342095	0.408066439
CCT5	0.133972199	7.545003514	1.136448204	0.569307632
CCT6A	0.173724882	7.621542254	1.538891028	0.44096168
CCT7	0.217650571	7.619795541	1.960908563	0.334220606
CCT8	0.222228809	7.591834887	2.94508171	0.3327567
CCZ1	0.195475139	7.46688786	2.793529622	0.430857376
CD109	2.467098059	8.019798749	21.20205395	1.24E-05
CD14	0.689652678	7.565595519	4.871905681	0.02963076
CD151	-0.065863419	7.150436077	0.115134036	0.83713506
CD163	0.848355004	7.572036801	5.153671716	0.025387026
CD163L1	-0.067972692	7.150961837	0.09120806	0.831866048
CD164	-0.921262802	8.646820536	3.346782342	0.070376881
CD177	2.602243089	8.312837251	24.4211253	3.19E-06
CD180	0.141452233	7.361243781	0.889589081	0.598010493
CD2	0.089819215	7.561818688	0.11511883	0.735115973
CD200	0.16071526	7.332425511	1.114073349	0.558799497
CD209	0.387035822	7.184291722	2.118791369	0.222615626
CD248	0.530939967	7.367460925	3.937269549	0.051672931
CD27	0.014337313	7.358680533	0.012083861	0.957168616
CD276	0.750286505	7.635593261	10.73260628	0.001456195
CD2AP	-0.433483812	7.492978218	4.877821102	0.068616992
CD2BP2	-0.042014789	7.554685202	0.093559705	0.860269763
CD300A	0.463506881	7.511637489	4.314941717	0.057178241
CD320	0.051977505	7.386026469	0.924171001	0.842804907
CD34	-0.779069856	7.056877041	4.293565573	0.04088269
CD36	2.174738097	7.570795923	14.68124136	0.00022479
CD38	-0.146671426	7.774968286	0.196837482	0.658263675
CD3E	0.208861053	7.427785245	2.633667137	0.413829918
CD3EAP	0.375068953	7.944997771	2.124819938	0.148126723
CD4	0.038427175	7.387713458	0.048638977	0.883099307
CD40	0.506753384	7.542665343	6.12844051	0.033834164
CD44	0.53396639	7.420222436	8.492177259	0.042118764
CD46	-0.24469158	8.09288718	0.553512573	0.458666009
CD47	0.731315014	7.549714363	9.619163546	0.002529747
CD48	-0.034446015	7.137906175	0.020621064	0.916017242
CD5	-0.376628005	7.516819981	3.559530516	0.108709652
CD53	0.823315744	7.745187508	5.852445931	0.017399903
CD55	1.4894005	8.140536039	9.482578459	0.002691341
CD58	0.607325721	7.497249938	5.141261163	0.025559724
CD59	0.362774418	7.209591937	2.434396602	0.241293016
CD5L	1.388498531	7.290920613	13.15988884	0.000456347
CD63	0.212827284	7.93465965	0.34956711	0.555719474
CD68	2.418168618	9.517094683	14.42841551	0.000252622
CD74	-0.040345265	7.840137314	0.01633756	0.898554538
CD81	-0.199889034	7.040637789	0.51575201	0.574927571
CD82	-0.629758245	7.766024349	4.597088356	0.034499885
CD8A	0.917194848	7.85263784	5.832015912	0.01759131
CD9	-1.194533102	7.532001759	9.658530001	0.002466569
CD93	-0.269980327	7.727528178	0.796262183	0.374398977
CD99	0.493574341	7.338793778	3.02184194	0.085290654
CD99L2	0.069341284	7.217267916	0.110861632	0.818563557
CDA	0.840836513	8.714788416	2.586794181	0.110975018
CDC123	0.419292492	8.047931556	1.654653188	0.201357225
CDC16	0.164146883	7.59339052	0.805054319	0.465031094
CDC23	-0.20502519	7.519900029	2.019082569	0.375778465
CDC26	0.50987908	7.533658132	4.538654653	0.035640819
CDC27	0.049512956	7.582963784	0.082402581	0.819576959
CDC34	-0.005592665	7.369385701	0.006570952	0.983142772
CDC37	0.215697183	7.61735466	2.297201325	0.33705044
CDC37L1	0.134902293	7.457916408	0.858461989	0.587774863
CDC40	0.443969515	7.565635877	8.427972656	0.057408194
CDC42	0.141210604	7.375843641	0.53634328	0.593480242
CDC42BPA	0.05754191	7.291064878	0.100560932	0.838620515
CDC42BPB	0.01106512	7.407651236	0.00858777	0.965655583
CDC42BPG	1.209760378	7.717818832	13.9395677	0.000316918
CDC42EP1	0.055169615	7.618654097	0.07043095	0.805925309
CDC42EP2	0.077713957	7.363049343	1.156795339	0.771070047
CDC42EP3	-0.425407288	7.430131781	7.353532271	0.086171381
CDC42EP4	-0.158410802	7.12546696	0.792227314	0.628705614
CDC42EP5	-0.1771797	7.428176629	0.598049754	0.480934081
CDC42SE1	-0.189426929	7.647925512	0.751273744	0.388190346
CDC42SE2	-0.025863412	7.345975334	0.032541962	0.923613853
CDC5L	-0.190063396	7.676370147	2.220718085	0.362965471
CDC73	0.642877101	7.680819974	9.884227025	0.00370764
CDCA5	-0.65494683	7.687070297	6.864169979	0.010192772
CDCA7	-0.024439158	7.37264098	0.062870774	0.926208179
CDCA8	0.246027962	7.420394516	2.137968969	0.34071787
CDCP1	1.256645388	7.976190815	13.73117798	0.000349231
CDH1	-0.257184905	7.510953512	1.555485049	0.275122724
CDH11	0.12179874	7.664760797	0.208755044	0.648756014
CDH13	-0.457348122	7.336372409	3.332916267	0.086514659
CDH17	-1.167007354	7.616994282	12.87267915	0.000522441
CDH19	-0.366811022	7.191141029	3.325610438	0.228221211
CDH2	-2.439786327	7.822379255	37.4192561	1.96E-08
CDH3	0.132405652	7.69935751	0.275074051	0.601132437
CDH5	0.010265207	7.316658479	0.005082691	0.970361009
CDHR5	-0.401310669	7.318516129	1.892686864	0.172035129
CDIPT	-0.155088127	7.372015334	0.792816124	0.55453775
CDK1	0.445038333	8.202803186	1.955073868	0.165197299
CDK11A	0.273323588	7.433956733	2.038663718	0.287736646
CDK11B	-0.139969367	7.70901389	0.684806208	0.489270058
CDK12	-0.091832658	7.559820646	0.323076484	0.689000478
CDK13	0.303033209	7.738718267	1.15982695	0.284145209
CDK16	0.316703788	7.404113149	3.525396682	0.226921615
CDK17	0.035939135	7.344849377	0.592230467	0.894350999
CDK18	-1.761953798	7.678387221	27.45896685	9.21E-07
CDK19	0.079537828	7.373803315	0.69256767	0.764176702
CDK2	0.50969106	7.514520333	9.334738349	0.037076608
CDK2AP2	-1.842460129	8.0630188	24.28312742	3.38E-06
CDK3	0.07301844	7.381688564	1.032400826	0.781395937
CDK4	0.157927354	7.488853309	0.498376489	0.516308934
CDK5	0.033599228	7.713495122	0.029566572	0.889776963
CDK5RAP1	0.262274143	7.575042808	1.120884602	0.292330449
CDK5RAP3	0.237398749	7.505098441	3.548443734	0.32803349
CDK6	0.209326672	7.562461944	0.952784593	0.365845952
CDK7	-0.245871644	7.629020765	2.759302282	0.254384548
CDK8	4.227911272	9.667001575	36.94007061	2.34E-08
CDK9	-0.053765007	7.603329179	0.129793575	0.80837158
CDKAL1	-0.223349328	7.679273273	1.28415645	0.296456946
CDKN1A	-0.019207609	7.358032443	0.623904079	0.942662545
CDKN1B	1.898813441	7.9011572	15.71985706	0.00013969
CDKN2A	-0.026947012	7.364503737	0.159869496	0.91919605
CDKN2AIP	-0.109776352	7.503346546	0.516706639	0.648549015
CDKN2AIPNL	0.144584128	7.444214991	0.659318414	0.56552857
CDKN2C	0.039680954	7.117492518	0.041110944	0.904727055
CDS1	-0.219830204	7.273780548	1.154062048	0.439379777
CDS2	-0.071817211	7.392367896	0.102449171	0.781439865
CDV3	0.272054629	7.642914729	1.071718062	0.303105333
CDX1	0.053429929	7.426065797	0.117776085	0.834110212
CDX2	-0.430293175	7.753899442	2.444784061	0.121139445
CDYL	0.076432562	7.587564626	0.213263384	0.738801489
CEACAM1	-1.568666458	7.687864592	19.57744012	2.51E-05
CEACAM5	-2.481014754	9.885866366	17.15910037	7.30E-05
CEACAM6	-0.125843132	8.108021047	0.118257442	0.731668861
CEACAM7	-3.679720866	8.210974691	46.78455205	6.86E-10
CEACAM8	3.00253346	9.598936023	18.60597632	3.84E-05
CEBPB	-0.164382104	7.993016286	0.360761261	0.549470235
CEBPG	0.444747364	7.590776575	3.610836523	0.060343408
CEBPZ	-0.19757541	7.868119171	0.966394052	0.328001735
CEBPZOS	-0.057522191	7.358441051	1.990538298	0.829120803
CEL	-4.772257419	13.83322014	25.99821406	1.67E-06
CELA2A	0.442862494	8.477075318	0.521622521	0.471870163
CELA3A	-1.223138224	7.662904554	7.299318628	0.008129709
CELA3B	0.103936006	8.218743587	0.037313862	0.847227178
CELF1	0.233930392	7.665423637	2.099476229	0.284207877
CELF2	0.215136895	7.51922061	1.08156787	0.367813881
CEMIP	-1.210792995	8.944894733	6.092191436	0.015310183
CEND1	-0.07303865	7.346465538	1.309876246	0.785869745
CENPB	0.374231774	7.778850693	2.470195747	0.119246394
CENPC	0.256878622	7.493883908	1.615019391	0.294139947
CENPV	-0.492829907	7.673061445	4.198786612	0.043125225
CENPX	-0.140821764	7.415213424	0.75618099	0.5789482
CEP170	0.339133461	7.501391955	3.210842211	0.163166054
CEP170B	0.124638933	7.400082966	0.320312967	0.631333132
CEP41	0.174319722	7.490476728	0.513896195	0.475161993
CEP44	-0.243800406	7.296415672	3.181297336	0.381573496
CEP55	0.411492992	7.450304299	3.641309944	0.106161285
CEPT1	0.03707463	7.536624726	0.049819067	0.881230232
CERS2	0.439416267	7.755677918	4.025902433	0.047561791
CERS6	-0.061361777	7.849724736	0.064013699	0.800790966
CES1	-2.173329278	7.608443991	21.40659179	1.14E-05
CES2	-0.345016199	7.379464497	0.753274877	0.387561566
CES3	0.216470315	7.247602096	0.687711031	0.466311116
CETN2	-0.008832374	7.392339433	0.003568704	0.972872577
CETN3	-0.040833348	7.424345478	0.101528508	0.872222825
CFAP20	0.064665374	7.619949233	0.123840414	0.775820506
CFAP36	-0.026782954	7.419316776	0.038486652	0.916071928
CFAP65	-0.00177231	7.356108584	0.001508371	0.994716135
CFB	0.691844232	7.390708943	4.45168113	0.03741395
CFD	0.733315504	7.103616778	8.400101773	0.037124741
CFDP1	0.419191082	7.824404682	1.370771096	0.244518293
CFH	2.503964524	7.950615357	24.27489608	3.39E-06
CFHR1	1.05418868	8.020258303	5.743913624	0.018442422
CFHR2	0.639658203	7.981988875	2.030906264	0.157305541
CFHR3	1.773530112	8.338270951	8.883300174	0.003629342
CFHR4	5.434520811	10.78353247	41.50164359	4.41E-09
CFHR5	1.612561092	8.063488531	12.61564328	0.000589929
CFI	2.327839759	7.911733665	21.45578877	1.11E-05
CFL1	-0.062632199	7.461602137	0.160884778	0.797605495
CFL2	0.229493329	6.926650817	0.477684743	0.576360883
CFLAR	0.032343766	7.373818672	0.301857876	0.90258791
CFP	0.951731358	7.6599973	9.124930251	0.003215923
CGGBP1	0.285040606	7.52688781	1.917340157	0.224741544
CGN	-0.415278851	7.448107547	3.597924564	0.09152205
CGREF1	0.826697984	8.233533726	3.085473763	0.082117679
CHAF1B	0.159121924	7.434277905	1.096262055	0.531229805
CHAMP1	0.112223729	7.546362204	0.725383935	0.627914576
CHCHD1	0.018164052	7.510671242	0.00889075	0.944973704
CHCHD10	-0.073510485	7.390196482	0.075968421	0.783417403
CHCHD2	0.373404177	8.068382841	1.335695954	0.250604123
CHCHD3	-0.040070924	7.505023534	0.043698849	0.861573061
CHCHD4	-0.107105675	7.468656855	0.385576476	0.659234094
CHCHD5	0.249678132	7.39306934	3.797801396	0.34301618
CHCHD6	-0.438715143	7.586994152	4.055616269	0.04721691
CHCHD7	0.077716981	7.435358753	0.180611052	0.759484454
CHD1	-0.227897012	7.606441042	1.443718533	0.298708081
CHD1L	0.152928273	7.582082556	0.583368306	0.499720947
CHD2	0.118359911	7.483776033	0.443206858	0.627083315
CHD3	0.657004098	7.86093443	5.549021507	0.020482673
CHD4	-0.320751192	7.742836808	5.334375553	0.105529698
CHD5	0.184508906	7.300895671	2.17060804	0.514305181
CHD8	-0.131249315	7.400283347	1.187289441	0.609334376
CHDH	-0.205670428	7.887065039	0.338563957	0.561995337
CHEK2	0.171889838	7.700772042	0.463357981	0.497663825
CHERP	-0.237489955	7.639978649	3.664004443	0.270645489
CHGA	-0.247433973	6.848173448	0.925431069	0.556705408
CHGB	-0.728431481	7.258208273	11.54870063	0.010545222
CHI3L1	-3.637551651	10.13337143	33.92074949	7.30E-08
CHIC2	-0.293095058	7.396550097	3.075594551	0.251996872
CHID1	-0.243591147	7.408990335	1.672860535	0.338336535
CHIT1	-0.664873348	7.631778257	6.837986502	0.010333145
CHKB	0.573569183	7.449539425	2.441744384	0.121368139
CHL1	0.097964588	6.983557841	0.194174897	0.798544706
CHM	-0.168331912	7.490507586	1.366919362	0.480991955
CHMP1A	0.060883035	7.478955368	0.152348448	0.802647297
CHMP1B	0.260339724	7.446432215	1.018354539	0.315394591
CHMP2A	0.378708963	7.42031106	3.301921713	0.14572459
CHMP2B	0.429707015	7.506802048	4.706941007	0.079639439
CHMP3	-0.201626346	7.361414158	1.136021918	0.446804332
CHMP4A	-0.017281612	7.499400173	0.005892543	0.952977978
CHMP4B	-0.3563817	7.639625428	3.014842525	0.09852493
CHMP4C	-0.752002992	7.514743361	9.740822117	0.002368193
CHMP5	-0.060863161	7.470022107	0.152910503	0.8028251
CHMP6	0.14718421	7.284036094	1.106279017	0.606978894
CHMP7	0.222621199	7.49239398	0.920260821	0.3552505
CHORDC1	0.621466521	7.65239605	8.755723245	0.005582125
CHP1	0.186889408	7.299530103	0.839021614	0.508674606
CHP2	-1.73625301	7.461459693	19.92744223	2.15E-05
CHPF2	0.326788533	7.430469001	2.785915472	0.203268242
CHRAC1	-0.096786444	7.66756387	0.259784356	0.644541804
CHRDL1	-0.65588024	7.343379129	13.55241344	0.013343434
CHRDL2	0.965037526	7.537030266	9.505285639	0.002661181
CHST14	-0.212781713	7.400596872	3.198555764	0.405242072
CHST5	0.063416792	7.564315927	0.029818273	0.863259318
CHTF18	0.906294381	7.622324212	13.0540872	0.000479632
CHTF8	0.222980886	7.413384325	3.319525951	0.38868105
CHTOP	-0.135826115	7.65590371	0.437226489	0.522946363
CHUK	0.228021363	7.49285524	1.923162277	0.346064474
CHURC1	-0.020235728	7.361741186	0.142955217	0.939403708
CIAO1	0.063401724	7.442833358	0.24317457	0.800905562
CIAPIN1	0.027234821	7.651587643	0.034817043	0.903618631
CIB1	-1.295614291	8.358250412	9.535816914	0.002621179
CIB2	-0.026070064	7.356078	0.832097672	0.922327753
CILP	-2.762878533	9.8101966	15.31475527	0.000168052
CINP	0.028245739	7.36973623	0.468276272	0.915158993
CIR1	0.36893253	7.552216934	2.761510965	0.116181254
CIRBP	-0.547077576	7.564320264	5.630111007	0.019606348
CISD1	-0.128514356	7.433164481	0.27013175	0.608653404
CISD2	0.280869138	7.554596958	3.020779049	0.226412779
CISD3	-1.074089826	7.479830014	11.26581744	0.001124625
CIZ1	0.285769297	7.364269639	2.970579272	0.289469425
CKAP2	1.855480878	8.396675717	16.54744126	9.60E-05
CKAP4	0.478532043	7.841107059	3.409493917	0.067840056
CKAP5	0.290627994	7.572925027	5.785566668	0.210211243
CKB	-0.966198884	7.015960953	6.522505729	0.012192368
CKM	-0.017871771	7.276044577	0.018299702	0.950168753
CKMT1A	-0.377584636	7.49252908	1.26543564	0.263372134
CKMT2	-0.562451518	9.46090802	0.818067789	0.367963661
CKS1B	0.493413806	7.717516306	2.983196819	0.087283224
CKS2	0.874186872	7.610986777	8.99403001	0.003433454
CLASP1	-0.019141625	7.397579987	0.030066268	0.940935186
CLASP2	0.125604008	7.354427619	0.413863123	0.640866857
CLASRP	0.180760032	7.507459772	0.608363103	0.4472894
CLC	0.203757967	8.203718923	0.148855984	0.700467237
CLCA1	-1.796339869	7.382752646	10.48995038	0.001639031
CLCA4	-0.050678342	6.995973998	0.044410521	0.893720829
CLCC1	0.123083124	7.373154948	0.575412694	0.642629446
CLCN3	0.07851087	7.57064774	0.119483048	0.730336696
CLCN7	0.446651706	7.444718087	4.025470754	0.080717303
CLDN1	-0.489752641	7.697939163	2.727720986	0.101820597
CLDN18	6.055177987	11.4169077	45.7672811	9.76E-10
CLDN3	-0.546578184	7.70074915	3.090225604	0.081885978
CLDN4	-1.360415033	7.918689761	13.74215959	0.000347446
CLDN7	-0.681125106	7.343783468	5.330599864	0.023054566
CLDND1	-0.133048686	7.350331661	2.757322467	0.618774648
CLEC11A	0.587965443	8.018222522	2.741187345	0.100990752
CLEC16A	0.098434335	7.465621133	0.281772914	0.692206717
CLEC3B	0.397216357	7.334600757	1.767604055	0.186765195
CLGN	0.083821462	8.014602407	0.072038199	0.788956087
CLIC1	0.060530909	7.728372804	0.108600356	0.767629313
CLIC2	-0.020336338	7.227122827	0.008811826	0.945667107
CLIC3	-1.761984307	8.226658324	19.91960062	2.16E-05
CLIC4	0.389262759	7.354652086	3.119876046	0.154314127
CLIC5	0.178900385	7.39558767	0.303267522	0.583094304
CLIC6	-0.647036743	7.69645361	3.831969482	0.053128029
CLINT1	0.022742503	7.489555956	0.018582248	0.927734893
CLIP1	0.113878081	7.32996798	0.423630987	0.677775457
CLIP2	-0.03476271	7.397482454	0.063046567	0.892927636
CLK3	0.024047658	7.392671598	0.046796589	0.926447543
CLMN	-1.149861239	7.416469346	16.92237008	8.11E-05
CLN5	-0.517880154	7.751461879	4.590796508	0.034620848
CLN6	0.507877272	7.527935347	4.081528789	0.04608322
CLN8	0.172226628	7.395908325	1.682682795	0.510616635
CLNS1A	0.386455553	7.634154424	3.30883748	0.081337385
CLP1	0.328516492	7.616471082	3.788765477	0.144726628
CLPB	0.135063915	7.472179301	1.398208284	0.584585541
CLPP	-0.375674082	7.676141869	2.65695332	0.106307931
CLPTM1	-0.136268587	7.511703991	1.034308479	0.561060897
CLPTM1L	0.147634364	7.407609611	0.582114261	0.567862395
CLPX	-0.001857311	7.593304511	0.000142345	0.991491598
CLRN3	-2.618500358	8.56420567	33.79231562	7.66E-08
CLSTN1	0.422553403	7.665060991	2.853418983	0.094358895
CLTA	-0.412826084	7.657986763	5.399434031	0.051330324
CLTB	0.334642076	7.478979652	1.373770671	0.24400637
CLTC	-0.009201009	7.465888572	0.008164019	0.969677318
CLTCL1	-0.1394851	7.516718863	0.300239925	0.584977883
CLU	1.804579397	8.55938447	9.475052218	0.002701415
CLUAP1	-0.024609472	7.369536961	0.441435793	0.925877682
CLUH	0.244136585	7.57064476	1.19188012	0.294773258
CLYBL	1.500719708	8.465537748	7.22029464	0.008469197
CMA1	1.129296234	7.079427738	6.646426877	0.011423524
CMAS	-1.24443935	7.621609702	17.15271592	7.32E-05
CMBL	-0.355803877	7.22178205	1.431076586	0.234474864
CMC1	-0.334594962	7.744986182	1.41194421	0.237605379
CMC2	-0.017650117	7.904765376	0.004022281	0.949560075
CMC4	-0.451561909	7.52481636	3.007651117	0.086016476
CMIP	0.419417012	7.63691065	2.366203578	0.127210658
CMPK1	-0.798471517	7.651956227	8.507095532	0.004385872
CMPK2	1.219832765	7.518472924	11.88531749	0.000835104
CMSS1	-0.066957104	7.960832482	0.08346397	0.773267087
CMTM4	-0.293768967	7.399706371	2.423708518	0.251002128
CMTM5	-0.030262559	7.346469038	0.367994165	0.910566755
CMTM6	0.08375449	7.416513011	0.337639589	0.743581372
CMTM7	-0.008820623	7.373051482	0.026032457	0.973342004
CMTR1	0.381469254	7.626251381	2.523054742	0.11541404
CNBP	0.008151813	7.652736421	0.001110738	0.973481016
CNDP2	0.249953333	7.6043641	0.639887369	0.425686232
CNIH1	0.224917425	7.451358102	1.472082375	0.373361511
CNIH4	0.141122479	7.169222172	0.56062043	0.656648337
CNN1	0.217743225	6.990966282	0.221765589	0.638744379
CNN2	-0.072766364	8.313073358	0.052948287	0.818489815
CNN3	-0.435320757	7.832055165	2.281838737	0.13411413
CNNM2	0.318054957	7.366610324	3.463107966	0.239394767
CNNM3	0.428527649	7.477738754	2.760533264	0.099811687
CNNM4	0.06054741	7.282958587	0.089404447	0.83194155
CNOT1	0.07177893	7.502239328	0.75168428	0.765290215
CNOT10	0.102187266	7.567398155	0.665940685	0.658394218
CNOT11	-0.066424633	7.498962132	0.277732866	0.783238998
CNOT2	0.184814506	7.452408784	1.957820798	0.460268738
CNOT3	0.073141529	7.488464068	0.269457852	0.761857211
CNOT4	-0.735919634	7.55065918	10.75394636	0.001441156
CNOT6	0.021308737	7.368311407	0.35660508	0.936004692
CNOT6L	0.075678698	7.375301562	2.138643478	0.774927698
CNOT7	-0.30245711	7.579698253	1.423332998	0.235735774
CNOT8	0.000976401	7.348092916	0.000510858	0.997108846
CNOT9	0.164837665	7.646002371	1.220542068	0.44113639
CNP	0.11224017	7.305774361	0.465871029	0.689001581
CNPY2	-0.004175974	7.675526238	0.000467039	0.994955033
CNPY3	0.206948112	7.780529865	0.820609755	0.367223622
CNPY4	0.075669024	7.331581598	0.226408916	0.782309476
CNRIP1	-2.361222733	7.684483379	30.57153328	2.67E-07
CNTN1	0.00370659	7.232671476	0.000396356	0.990055113
COA1	0.181413542	7.451069372	1.4531745	0.471754166
COA3	0.001342678	7.633691619	2.52E-05	0.99600303
COA4	0.328456416	7.79674534	0.972208896	0.326557866
COA5	-0.742256931	7.528680513	5.480066317	0.02126029
COA6	-0.963218063	7.602703131	12.61528224	0.00059003
COA7	-0.45691786	7.639822964	5.820765008	0.032191057
COASY	0.263353331	7.562711786	1.04956424	0.308129496
COBL	0.252140611	7.337441668	1.790290519	0.360031176
COBLL1	0.306975113	7.402342486	1.038713708	0.310630091
COG1	-0.117996811	7.445582014	0.750738666	0.634386299
COG2	-0.266711051	7.539095215	2.63728025	0.249018117
COG3	-0.192792549	7.483944534	1.395898424	0.421983244
COG4	0.121179991	7.532118028	0.783489199	0.60813339
COG5	-0.060525375	7.515767803	0.164161014	0.795132443
COG6	0.036126719	7.562268022	0.080371786	0.878557204
COG7	-0.159717534	7.55636229	0.919536213	0.481676386
COG8	0.062382597	7.462417864	0.227633425	0.802639107
COIL	-0.230091272	7.802953329	0.829749224	0.36458002
COL10A1	-0.111412353	7.87649886	0.073561053	0.786791184
COL11A1	1.62768799	9.848028791	4.649066827	0.033517596
COL12A1	0.541619548	9.525070366	0.912407594	0.341826562
COL14A1	0.515273715	7.151691225	1.860996845	0.17563434
COL15A1	0.480206767	7.230181585	2.775835077	0.116202674
COL16A1	-0.945854971	7.40701373	6.387892344	0.01308916
COL17A1	-0.622510643	8.155382877	2.045096708	0.155877564
COL18A1	0.01759994	7.309713735	0.00438763	0.949409567
COL1A1	0.030243842	7.054243269	0.00959016	0.932424937
COL1A2	0.332084566	7.139781705	0.99516659	0.32093953
COL21A1	0.171120328	6.926651728	0.437219131	0.675551769
COL28A1	0.714728033	6.927691276	4.886125079	0.088467151
COL2A1	-0.033542028	8.108447245	0.005048864	0.943498488
COL3A1	0.009042937	7.21755924	0.000633538	0.979970405
COL4A1	-0.223004444	7.235897824	0.598940306	0.447749815
COL4A2	0.008381151	7.138086626	0.001073564	0.979343677
COL4A3BP	0.292153337	7.4634517	4.2175942	0.24287023
COL4A5	-0.011588807	7.824355687	0.000916926	0.975904705
COL5A1	0.643889373	7.45852302	2.981870266	0.087352525
COL5A2	0.537854857	7.449924207	1.715613277	0.19332064
COL5A3	0.206627552	7.149426972	0.405024882	0.525989106
COL6A1	0.495161485	7.057279585	2.772831225	0.172018281
COL6A2	0.543633139	7.022422481	3.51839265	0.149850314
COL6A3	0.496096518	7.069749246	2.783884237	0.165621462
COL7A1	1.287940046	7.873886873	12.70793063	0.000564722
COL8A1	-0.981213271	8.321842189	6.226199155	0.014258383
COLEC10	0.150853775	7.278062587	1.073706307	0.600446816
COLEC12	0.563214097	7.114705713	2.527615338	0.115089912
COLGALT1	0.37429333	7.777865021	4.201940659	0.069412743
COMMD1	0.141030478	7.296738772	1.398694869	0.61849025
COMMD10	0.317247563	7.448890487	4.81157427	0.211323954
COMMD2	-0.046041693	7.375513529	0.114727829	0.861015671
COMMD3	0.053624058	7.410161498	0.183909666	0.834755603
COMMD3-BMI1	0.010466753	7.51323193	0.004737988	0.963129739
COMMD4	0.152938675	7.475026878	0.866881768	0.533990379
COMMD5	0.228453144	7.394530364	3.45190477	0.384719436
COMMD6	0.011083125	7.363463882	0.00468145	0.966785185
COMMD7	-1.20940572	7.637252708	18.54072016	3.95E-05
COMMD8	-0.722877382	7.504286781	7.799843233	0.006283782
COMMD9	-0.180508793	7.333552399	1.785222103	0.504956474
COMP	-2.616948114	11.1434373	12.27406963	0.000693752
COMT	-0.473409241	7.64096347	5.51719907	0.027647015
COMTD1	1.232573284	7.814938136	9.220795628	0.003065698
COPA	0.15284806	7.588046659	1.180435866	0.505027151
COPB1	0.162857676	7.575546337	1.535030326	0.480488243
COPB2	0.169075386	7.561655565	1.585362375	0.467626267
COPE	0.193045836	7.550189318	1.8063499	0.409452636
COPG1	0.102167971	7.530376155	0.441526293	0.66621447
COPG2	0.108960607	7.61515026	0.447437116	0.6338294
COPS2	0.075353187	7.425453706	0.439547363	0.767131152
COPS3	-0.111800366	7.304496212	1.43589523	0.687304917
COPS4	-0.004881509	7.329098386	0.00257397	0.985768901
COPS5	0.155219963	7.314161703	1.327615849	0.578332832
COPS6	0.065857457	7.28768836	0.271417847	0.816778198
COPS7A	-0.118272628	7.300353272	0.527585656	0.670838727
COPS7B	0.311489459	7.477462176	3.311219066	0.208347533
COPS8	0.231624239	7.361959852	2.668043308	0.389907923
COPS9	0.329852595	7.444337289	3.412104529	0.193520883
COPZ1	0.132453619	7.610996889	0.441811403	0.545764555
COPZ2	0.475733868	7.804137862	1.739765525	0.19024209
COQ10B	-0.633083549	7.223616788	10.85131336	0.031538922
COQ3	-0.465157012	7.346698918	7.068002985	0.079818012
COQ4	-0.007583923	7.361148736	0.013521743	0.97729325
COQ5	-0.280499411	7.409497827	1.599254461	0.268690305
COQ6	-0.108131658	7.397102325	0.255058429	0.675243646
COQ7	-0.358105676	7.456125157	2.463542815	0.142832346
COQ8A	0.053838907	7.564035395	0.043313052	0.835568806
COQ8B	0.131260881	7.609751089	0.400192622	0.554469885
COQ9	-0.209459818	7.356002316	0.654018472	0.431418795
CORO1A	0.89853291	7.941011765	7.184165372	0.008629296
CORO1B	-0.135728236	7.442156399	0.877452369	0.585635113
CORO1C	0.27486003	7.148697037	0.776120463	0.398922262
CORO2A	-0.367279183	7.451149473	2.478263734	0.136189344
CORO2B	0.283854697	7.380978258	1.998678573	0.287235683
CORO6	1.142115996	7.823841149	9.530186542	0.002628509
CORO7-PAM16	0.081259605	7.577103943	0.413226104	0.73121033
COTL1	0.169744714	7.46133493	0.687918605	0.492454224
COX11	-0.90833864	7.822594575	7.545566463	0.007159796
COX14	-0.201636075	7.563638736	0.681143301	0.411197678
COX15	0.648025398	7.925205989	4.013978002	0.047885319
COX16	0.02106473	7.378883233	0.094582196	0.936206433
COX17	-0.030609041	7.512928289	0.012127849	0.912534231
COX18	0.047137184	7.388926172	0.153464435	0.856829983
COX19	-0.001421058	7.369201597	6.96E-05	0.995720721
COX20	-0.279207272	7.745267835	1.253699698	0.265583549
COX4I1	-0.469722568	7.365063103	4.555425975	0.073148667
COX5A	-0.214259347	7.381212309	0.607458216	0.437624441
COX5B	-0.818911547	7.403318422	6.957058627	0.009710623
COX6A1	-0.890533939	7.737887169	8.403591295	0.004621457
COX6B1	-0.388120495	7.223355267	2.239955877	0.189740083
COX6C	-0.94864924	7.473693141	11.6270042	0.000945149
COX7A1	0.218331904	7.248516215	1.51967658	0.461266253
COX7A2	0.581543931	7.857092881	2.040085486	0.156380129
COX7A2L	-0.678513548	7.570408242	5.022975652	0.027269412
COX7B	-1.413175866	7.54144815	20.73320427	1.52E-05
COX7C	-0.291351528	7.443572174	1.444191781	0.239123518
COX8A	-0.225428263	7.407634056	0.922138535	0.375202315
CP	1.25928394	7.339078191	9.749960805	0.002357522
CPA1	4.029103997	9.202671477	35.45040544	4.08E-08
CPA3	1.559427188	7.18475688	8.488561634	0.004427123
CPA6	-0.222280386	7.282041651	1.926315109	0.430678728
CPB1	1.528044449	8.145890858	7.939943792	0.00584946
CPB2	0.955375507	8.649534056	3.146226071	0.079208657
CPD	-0.55445714	7.707807004	4.742808177	0.031820388
CPE	-0.306276132	7.379683583	2.874110805	0.237937836
CPEB4	1.797251048	7.986796956	18.78155818	3.55E-05
CPLX2	0.226390282	7.417573466	1.774652933	0.380016528
CPM	0.046967155	7.239532931	0.053357425	0.873887118
CPN1	1.46367548	7.435092791	12.45417911	0.000636853
CPN2	0.990546034	7.287194746	6.539001469	0.012086978
CPNE1	0.579454572	7.913722158	3.656334484	0.058776696
CPNE2	0.339025448	7.477692487	2.69678005	0.174048309
CPNE3	0.540126856	7.562355962	5.858840159	0.023410646
CPNE8	0.006684883	7.327017871	0.007199367	0.980551517
CPO	0.141536673	7.392527773	0.140142555	0.708948073
CPOX	0.479462281	7.829651605	4.696738008	0.032642802
CPPED1	0.099499286	7.411196271	0.097034749	0.756079148
CPQ	0.513050992	7.303006012	2.942640145	0.089429553
CPS1	1.728440553	9.881610983	3.705149275	0.057144475
CPSF1	0.006401295	7.53915979	0.002615038	0.981030202
CPSF2	-0.241253354	7.557063623	3.507448201	0.288314121
CPSF3	0.011580603	7.590944244	0.009100641	0.958027873
CPSF4	0.580427842	7.538312639	4.935895688	0.028605145
CPSF6	-0.259779695	7.605186296	3.801654024	0.235209137
CPSF7	-0.066235796	7.560127214	0.192176736	0.766270102
CPT1A	-0.2970627	7.456791125	1.248642884	0.266543608
CPT2	-0.699779199	7.472542065	8.7627436	0.003855824
CPTP	0.163594033	7.321037595	2.547779603	0.555823524
CPVL	0.274287413	7.296253151	1.015133268	0.336255619
CPXM2	-0.405917652	7.357420074	5.385666868	0.123058721
CPZ	-0.391059487	7.609476589	2.242808298	0.137450826
CR2	-0.188800232	7.257590711	0.625188808	0.512903486
CRABP1	0.117840604	7.102137314	0.17983559	0.727788085
CRABP2	2.433691353	8.860021469	18.64017108	3.78E-05
CRACR2A	-1.735370116	7.969338997	18.62087129	3.81E-05
CRADD	0.477118657	7.170893829	7.166976569	0.140148172
CRAT	-1.99960036	8.807121237	13.25377593	0.000436658
CRB3	-0.046405825	7.472012317	0.049576311	0.852073908
CRBN	-0.126748672	7.365366274	0.418660756	0.631692231
CRCP	-0.036973843	7.479915436	0.047685756	0.883290718
CREB1	0.322649473	7.359709413	3.170947768	0.233622399
CREBBP	0.413382477	7.423899827	3.29548422	0.111527826
CREG1	1.046696811	7.557584733	11.11536406	0.001209426
CRELD1	0.450866646	7.421039214	4.250882191	0.084066469
CRELD2	0.274862786	7.559160435	0.943667899	0.33372772
CRIP1	0.390179944	7.803921147	0.745115116	0.390134712
CRIP2	0.258954737	7.211672102	0.950960732	0.398415545
CRIPT	-0.150343231	7.495304546	0.911908438	0.525284105
CRISP3	2.634071559	9.780905242	15.4772152	0.000156028
CRISPLD2	1.079158236	7.622835904	10.16327858	0.001923307
CRK	0.103006674	7.255215709	0.538478408	0.724917433
CRKL	-0.235802985	7.454834876	2.302067694	0.339406619
CRLF3	0.72498207	7.50311867	10.41553446	0.003627981
CRMP1	-0.682033688	7.306625196	4.167779684	0.043887123
CRNKL1	-0.07851681	7.724741934	0.17590819	0.686385692
CROCC	1.005758815	7.646965604	12.51556448	0.000618577
CROT	0.162608836	7.267665603	0.747742934	0.57652515
CRP	-1.487553934	9.201861837	4.868068748	0.029693483
CRTAC1	0.269078774	7.430507014	1.780546742	0.2922187
CRTAP	1.060179561	8.216354071	12.70572694	0.000565311
CRTC1	-0.044175052	7.391064149	0.114107446	0.865013501
CRTC2	0.010626974	7.393087276	0.006054784	0.967350297
CRTC3	-0.113581485	7.296464881	0.257288967	0.684226097
CRYAB	0.352923259	6.953796262	0.944495471	0.380366175
CRYL1	0.241914303	7.590060228	0.420748384	0.518080852
CRYM	-0.958795095	7.595578657	6.591488266	0.011757932
CRYZ	-0.018018398	7.469811764	0.004134965	0.948859387
CRYZL1	0.04606313	7.287822445	0.170041688	0.87123257
CS	-0.274481499	7.503706198	2.546481147	0.247149874
CSDE1	0.101460486	7.470016024	0.425340923	0.682265351
CSE1L	-0.363589317	7.854897098	3.11291748	0.080789347
CSF1R	0.235563711	7.336999466	3.617842846	0.392112525
CSK	0.331474083	7.508866489	5.218705576	0.171400561
CSNK1A1	0.009527646	7.501505195	0.006069379	0.965793744
CSNK1D	0.115438347	7.423654763	0.781208682	0.651460198
CSNK1G1	0.223784613	7.385052082	2.483870244	0.398057473
CSNK1G3	0.226937571	7.487620351	3.008300061	0.356052352
CSNK2A1	-0.028787076	7.580112171	0.035132615	0.889967942
CSNK2A2	0.026774907	7.533692761	0.027883161	0.911692238
CSNK2B	0.129592001	7.525294442	1.633783436	0.587825488
CSPG4	0.032078194	7.0442329	0.029208781	0.928962543
CSRP1	-0.080332534	6.967981314	0.04439724	0.835468808
CSRP2	-0.42722413	7.621123519	2.934030583	0.089892621
CSRP3	-0.242994417	7.321734267	0.257660384	0.612872493
CST1	-9.369669147	14.90965682	95.90380657	3.40E-16
CST3	-2.18578168	7.734718087	31.77986487	1.66E-07
CSTA	2.312431339	9.070652226	15.91474279	0.000127845
CSTB	0.37739754	7.837562543	1.208307415	0.274360487
CSTF1	-0.23080299	7.660745421	3.533263695	0.277437918
CSTF2	-0.012641403	7.718315265	0.005642001	0.960993021
CSTF2T	-0.432135287	7.477289134	7.00602975	0.072584062
CSTF3	-0.347143777	7.671809166	8.07897596	0.097160298
CTBP1	-0.121000042	7.426533948	0.465748682	0.631603066
CTBP2	0.1690853	7.668045222	0.747681952	0.432058076
CTBS	-0.237153116	7.632553871	0.500779857	0.480837113
CTCF	-0.055934092	7.395411394	0.197495807	0.828954889
CTCFL	-1.629955715	7.744724884	26.73893939	1.23E-06
CTDNEP1	0.059086287	7.349875989	0.642888119	0.826684023
CTDP1	0.113693512	7.483613935	0.466020519	0.643155193
CTDSP1	0.214878063	7.417217019	1.312914609	0.404753573
CTDSPL	-0.071504364	7.359611684	2.128010927	0.788136092
CTDSPL2	0.546832607	7.529010661	5.858275778	0.024004575
CTGF	2.067979518	8.900797002	14.58278376	0.000235233
CTH	0.423568091	7.580346581	1.626211946	0.205242414
CTHRC1	0.543082458	9.582845378	0.916109155	0.340853751
CTIF	0.242029049	7.407876907	1.372094602	0.351360477
CTNNA1	-0.22363456	7.520976476	1.337245689	0.33806392
CTNNA2	-5.574460247	10.34466557	89.06098894	2.02E-15
CTNNA3	-0.085955351	7.343875295	2.688287911	0.749604744
CTNNAL1	0.36609428	7.358208697	3.3035987	0.179096632
CTNNB1	-0.102042314	7.805132139	0.142742502	0.706386675
CTNNBIP1	0.086368217	7.425008044	0.439818722	0.734665294
CTNNBL1	-0.200258184	7.825724263	1.332641187	0.29063964
CTNND1	-0.241328665	7.453263019	2.377778336	0.32704477
CTPS1	0.337111035	7.423914269	2.841074298	0.19216943
CTPS2	-0.539438117	7.657910718	5.153092732	0.025395055
CTR9	0.550598388	7.618829588	11.45414245	0.015863814
CTRB2	-2.707898026	8.421269321	38.11160951	1.51E-08
CTRC	-2.310028767	8.16574522	20.22449401	1.89E-05
CTSA	-1.078315309	7.650478807	13.54363703	0.000381204
CTSB	0.430272167	7.955774597	1.398201939	0.239885628
CTSC	0.188385791	7.635114459	0.283082926	0.595891708
CTSD	0.615774814	7.957899175	2.622164924	0.10859417
CTSE	5.876145774	11.09043368	45.08274986	1.24E-09
CTSG	3.601709792	10.17647267	21.82346642	9.52E-06
CTSH	-0.541856945	8.005250414	2.173991449	0.143566556
CTSK	0.996454646	8.053511298	9.955142166	0.002130561
CTSL	0.785727242	7.383591604	6.76296424	0.010746632
CTSS	-0.156442095	7.65172444	0.249004927	0.618894835
CTSZ	0.546978692	7.636174537	1.93056017	0.167845739
CTTN	0.166755618	7.5671173	1.301032517	0.473057171
CTTNBP2NL	0.151160174	7.404495958	1.075711582	0.560223845
CTU1	-0.045478899	7.376000295	0.288341285	0.862532445
CTU2	-0.246392636	7.504465228	1.462018826	0.296293075
CUEDC1	0.566701497	7.300853065	17.54236335	0.05055249
CUEDC2	-0.069521702	7.345065941	1.620975019	0.796249432
CUL1	0.084172436	7.416805939	0.813027664	0.742513606
CUL2	0.295039692	7.383770563	7.231294719	0.267621644
CUL3	0.058555024	7.395815885	0.381960942	0.821958009
CUL4A	0.14634084	7.743762502	0.435739613	0.510734357
CUL4B	-0.134701415	7.528164593	0.758931257	0.565273482
CUL5	0.060674384	7.31783113	0.285597243	0.826591298
CUTA	0.204086528	7.418281613	0.860806815	0.428335003
CUTC	-0.104701248	7.347062013	0.711899748	0.696011277
CUX1	-0.155581605	7.534627101	1.440638016	0.504212472
CWC15	-0.032163342	7.666237388	0.043766914	0.883635099
CWC22	0.210906905	7.623551813	1.691016996	0.343963982
CWC25	0.285965956	7.273235179	0.679554927	0.411741757
CWC27	-0.072063505	7.437856957	0.172782852	0.774772468
CWF19L1	0.278603195	7.776723742	1.535903157	0.218188212
CXADR	-0.08633191	7.753341651	0.099167357	0.753500606
CXCL1	-1.003039784	7.681844175	14.00290779	0.000307718
CXCL10	-3.203451925	8.785459211	50.13432765	2.19E-10
CXCL12	0.731010479	7.098125981	6.272354183	0.038790667
CXCL13	0.236452178	7.420256906	0.860048218	0.359328425
CXCL14	-0.09227	8.749127252	0.034085915	0.853905683
CXCL5	4.844961233	11.89850489	25.91650433	1.72E-06
CXCL8	6.28752148	12.41345075	39.85989554	7.98E-09
CXorf38	-0.106426282	7.74870933	0.193431754	0.661043945
CXorf56	-0.315592282	7.565864228	2.585493265	0.165487021
CXXC1	-0.057172821	7.347907268	0.158195733	0.831432244
CYB5A	0.04970236	7.232595557	0.077123588	0.867520373
CYB5B	0.659126639	8.289542335	2.746186468	0.100684601
CYB5R1	-0.180333055	7.348710944	1.008463374	0.500271465
CYB5R2	0.183439225	7.59275619	0.519014384	0.472977199
CYB5R3	0.339239646	7.365660817	4.335065394	0.209688572
CYB5R4	-0.152254376	7.502507761	1.099164797	0.52564591
CYBA	1.128892811	8.363693103	7.485856522	0.007383345
CYBB	1.511065652	8.483551698	12.79143943	0.000542867
CYBRD1	0.332148215	7.455702584	0.615043387	0.434786576
CYC1	-0.489780846	7.512179039	4.340064555	0.039828322
CYCS	-0.95494044	7.624179898	10.03234136	0.002051122
CYFIP1	-0.026494425	7.327680342	0.049040754	0.92295576
CYFIP2	0.160305843	7.439635368	0.422222923	0.524755559
CYGB	-0.493527509	7.3169642	5.224246712	0.069271031
CYHR1	-0.879078652	7.602185922	17.78496439	5.54E-05
CYLC2	0.106625098	7.349912335	1.689845767	0.693466639
CYLD	0.573542506	7.41247566	5.489739984	0.030067992
CYP1B1	2.04474398	8.602707937	16.35394462	0.000104781
CYP20A1	-0.301351585	7.47057845	3.310992989	0.213658372
CYP27A1	0.920239576	7.879265051	5.294213569	0.023515082
CYP2J2	-0.03901161	7.342444918	0.405339294	0.885189547
CYP2S1	-0.746816845	8.263606564	4.249953035	0.041898717
CYP2W1	-2.474547231	9.611525106	17.50394693	6.25E-05
CYP3A4	-0.006301353	7.350944563	0.023250303	0.981291897
CYP3A5	-1.531855429	7.773998464	23.04533749	5.68E-06
CYP4F11	-0.049123421	7.397744654	0.059361922	0.849118477
CYP4F12	-0.225408441	7.232640054	1.139545122	0.444037307
CYP4F3	4.28079724	10.21695218	32.46304868	1.28E-07
CYP4F8	2.595870672	8.475168842	26.26630418	1.49E-06
CYP4X1	-3.529212498	8.694601273	67.27413406	9.38E-13
CYP51A1	-0.051611111	7.738600726	0.034925175	0.852138853
CYP7B1	0.188898033	7.722954144	0.445391569	0.506099952
CYR61	1.411465266	8.630801922	9.243317326	0.00303147
CYS1	1.242271618	7.757496891	12.85230892	0.000527487
CYSTM1	-0.145967495	7.456598426	0.662196674	0.551715659
CYTH1	1.184773981	7.933667289	10.00408504	0.002079837
CYTH2	-0.045365737	7.37799104	0.356864634	0.862767861
D2HGDH	-0.838343147	7.577695068	7.882614353	0.006023289
DAAM1	0.564656423	7.43519823	3.545349956	0.06267821
DAAM2	0.24147699	7.347704566	4.063894995	0.375969436
DAB2	-0.097290098	7.37321627	0.256669132	0.710891074
DAB2IP	-0.402584882	7.407193011	3.573393674	0.111458088
DACH1	1.315302328	8.610311472	7.450498832	0.007519133
DAD1	-0.127499212	7.632824058	0.420793176	0.54598369
DAG1	0.246450568	7.044475268	1.567434318	0.496431731
DAGLB	-0.316677095	7.429995507	2.454129285	0.203953338
DAP	-0.158362328	7.6485291	0.441854753	0.507789669
DAP3	0.012460532	7.707265786	0.002451548	0.960611156
DAPK2	-1.343181364	7.623103622	21.99334766	8.86E-06
DAPK3	-0.119963356	7.452836335	0.520057002	0.625447789
DAPL1	0.003138219	7.407470855	0.001258271	0.990265474
DARS	-0.106356751	7.642086701	0.600114414	0.623926995
DARS2	-0.137737894	7.797670743	0.251323181	0.617269117
DAXX	0.05551341	7.615072076	0.087978605	0.804521516
DAZAP1	0.102128207	7.558738216	0.857680165	0.661067904
DAZAP2	-0.184284016	7.376309834	0.920172372	0.479925575
DBI	-0.374059961	7.70400859	1.180922075	0.279833832
DBN1	0.669834235	7.454969641	7.830202908	0.009535911
DBNL	0.090787429	7.433065012	0.538812044	0.719332947
DBR1	0.106652343	7.606970789	0.509745912	0.630807513
DBT	-0.543886228	7.419820329	4.128865821	0.044863741
DCAF1	-0.056793685	7.574793267	0.09284899	0.805835429
DCAF11	0.222129799	7.412271975	1.435676304	0.39069725
DCAF13	-0.157129415	7.76477579	0.642755795	0.42465422
DCAF16	0.016568583	7.356162826	0.243100297	0.950693752
DCAF5	0.094908599	7.331011015	1.643100947	0.72960341
DCAF7	-0.055709376	7.537028748	0.143345239	0.811046175
DCAF8	0.449874706	7.487329786	3.134627157	0.07975522
DCAKD	-0.445283979	7.543635399	3.659673677	0.058663455
DCK	0.057968494	7.578963601	0.105613321	0.798382932
DCLK1	0.018017384	7.083737764	0.003904494	0.958210804
DCN	-0.015528808	6.873096624	0.00491583	0.970359284
DCP1A	0.247524972	7.579771405	1.753858009	0.279802823
DCP1B	0.145840502	7.393023814	0.552312114	0.576331871
DCPS	0.131820829	7.418633366	0.621911369	0.607282044
DCTD	-0.221848343	7.839279407	0.80698484	0.371214834
DCTN1	0.005840257	7.24586165	0.00441624	0.984138219
DCTN2	-0.057255245	7.222422628	0.301027736	0.848293879
DCTN3	0.20706408	7.314837995	1.691670946	0.459625414
DCTN4	0.062531454	7.285933047	0.53163647	0.826108615
DCTN5	0.064077141	7.249798564	0.367558439	0.827268409
DCTN6	-0.19955105	7.283164136	1.716672771	0.478330644
DCTPP1	-0.685071576	7.726767045	5.871325464	0.017224965
DCUN1D1	0.433390788	7.619650328	3.752666855	0.055602503
DCUN1D3	0.285065699	7.426122955	1.716327929	0.267427557
DCUN1D4	0.004538463	7.352685332	0.012989371	0.986515288
DCUN1D5	-0.240254431	7.828387016	1.135768696	0.289166618
DCXR	-0.757665547	7.785760481	5.337131974	0.022972906
DDA1	0.072540055	7.514717259	0.310942631	0.758424837
DDAH1	-1.278664236	7.500981278	14.75699434	0.000217079
DDAH2	-0.347466599	7.328016721	1.833134598	0.198459716
DDB1	-0.054755055	7.529377323	0.188100941	0.814400334
DDB2	-0.188137698	7.701285909	0.48906313	0.486001955
DDC	-0.891793473	7.287484217	7.893204752	0.005990778
DDHD2	-0.038224964	7.318839081	0.049113347	0.889474308
DDI1	0.113289809	7.402969082	0.843821255	0.662441909
DDI2	0.000492745	7.355210743	1.79E-05	0.998532039
DDOST	-0.04809677	7.583895058	0.185421361	0.832203574
DDR1	0.396342091	7.50684745	2.789918402	0.105381253
DDRGK1	0.270588358	7.478338388	2.63732742	0.271750091
DDT	-0.487994239	7.333629125	2.800661469	0.097414341
DDX1	-0.254462706	7.488758584	4.911589237	0.28802031
DDX10	0.015439397	7.695595145	0.005701209	0.954862974
DDX17	-0.087481466	7.678733323	0.546069167	0.681964277
DDX18	-0.315495661	8.021712225	1.955859748	0.165113199
DDX19A	0.314420725	7.537248378	3.671281908	0.187682115
DDX19B	-0.051091446	7.656791713	0.041967895	0.838105841
DDX20	0.260080017	7.648329003	1.535565356	0.239162162
DDX21	-0.340223611	8.193481594	1.72728205	0.191825992
DDX23	-0.142791281	7.654691609	1.09496792	0.501429772
DDX24	0.001249891	7.714498904	4.94E-05	0.995571284
DDX27	-0.35064762	8.042906672	1.956669337	0.165026613
DDX28	0.204333821	7.624222533	0.590119104	0.444220087
DDX31	-0.126808114	7.633050167	0.360795705	0.549451211
DDX39A	0.196820238	7.769229996	0.71905121	0.398521492
DDX39B	-0.129109625	7.560660563	0.848277613	0.575993478
DDX3X	0.105937969	7.719797731	0.3407136	0.620940937
DDX3Y	0.276085532	8.086736822	0.437887628	0.509696628
DDX41	-0.084543069	7.591456609	0.291922864	0.705043723
DDX42	-0.072503802	7.531419535	0.472494496	0.754007616
DDX46	-0.205282196	7.675260781	2.114952927	0.324988513
DDX47	0.266944683	7.815063554	1.19010098	0.277983945
DDX49	-0.109470686	8.206372233	0.10256504	0.749454718
DDX5	-0.034523622	8.024880802	0.022125274	0.882059953
DDX50	-0.301075002	7.689134901	3.193096883	0.147814696
DDX51	-0.04088318	7.631428627	0.060478335	0.851036264
DDX52	-0.112722971	7.824390724	0.30937457	0.579331937
DDX54	0.012120076	7.758237301	0.003622757	0.970423548
DDX55	0.055305986	7.529829603	0.075294932	0.814055879
DDX56	-0.177780368	7.696341745	0.859380234	0.377241551
DDX58	0.695078812	7.554071777	9.579382931	0.003862143
DDX59	0.065560752	7.42435543	0.340934183	0.797131221
DDX6	0.08871452	7.597709865	0.461396106	0.696360712
DDX60	0.810589741	7.496524408	9.133323157	0.003202472
DECR1	-0.477814784	7.757076359	2.349017651	0.128583728
DECR2	0.343137212	7.788631324	1.31556148	0.254182571
DEF6	0.401261852	7.636009604	2.395422531	0.124914013
DEFA1B	5.025319687	12.74736476	23.03286182	5.71E-06
DEFA3	1.026782053	11.23682977	1.496294769	0.224175384
DEFA4	0.753018785	8.600804473	2.219035114	0.13952937
DEFA5	-5.070281955	12.42478705	27.38643146	9.48E-07
DEFA6	-1.119879432	7.865001615	4.235857287	0.042232841
DEFB104B	-0.045104989	7.352884879	1.709623496	0.866255204
DEFB121	0.173102968	7.44280551	1.036682026	0.493608787
DEGS1	0.263767237	7.393874331	1.577094237	0.317479614
DEK	-0.3138291	7.735999186	2.497991049	0.121773729
DENND1A	0.145971751	7.355446676	0.91650048	0.587976446
DENND2D	-0.77952147	7.512671187	10.38467899	0.001725569
DENND3	0.323327248	7.45189018	2.451360148	0.200343255
DENND4C	-0.410872789	7.499934588	4.205815368	0.082003037
DENND6A	0.136968208	7.387271743	1.529504645	0.60224304
DENR	-0.058043153	7.491010399	0.189689672	0.808592854
DEPTOR	-0.001662519	7.425252043	4.29E-05	0.995077514
DERA	0.193024906	7.399735342	1.497487765	0.460009274
DERL1	0.063524801	7.597284821	0.114250706	0.777442688
DERL2	-0.02023715	7.331643746	0.109850616	0.94086454
DERL3	1.188655585	7.795356354	12.92298404	0.00051019
DES	0.217992716	7.076970135	0.178570245	0.673530512
DESI1	0.296394263	7.465851395	2.54761531	0.236834321
DESI2	0.063861355	7.362512252	0.821753202	0.811138854
DFFA	0.031479965	7.451001592	0.042147244	0.900863076
DFFB	0.277111941	7.634904282	1.22075718	0.27191719
DFNA5	0.079302343	7.597586558	0.086474017	0.769330387
DGAT1	0.270257431	7.635510022	0.625306075	0.430991701
DGCR14	0.146403478	7.367513741	1.859487508	0.583635347
DGKA	0.423440922	7.383186849	5.660628127	0.114188245
DGKQ	0.028485087	7.30647742	0.060211117	0.918714975
DGUOK	1.226180772	7.894059527	9.736442178	0.002373326
DHCR24	-0.062689093	7.7429342	0.053646618	0.817318093
DHCR7	0.153577968	8.095209603	0.236208846	0.628042689
DHFR	-0.058582423	7.838888304	0.034235009	0.853590175
DHODH	0.755750084	7.700237304	8.157907454	0.005234715
DHPS	-0.321280365	7.716815306	1.446054006	0.23205938
DHRS1	-0.219613403	7.444752311	0.618790706	0.433395003
DHRS11	-0.334345701	6.97332224	2.665700296	0.383744605
DHRS2	-6.569197877	11.33280079	99.4712737	1.38E-16
DHRS3	0.003595413	7.576226818	0.000262926	0.990601062
DHRS4	-0.355103491	7.511791724	1.803072585	0.182443142
DHRS4L2	-0.261523805	8.0524933	0.300972799	0.584520804
DHRS7	0.608636624	7.531375284	6.255387035	0.0140395
DHRS7B	-0.149999764	7.374318743	0.986277235	0.566997591
DHRS9	0.176582425	7.068635227	0.3205848	0.615856418
DHRSX	-0.013049911	7.336364439	0.043685671	0.961708043
DHTKD1	0.027730358	7.450869411	0.018274912	0.910920536
DHX15	0.226847549	7.706952373	2.681461656	0.28266401
DHX16	0.29813313	7.55056961	3.47470741	0.207694474
DHX29	0.198949182	7.537531618	1.980199893	0.405081883
DHX30	-0.039404789	7.632107676	0.059130691	0.834712035
DHX32	2.235335765	8.305769982	20.70109141	1.54E-05
DHX33	0.08080181	7.536267029	0.174232259	0.737130799
DHX35	0.836813096	7.601066536	7.492489011	0.007358159
DHX36	0.064228984	7.575668345	0.197966995	0.782117604
DHX37	0.245639742	7.616659294	1.800374444	0.282109081
DHX38	0.044380026	7.494750725	0.154220374	0.854397209
DHX40	-0.093253687	7.42681969	0.468955706	0.712287083
DHX57	0.162487489	7.415759821	1.224336836	0.5280139
DHX8	-0.143186213	7.575650522	0.69858971	0.526334313
DHX9	0.024168173	7.697883552	0.031431108	0.919050962
DIABLO	-0.161046012	7.618150025	0.598427474	0.464129346
DIAPH1	0.325086911	7.65709911	4.893886623	0.141827482
DIAPH2	-0.399612655	7.602920481	4.208616896	0.070677693
DICER1	-0.174042701	7.832657522	0.327739483	0.568304169
DIDO1	-0.10789509	7.661718257	0.412911625	0.616522663
DIEXF	0.01212027	7.646275929	0.003308375	0.954249295
DIMT1	-0.16313021	7.819245746	0.707322828	0.402381289
DIP2A	-0.137685052	7.339969113	0.986106297	0.609440374
DIP2B	2.005335956	8.195352408	19.62087617	2.46E-05
DIP2C	-0.07200952	7.170597325	0.166588883	0.818756396
DIS3	0.353456432	7.799129641	2.290803368	0.133360786
DIS3L2	-0.054800866	7.42759912	0.188322615	0.827968264
DKC1	-0.202759375	7.8211544	1.165176758	0.292836509
DKK4	-5.842595665	12.11602251	57.37153419	2.03E-11
DLAT	-0.122386068	7.545944742	0.395726559	0.592181974
DLD	-0.879909019	7.469844373	9.108150693	0.003242991
DLG1	-0.44884942	7.348689476	13.52307584	0.090530645
DLG3	0.466935375	7.599268308	1.813659659	0.181175889
DLG4	-0.224539441	7.490586891	1.449184875	0.348877627
DLGAP4	-0.160883234	7.520176953	1.082528919	0.495373443
DLST	-0.282305948	7.35276413	1.914167087	0.287967708
DMAP1	-0.327109979	7.460763495	4.125229706	0.179586528
DMBT1	-0.339439775	9.431519755	0.259670212	0.611492343
DMD	0.08806596	7.007261012	0.097289641	0.813856988
DMPK	0.109805745	7.200835629	0.295181478	0.72124057
DMTN	0.308929678	7.133554926	1.401489212	0.352195081
DNAAF5	0.222146617	7.535380498	1.40671088	0.354861138
DNAJA1	0.212003616	7.778026642	1.163399243	0.297257622
DNAJA2	0.012024398	7.413301155	0.011951295	0.962574039
DNAJA3	0.340134389	7.788051525	1.615303499	0.20675626
DNAJA4	0.164498416	7.391974361	0.685888575	0.530281127
DNAJB1	-0.056732013	7.669908318	0.110841286	0.780699083
DNAJB11	0.494885819	7.644311902	5.700374197	0.026499806
DNAJB12	-0.002702739	7.450659273	0.00014662	0.991204148
DNAJB14	0.272651539	7.464187577	3.016784217	0.27503158
DNAJB2	0.413877092	7.352366674	4.136173568	0.132189988
DNAJB4	0.28906194	7.107059805	1.035025487	0.395162942
DNAJB5	-0.317739759	6.948204028	0.992874114	0.419103612
DNAJB6	0.28865835	7.527766596	2.868419618	0.2264066
DNAJC1	0.396077784	7.593050546	3.842243922	0.084918796
DNAJC10	-0.345365921	7.817867585	2.214050065	0.139969746
DNAJC11	-0.194430367	7.524815047	0.865527897	0.404317978
DNAJC12	-0.05862394	7.363779629	1.509357584	0.825132185
DNAJC13	0.372026741	7.414761214	10.15296837	0.154018153
DNAJC15	-0.105707009	8.187612353	0.073624508	0.786701499
DNAJC16	-0.004520695	7.382671154	0.001091505	0.986229662
DNAJC17	0.392895053	7.532582071	4.425386974	0.101670372
DNAJC19	-0.118624723	7.802393994	0.264033057	0.608519411
DNAJC2	-0.130662337	7.772928908	0.43184069	0.512627403
DNAJC21	0.163379898	7.43034137	1.273941652	0.521274302
DNAJC25	0.029042422	7.428237943	0.028708422	0.907873639
DNAJC3	0.094999756	7.720680302	0.199203314	0.656349247
DNAJC30	-0.108382191	7.499250391	0.349081468	0.649467467
DNAJC5	-0.478275853	7.800012625	4.124558846	0.044973254
DNAJC7	0.272306974	7.701273361	2.190177695	0.200977971
DNAJC8	0.090442668	7.610119173	0.392357309	0.689109503
DNAJC9	0.034142755	7.715511015	0.042875589	0.859838299
DNASE1L1	-0.001596822	7.362432704	0.000445811	0.995215341
DNASE2	-0.607713343	7.898123649	4.574961636	0.034927279
DNM1	-0.161325577	7.463546287	1.115233243	0.507743781
DNM1L	-0.136865505	7.409043456	1.859439305	0.591750439
DNM2	0.004730443	7.412261984	0.001029308	0.98528544
DNM3	-0.180659531	7.615571031	0.493341211	0.48410551
DNMBP	1.47618913	7.708123002	13.43675045	0.000400758
DNMT1	0.213878852	7.810585789	1.101644541	0.296486781
DNPEP	-0.395067972	7.466894432	2.611814947	0.109284889
DNPH1	-0.325773285	7.553746228	1.418126845	0.236588179
DNTTIP1	-0.045587605	7.448478123	0.06398486	0.857270172
DNTTIP2	-0.082881592	7.599504606	0.302967983	0.704503734
DOCK1	-0.033023326	7.395619197	0.043066387	0.898388338
DOCK10	-0.045351403	7.407414955	0.03586633	0.859225054
DOCK11	-0.116794613	7.442795181	0.409299445	0.639014972
DOCK2	0.473316589	7.461791627	3.513628807	0.06384416
DOCK5	0.32833047	7.401363293	3.185402523	0.212337324
DOCK6	-0.215484366	7.531158793	1.076904703	0.354291858
DOCK7	0.07930264	7.427811558	0.587433224	0.755046479
DOCK8	0.455762628	7.431613219	6.544393423	0.077758583
DOCK9	0.022533023	7.399407285	0.028787959	0.930619909
DOHH	0.201222604	7.371432363	1.251788657	0.451006225
DOK1	0.280449532	7.44847398	2.1154969	0.266221962
DOK2	0.465307157	7.511687425	3.611346804	0.060325589
DOK3	0.996162003	8.023337144	6.7055536	0.0110747
DOK4	0.188755972	7.368480867	2.363646541	0.480718644
DOLPP1	0.161877449	7.4112246	1.166832408	0.531649627
DOPEY2	-0.365122803	7.312455334	3.853488164	0.183007173
DPAGT1	-0.047127903	7.585545587	0.047933103	0.828025088
DPCD	-0.11974074	7.50636008	0.577096048	0.611533978
DPEP1	-4.300007424	12.24488647	25.06918316	2.44E-06
DPF2	-0.117390229	7.535882192	0.570647947	0.615071032
DPH1	-0.089872615	7.713397475	0.132836664	0.716294031
DPH2	-0.243821883	7.446974697	1.802664732	0.323588886
DPH5	-0.025398775	7.378646484	0.03207135	0.922966443
DPH6	-0.121610014	7.413525951	0.621698567	0.632718207
DPM1	-0.1696572	7.630868583	1.001343185	0.436528807
DPM3	-0.134265954	7.609860706	0.727049101	0.55079374
[truncated: 8,076 more rows]
