# Supplementary material for: Apolipoprotein L3 enhances CD8+ T cell antitumor immunity of colorectal cancer by promoting LDHA-mediated ferroptosis
Source: Int J Biol Sci. 2023 Feb 13;19(4):1284–98. doi: 10.7150/ijbs.74985 (PMC10008698; doi:10.7150/ijbs.74985)
Supplement: Supplementary file 2 — Supplementary datasets. [file ijbsv19p1284s2.zip › datasetS4-differential expression analysis for ACSL4 in colorectal cancer specimen from CPTAC database.txt]

Genename	logFC	logCPM	F	PValue
CST1	9.788512544	14.90965563	76.79115007	5.82E-14
S100A7	9.654252414	14.48886859	79.64559198	2.60E-14
CDHR1	8.077835218	13.06873496	74.9157522	9.93E-14
PIBF1	7.212577778	12.20165342	71.82981851	2.43E-13
APOL3	7.188898224	12.11601558	72.62149452	1.93E-13
CPS1	6.965855059	9.881607967	67.11328027	9.84E-13
ACTL8	6.28733577	11.18806873	69.5351586	4.77E-13
DHRS2	6.233847904	11.33280929	65.35801886	1.67E-12
APCDD1	6.217566752	11.24413063	66.53330221	1.17E-12
GGH	6.191189997	12.50783044	45.75111748	9.81E-10
SPRR2G	6.151809198	11.18117354	65.27838886	1.71E-12
NPTX2	5.987455841	11.01422936	66.10611857	1.33E-12
PSCA	5.98060104	11.02741631	64.22976653	2.36E-12
SPRR3	5.907207347	10.99732399	63.08709395	3.36E-12
RETNLB	5.893404764	10.91443183	66.3262712	1.25E-12
TSPAN1	5.754524036	11.78772033	41.52687898	4.37E-09
LGALS3BP	5.664000522	11.05119132	53.91385464	6.22E-11
SALL3	5.6182091	10.77725489	60.86450314	6.70E-12
PRR9	5.204891287	10.33956196	58.49928706	1.41E-11
CTNNA2	5.154144168	10.34464409	56.73541997	2.49E-11
MTMR11	5.110909583	10.2507951	56.34712457	2.82E-11
SLITRK6	5.065436021	10.04483407	56.96357233	2.31E-11
IGFBP2	4.975560048	9.308675926	51.71365966	1.29E-10
SEC61G	4.779422607	10.0546814	53.25320892	7.74E-11
SELENBP1	4.758380605	8.19969599	58.71607781	1.32E-11
SPRR2D	4.745690654	9.913426322	55.97285275	3.18E-11
UGT2B17	4.633409807	7.91863829	51.90460693	1.21E-10
RASSF7	4.389754418	9.54261158	53.81590808	6.43E-11
GABARAP	4.362134687	10.37258391	40.81163131	5.65E-09
KRT5	4.341412193	10.75852225	29.63360607	3.86E-07
TRIR	4.253468699	9.928735837	37.77597636	1.71E-08
KRT36	4.240739212	9.441145659	49.81664304	2.44E-10
CEL	4.165325654	13.83321786	17.05950856	7.63E-05
PCP4	4.143114272	9.062680743	51.21469346	1.52E-10
ATRN	4.077172189	9.614769879	36.98347008	2.30E-08
IFITM1	4.073066768	9.815989839	41.60068095	4.25E-09
KLK11	4.052927861	9.414782868	48.18952598	4.23E-10
TFF1	3.996944158	12.44270353	20.25007884	1.87E-05
CHI3L1	3.962427715	10.13335058	35.37557212	4.20E-08
CYSRT1	3.932685336	9.236775132	50.72879042	1.79E-10
HBG2	3.920079692	7.965599259	32.42234356	1.30E-07
SPRR2F	3.893822917	9.314475283	47.42245729	5.51E-10
ANPEP	3.869837746	9.220504136	32.10800395	1.46E-07
NAGPA	3.839672785	9.809736915	38.53009515	1.30E-08
PLXNB1	3.779563345	9.101875865	48.95773944	3.26E-10
DPEP1	3.770638166	12.24488048	16.70277109	8.95E-05
MANBA	3.740457934	9.095752062	47.92058534	4.64E-10
TGFB2	3.715928028	9.153359044	48.22290209	4.19E-10
THBS4	3.657045596	7.956895059	42.79705815	2.77E-09
DUOXA2	3.601487614	9.753648882	30.16991772	3.12E-07
PKP1	3.594985811	9.208373325	42.2547232	3.37E-09
WTH3DI	3.568308524	8.907326959	48.0490483	4.44E-10
LRRC17	3.550626321	8.762182753	45.67424479	1.01E-09
ADIRF	3.479767793	8.343470233	35.71437666	3.70E-08
KIAA1324	3.422452563	9.560684376	26.3826482	1.43E-06
CRAT	3.380731438	8.807080908	38.50795377	1.31E-08
SPRR1A	3.373260839	11.86223962	16.21336921	0.000111652
HMGCS2	3.365527046	7.924988837	42.43258393	3.16E-09
SPRR1B	3.358158746	8.824121229	45.09020321	1.24E-09
C19orf33	3.323196018	9.671037018	24.60079728	2.96E-06
CEACAM7	3.29708074	8.210933131	30.82093661	2.42E-07
LYPD8	3.263812108	12.83314067	10.59689118	0.00155566
C16orf72	3.253803264	8.70278602	45.34476086	1.13E-09
FAM3D	3.239620866	8.441478029	33.75432469	7.77E-08
WFDC2	3.226383712	8.713990593	34.78716919	5.25E-08
CYP4X1	3.217792555	8.694569356	44.4802284	1.53E-09
HBZ	3.138504111	8.632540525	33.6179839	8.19E-08
CAPS	3.101269105	9.729589499	22.00910509	8.80E-06
CLCA1	3.055703553	7.382725088	23.63251422	4.44E-06
RAB11FIP1	3.036279075	9.025292842	33.23561837	9.48E-08
KCNQ1	3.021465316	9.013265142	30.69867604	2.54E-07
DEFA5	3.013996329	12.42478047	8.718233546	0.003943031
HBG1	2.989027657	9.246870988	16.22013695	0.000111311
KHK	2.97509125	8.385067555	37.78378032	1.71E-08
GALC	2.940270367	8.520946335	37.66336349	1.79E-08
DHRS4L2	2.880971389	8.052530232	42.65743331	2.92E-09
LEFTY1	2.858717587	9.033198222	28.9369184	5.09E-07
ITLN1	2.852582292	7.683195662	25.83768485	1.78E-06
CXCL10	2.807932288	8.785450697	31.68259827	1.73E-07
MB	2.797492542	7.908359245	37.40280604	1.97E-08
MSX2	2.780323522	9.845771411	19.31714227	2.81E-05
SMOC2	2.750068156	9.007856758	26.64252503	1.28E-06
LCN2	2.735482578	10.62270567	14.46229147	0.000248685
CTRC	2.735447465	8.165710197	25.97978055	1.68E-06
TKTL1	2.728155259	8.485710683	34.52404017	5.80E-08
SLC12A8	2.691845338	8.842555162	30.11902553	3.19E-07
SPINK1	2.661496399	8.200344139	29.29431028	4.42E-07
STX3	2.64574227	9.040630406	26.16303163	1.56E-06
WNT11	2.643597496	12.0727787	9.657786706	0.002467425
DHX32	2.633050857	8.305817184	36.16183543	3.13E-08
SPINK4	2.619063135	8.175555061	30.1389794	3.16E-07
COMP	2.604586831	11.14343888	11.17157131	0.001176968
IMPA2	2.581474121	8.250889699	28.41171935	6.28E-07
SLAIN2	2.57357736	8.391216868	29.72293509	3.73E-07
GPRIN2	2.523227422	8.421039887	29.63838235	3.85E-07
SPRR2E	2.45549109	8.322722106	33.54567925	8.42E-08
TFF3	2.440205575	7.767523832	20.16300426	1.94E-05
ACTG2	2.409546422	7.670330036	20.82492953	1.46E-05
REP15	2.407030156	7.904729417	33.29116715	9.28E-08
SLC44A4	2.393486568	9.011806211	18.23966339	4.51E-05
GATM	2.385130165	7.579294858	24.51647087	3.07E-06
ACAA2	2.370292957	7.917249703	32.46253112	1.28E-07
HOMEZ	2.360032289	8.393784638	31.69217169	1.72E-07
TKTL2	2.354035546	8.623263441	19.64201347	2.44E-05
MPZ	2.345624927	7.247649756	12.68700129	0.00057032
NUDT14	2.340627179	8.255443982	34.52675035	5.79E-08
CLRN3	2.324854286	8.564177245	23.14562388	5.44E-06
ARRDC1	2.31807132	8.345453305	34.65778662	5.51E-08
C15orf48	2.313643344	7.552273569	25.96931443	1.69E-06
CILP	2.303561944	9.810219324	9.691944627	0.002426073
MAPK4	2.299621265	8.319507497	29.28182308	4.44E-07
APOC2	2.297803499	8.445072779	17.09800897	7.50E-05
SLC4A10	2.289548306	11.33948716	8.072661316	0.00546666
TGFB3	2.241156148	8.284092671	28.8567115	5.26E-07
OLFM4	2.213263972	10.64053784	7.02125311	0.009391245
PGK2	2.200782226	8.415132869	24.43939179	3.17E-06
CDH2	2.197557103	7.822353911	25.74593873	1.85E-06
SYN3	2.196973597	8.102600417	31.57150546	1.80E-07
CNRIP1	2.193068595	7.684503479	22.441531	7.32E-06
CKB	2.176520669	7.015962279	36.40766469	2.85E-08
ADAMTS16	2.17076796	9.035333008	16.44444894	0.00010058
HEXB	2.167596266	8.319768289	25.43079226	2.10E-06
CA3	2.151628307	8.230939161	21.62420447	1.04E-05
PRIM2	2.141799061	9.78871621	13.65771629	0.0003614
FBLN2	2.140802111	9.631337465	11.7586081	0.000887306
KCTD19	2.107643134	8.014136063	30.54630668	2.69E-07
IRF2BPL	2.079194202	7.961615129	28.43120664	6.23E-07
MSX1	2.049884711	8.02556213	31.70168784	1.71E-07
AKAP5	2.044655996	7.637375972	24.89018321	2.63E-06
HLA-E	2.043446418	8.960742914	14.87372329	0.000205717
ALDH1A2	2.039383322	7.97727998	27.82988094	7.93E-07
HSPB6	2.030790913	7.033389343	19.26432251	2.87E-05
LGALS2	2.0249856	7.539396188	17.96830835	5.09E-05
SULT1B1	2.01686007	7.475019798	22.62258138	6.78E-06
CNN1	2.004951212	6.990974534	21.43167123	1.13E-05
MAMDC2	2.002114517	7.831697183	18.42076331	4.16E-05
SLC39A4	2.001783514	11.05741138	6.653596274	0.011380496
ASAH1	1.998864516	8.258231818	20.79326208	1.48E-05
DUOX2	1.998724919	8.521002895	18.42115795	4.16E-05
CECR2	1.993939977	7.998306286	31.72222879	1.70E-07
RAB25	1.978839301	8.170891101	25.50140301	2.04E-06
SULT1A1	1.970993403	7.627307273	17.37523764	6.62E-05
FUCA1	1.954067823	7.192610938	12.7665467	0.000549271
HBD	1.945092635	7.52875633	13.30585794	0.0004261
SRI	1.93914016	7.639112421	23.00675302	5.77E-06
GPA33	1.938226753	7.591723452	25.47188095	2.07E-06
TAGLN	1.936141714	7.057576476	17.31895971	6.79E-05
FUCA2	1.92996838	8.04148138	23.12985667	5.48E-06
COX7A2	1.92692977	7.857073182	27.17006147	1.03E-06
SYNC	1.910993932	8.097225721	18.02409179	4.96E-05
PODXL	1.909277349	8.579579833	13.44397047	0.00039939
POU2F3	1.906720849	7.890541108	25.74573697	1.85E-06
BAIAP2	1.90471181	8.975285394	13.86205644	0.000328549
WNT2B	1.90169251	7.29421366	9.955176499	0.002130478
SLC44A3	1.88161044	7.763897661	28.24060022	6.72E-07
CAB39L	1.881267169	7.842480761	14.68276545	0.000224622
RNASET2	1.879310013	7.776278475	24.08097272	3.68E-06
POMP	1.872544727	8.091641697	26.16460782	1.56E-06
THBS1	1.85856692	11.80150713	5.279908362	0.023698603
FAM3B	1.847470335	9.046889411	11.26650501	0.001124221
CEACAM5	1.845202069	9.88585019	8.584528431	0.004217719
HIGD2A	1.836221449	8.422304852	19.18912799	2.97E-05
RNF223	1.836199964	7.923936332	26.48422102	1.37E-06
REG4	1.835905253	9.325073672	7.677601198	0.006690009
PCK2	1.81950686	7.629877458	40.17224841	7.12E-09
PPP1R14C	1.81742906	7.900213426	27.26259684	9.97E-07
LIMCH1	1.816651078	7.877632033	22.95850559	5.89E-06
DES	1.804745506	7.07697572	12.93482871	0.000507331
CGREF1	1.799415209	8.233513821	17.11516279	7.44E-05
CHD6	1.7845569	7.933024259	25.42190514	2.11E-06
SLC18A1	1.776591208	7.779037552	23.57958744	4.54E-06
ACSM3	1.767106364	7.737575523	23.66675701	4.37E-06
SELENOK	1.763839407	8.034660506	20.89838792	1.41E-05
ELOVL1	1.763783484	8.194241483	25.43698278	2.10E-06
COMTD1	1.759419672	7.814958125	22.67837928	6.63E-06
TSPAN15	1.754870434	7.627066476	29.00146571	4.96E-07
LGALS4	1.749481956	7.391464465	14.40098475	0.000255836
CADPS2	1.744417163	7.903178362	23.69374006	4.32E-06
RRP36	1.738061307	7.770016477	24.6127121	2.95E-06
SMAGP	1.737541414	8.083016496	20.39778043	1.76E-05
MLLT6	1.725236495	7.741655234	23.77685311	4.18E-06
ASRGL1	1.723318179	8.102830241	17.30836121	6.82E-05
GJB3	1.709391537	7.915204661	28.06088827	7.23E-07
KRT6B	1.706185808	9.49296408	8.537667846	0.004318622
CST3	1.701970448	7.734697938	16.36742261	0.00010414
HSPB8	1.699723678	7.049030613	21.02252674	1.34E-05
CADPS	1.694668526	8.0265468	21.01693036	1.34E-05
WWC1	1.690599172	8.172729395	19.56761649	2.52E-05
EPHX2	1.68860185	7.338870048	13.53045919	0.000383546
ATR	1.68783865	8.180413932	23.24215655	5.23E-06
PLP1	1.671874958	7.18825559	8.033224923	0.005577587
UQCR11	1.665906852	8.305898366	18.30461373	4.38E-05
LGALS3	1.664216678	7.43718051	32.233823	1.39E-07
RUBCN	1.661852254	8.31737629	17.45603278	6.39E-05
HLA-DRB5	1.652849244	9.365668252	7.643963271	0.006806543
BSPRY	1.651558224	8.094906185	22.04213116	8.68E-06
NUBPL	1.646141105	7.686656125	26.64374034	1.28E-06
CADM1	1.639892666	7.424197096	9.023876791	0.003382486
C16orf87	1.615687333	8.083587523	15.25645977	0.000172587
RPL3L	1.614714364	7.92997676	18.76857225	3.57E-05
MLLT3	1.609420928	7.821317588	20.62244724	1.59E-05
APOA2	1.60900535	7.741717598	10.45661753	0.001665897
CCL17	1.606477299	8.093059189	19.29574498	2.83E-05
EPHB2	1.603535233	7.851128515	28.1419161	7.00E-07
ENPP1	1.594532637	8.132724091	15.93870369	0.000126455
EIPR1	1.59448099	8.142574962	18.65230347	3.76E-05
GSDMA	1.589241562	7.771789118	23.97468559	3.85E-06
TPM2	1.578018704	6.992090765	16.79608968	8.58E-05
MISP3	1.568965838	7.566754035	30.54981009	2.69E-07
ATP5J	1.561029544	7.443064541	21.23957666	1.22E-05
LY6E	1.558572062	10.93059776	4.306264151	0.040591607
FAM83E	1.557780463	7.719054397	22.06500811	8.59E-06
RAB19	1.537030763	7.851476705	21.40264967	1.14E-05
PI3	1.524666301	8.56543277	10.10101547	0.001982982
UGT2A3	1.509821041	7.026343891	13.50684002	0.000387808
KRT31	1.503816618	7.751179107	22.11137904	8.43E-06
ERN2	1.495305528	7.885892026	14.21599452	0.000278721
L2HGDH	1.495022536	7.907943624	18.61687358	3.82E-05
WNT2	1.494306804	7.877778731	17.47205067	6.34E-05
FCGBP	1.491073449	7.230831636	8.625543168	0.00413141
ALDH1A1	1.490657089	7.010227558	15.15154537	0.000181083
IFRD1	1.48708426	10.26171382	3.979468551	0.048834751
HSPB7	1.480067452	7.087370641	14.43855111	0.00025143
SEC16B	1.476858151	7.81912286	18.71208632	3.66E-05
ACPP	1.476796457	8.006584513	14.90165513	0.000203091
CDK2AP2	1.47607305	8.063058927	13.86050704	0.000328786
CRACR2A	1.473449143	7.969315319	12.26279923	0.000697459
CHP2	1.468016476	7.461494743	12.49260602	0.000625328
UGT2A2	1.465909726	7.077389153	13.17890072	0.000452272
COX7B	1.463598458	7.541432755	20.49322791	1.68E-05
MUC5B	1.462947777	10.99989741	2.955223884	0.088757189
ALDH6A1	1.462715333	7.339328414	22.62553172	6.78E-06
BNIP3L	1.460887555	7.708573414	16.61925291	9.30E-05
PPP3CB	1.458322725	7.637066097	14.67459962	0.000225469
RNASE1	1.457946743	7.197406523	10.18010877	0.001907441
ASB9	1.455771651	7.938274044	14.67319362	0.000225616
SYNM	1.452157541	6.949035382	14.64214346	0.000286858
NHSL1	1.450133482	7.6259909	21.18509142	1.25E-05
CTCFL	1.448470673	7.744771773	18.78648502	3.54E-05
CLIC3	1.443288851	8.226635331	12.15911428	0.000732756
CKMT2	1.439796323	9.460903304	5.521969812	0.02078394
AKT3	1.43954701	7.694003741	18.29790967	4.40E-05
HDDC3	1.436803165	7.763198723	18.99816332	3.23E-05
GALNT3	1.431111361	8.062295181	16.3913738	0.000103019
ESS2	1.429507001	7.847404544	12.1639251	0.000731079
COA5	1.424021586	7.528669966	21.30712228	1.19E-05
GP1BA	1.423562923	8.295735253	10.33115484	0.001771322
CLYBL	1.422796746	8.465510058	7.368550797	0.007843831
EPS8L3	1.421110343	8.176626739	13.71542711	0.000351793
CDCA3	1.419101727	8.031596257	16.42732472	0.00010136
MT1HL1	1.416127261	7.674133099	16.57064239	9.50E-05
CSRP1	1.415995961	6.967987713	15.55672403	0.000314684
CDK18	1.413120498	7.678434082	15.29453953	0.000169605
BCAS1	1.408831707	7.642986987	9.020119606	0.003388851
TPM1	1.405239992	6.951162315	13.91200364	0.000427026
B3GNT6	1.401359243	7.453428394	12.06809587	0.000765256
CSTA	1.400894887	9.070676289	6.608846122	0.011651056
CRYM	1.393610579	7.595552136	13.77245903	0.000342558
SMPDL3B	1.39167973	8.527366772	10.52056821	0.001614673
LRRC15	1.389426534	8.843373065	8.40291415	0.004622965
ALCAM	1.380285864	8.356073385	7.320034935	0.008042973
CLMN	1.373446896	7.416451291	23.28915022	5.12E-06
BHLHE40	1.365281291	7.749223679	18.88251654	3.40E-05
HIST1H1E	1.360231631	8.580015011	6.049882448	0.015658753
FABP3	1.356178961	7.763247295	8.22565749	0.005057528
HINT2	1.350901925	7.482972493	22.46164521	7.26E-06
PCLAF	1.350825502	7.800761787	17.42734869	6.47E-05
ATP8B1	1.34992756	7.33064544	18.82646261	3.48E-05
QPCT	1.349580898	8.915571166	6.231557474	0.014217793
MSLN	1.348075824	8.530400621	8.083830899	0.00543566
PPP1R12B	1.347318821	7.00080589	15.62592191	0.000378092
NOS2	1.347201974	8.495333399	8.552583063	0.004286237
CFDP1	1.344532773	7.824425614	16.47545073	9.92E-05
TMEM141	1.341161303	7.982668925	15.45433642	0.000157659
RPUSD4	1.329908307	7.712293847	22.44412428	7.32E-06
L1TD1	1.328809513	11.24169294	2.695419404	0.103841897
TMEM261	1.328788632	7.719166748	25.77035905	1.83E-06
SYNPO2	1.32593686	6.954884442	14.87143925	0.000823757
FAM177A1	1.318686034	7.643142291	14.06880539	0.000298425
TNRC18	1.316453837	7.990544243	14.0189474	0.00030542
EIF2AK3	1.315380546	8.066874437	10.32916751	0.001773046
OGFOD3	1.313442949	8.001031851	12.21120818	0.000714798
MYL3	1.309859121	6.996238394	14.73093886	0.000569108
ECM2	1.305153133	8.207453385	9.187052196	0.003117669
ECH1	1.305062487	7.5329937	16.69624337	8.98E-05
AGR3	1.30039207	7.834292141	8.240501231	0.005019563
FAM83D	1.285165483	8.416262774	9.086581998	0.00327807
CYP3A5	1.275692048	7.773975686	14.34150813	0.000262975
DHRS4	1.275665137	7.511788189	27.65745007	8.50E-07
CELA3A	1.275645376	7.662893725	7.539952283	0.007180413
SLCO4A1	1.275574455	8.112416244	11.04714128	0.001249991
HERC2	1.27553059	7.734466563	15.81662874	0.000133667
CD164	1.27401337	8.646818488	6.475849819	0.012495551
HGD	1.271500848	7.736724825	13.82417366	0.000334399
HSPA2	1.270491863	7.031904641	14.23839482	0.000531803
GMDS	1.261730172	7.81415099	11.8384309	0.000854025
IFNGR1	1.260169558	7.954678979	15.14718663	0.000181445
NDUFC1	1.25604591	7.654701769	20.16253863	1.94E-05
CELSR1	1.253652472	7.776350283	18.45118773	4.11E-05
C14orf2	1.252635797	7.9296393	12.40917146	0.000650584
SCIN	1.252450312	7.348979037	8.877219041	0.003640363
LYPLAL1	1.249133599	7.895660855	13.85187657	0.000330111
SLC4A1	1.246358188	7.262821118	6.67413661	0.011258515
PGM5	1.243461086	6.96913729	12.77503713	0.001415362
PCCA	1.239576267	7.505394911	11.04691304	0.001250129
COX5B	1.239367741	7.40330861	16.07127862	0.000119074
CD34	1.235505422	7.05688894	10.82399091	0.001392877
SQOR	1.234583853	7.41267804	17.44770423	6.41E-05
EHHADH	1.233335449	7.442438991	15.18351368	0.000178449
RFK	1.230095473	7.864056688	15.99114371	0.000123481
STXBP6	1.228309025	7.691770967	17.36053004	6.67E-05
CSRP3	1.227434791	7.321756004	6.673160832	0.011264279
AKR1B10	1.225622774	7.06595812	9.685161994	0.002434227
STON1	1.223264769	7.365322168	7.123630617	0.008904537
LPP	1.22314526	7.095159508	13.45933176	0.000396528
SAMD9L	1.222468404	7.962739475	11.83131942	0.000856937
FLNC	1.219163802	6.94417292	14.34230636	0.00223232
MRPS18C	1.217983274	8.452188501	8.538633662	0.004316518
OGN	1.217429122	6.930273393	9.129667277	0.003208263
HSPB1	1.21490014	7.044127408	13.90137771	0.000760425
NDUFA3	1.208003436	7.472877386	23.25292329	5.20E-06
SORBS1	1.206182284	7.040258653	10.71887827	0.001465917
FBN2	1.203963886	7.973324313	9.782006408	0.002320442
TRIM72	1.200320423	10.85839574	2.59755563	0.110244278
ADH1C	1.197910996	6.995185761	9.542680246	0.00261222
NSUN5P2	1.19686743	8.041192441	10.5558601	0.001587103
EPPK1	1.195636114	7.689769354	15.13519574	0.000182445
PPA2	1.19497977	7.635945626	17.74877595	5.61E-05
PCSK9	1.19449971	9.206149045	4.513804488	0.036137918
MT1G	1.191128351	7.90878127	5.283740984	0.023649239
SORBS2	1.190811461	6.948354333	16.2348603	0.002704508
GPR17	1.190360605	7.661721948	14.59377928	0.000234033
SZT2	1.189459142	7.690704444	11.37853715	0.001065095
BCL2L15	1.188082302	7.392074885	10.9962498	0.001281189
MRPS34	1.184705139	7.950492108	17.35696278	6.68E-05
HSD11B2	1.180750112	7.044112406	13.31820436	0.00111292
GGT1	1.178298956	8.715976974	4.692939433	0.032711409
NDUFB3	1.174353146	7.476530512	18.91646573	3.35E-05
SCRN2	1.173891884	7.470796839	14.49905366	0.000244496
FAM162A	1.173783776	7.439474412	13.8804296	0.00032575
ST6GALNAC1	1.171874446	7.40443263	7.83132633	0.006183257
GALNS	1.171830194	7.853662884	11.12905638	0.00120141
LMOD1	1.17045527	6.958944055	12.04771569	0.002864991
CLDN4	1.169660219	7.918660081	9.546305072	0.002607528
ENDOG	1.168084703	7.480691803	19.44625378	2.65E-05
UQCRH	1.165502453	7.612613001	25.212019	2.30E-06
CALML5	1.157989018	7.950143083	13.14105186	0.00046039
MASTL	1.156576144	7.668554413	14.45538902	0.00024948
CDH17	1.154849104	7.616968818	11.93340324	0.000816097
MYC	1.154742885	8.056224588	15.88143586	0.000129787
PPP1R14A	1.152268428	6.911308112	13.41431664	0.004784306
MCEE	1.150591214	7.381206341	23.34923918	1.48E-05
SUMO2	1.147073386	8.229015116	10.40095976	0.001711843
NIPSNAP3A	1.141219683	7.589487621	10.13471388	0.001950426
C3orf38	1.13741153	7.648984948	15.17838306	0.000178869
SDHB	1.136119768	7.378642314	29.50089668	1.93E-05
S100A2	1.135765592	13.2959697	1.599314716	0.208999109
MYH11	1.131330992	6.907512484	12.10145112	0.005712593
NDUFB2	1.127758844	7.384347219	13.77753359	0.000341748
UQCRB	1.127490739	7.594456319	17.81301596	5.45E-05
MYL12B	1.126944801	9.226168385	3.568113655	0.061855472
HMGN3	1.126777071	7.827502151	11.63913927	0.000939632
OSGEPL1	1.12653317	7.590125544	14.28080094	0.000270474
CALD1	1.125072194	7.085950801	10.67118051	0.001500354
UBE2E2	1.123419223	7.672384096	12.67454662	0.000573691
AOC1	1.123247499	7.349041134	7.678774229	0.006685983
HEXA	1.120031803	7.712965706	9.177049982	0.003133267
PKIG	1.119554546	7.488362496	12.52011424	0.000617224
SLMAP	1.119077548	6.964355298	10.81053057	0.004076443
ENTPD5	1.118947632	7.141309145	16.17892286	0.00063105
GYPA	1.113220412	7.240097565	7.961367798	0.005785758
GPSM2	1.110736618	7.677162134	16.42241774	0.000101585
RNF219	1.110419625	8.335287082	6.76050573	0.010760349
EIF1B	1.109261406	7.694995348	15.75744676	0.000137314
PROM1	1.108366691	9.617856862	3.066733841	0.083038216
PPP1R10	1.107591914	8.035687089	14.84388865	0.000208559
FOXF1	1.106591362	7.485022774	12.18823222	0.000722662
ANK1	1.10536373	7.216773422	6.530525627	0.01214088
MRPS14	1.104108094	7.724597189	13.6009965	0.000371104
DLD	1.103691288	7.469836365	14.21777906	0.00027849
BDH1	1.099034136	7.65240852	10.471758	0.00165362
BAG1	1.098677595	7.594470572	20.11703252	1.98E-05
DDAH1	1.098576759	7.500963317	9.985310162	0.0020991
FLNA	1.097216504	6.983210455	10.6589771	0.004062651
SPTA1	1.092322378	7.2288173	6.138142262	0.014940509
MYLK	1.091494373	6.918362693	13.53344908	0.007159036
DNAJB5	1.08800142	6.948210305	12.91303533	0.00592767
TEAD1	1.087194584	9.258222179	3.358875152	0.069879535
PDLIM7	1.08692986	7.009031541	10.48077987	0.003440177
MT1F	1.0866193	7.873356642	4.619176202	0.034078577
NDUFB8	1.085090519	7.418629293	18.22873269	4.53E-05
NR2F6	1.080064968	7.717414604	13.38850648	0.000409903
FHL1	1.079596816	6.88347497	13.92005461	0.009026839
C14orf159	1.079304304	7.256691171	12.78924828	0.000543411
TTK	1.078556195	7.618238866	14.88755001	0.000204413
IRF6	1.074310309	7.568883248	13.10027965	0.000469303
CKMT1A	1.07385318	7.492508024	10.83219434	0.001387337
MRPS28	1.070574592	7.783318397	16.13301146	0.000115789
CCDC82	1.069534967	8.228699657	8.611064053	0.004161668
BNIP3	1.06834389	7.906675374	8.786367084	0.00381025
ARHGEF37	1.066247398	7.138249799	13.43881333	0.001048323
ITLN2	1.063916152	7.415171543	6.206763231	0.014405973
SH2B3	1.059409064	7.575446777	10.13972866	0.001945629
ACSF2	1.055996468	7.482880533	9.42310131	0.002771969
MRPS9	1.053384627	7.769776734	17.19721776	7.17E-05
PRR36	1.052600263	7.608277231	12.32973814	0.000675606
HMCN2	1.048610776	7.259878097	6.890740893	0.010052236
PHPT1	1.048115832	7.578403476	9.292735907	0.002957687
CPT2	1.047637931	7.472523712	20.87697623	2.24E-05
CCDC127	1.046932264	7.545757487	12.72724226	0.00055957
HIST1H3D	1.044662457	9.142695679	3.275206977	0.073398798
GPX2	1.043563952	8.393881482	6.955686602	0.009717452
PCSK1	1.04354566	11.18001307	1.761333683	0.187541497
LDB3	1.04322938	6.950561958	11.1851701	0.00806122
LRP4	1.042946169	7.548540109	13.15714253	0.00045692
MUC4	1.042492573	8.121295912	4.641260405	0.033663001
ACTA2	1.042339685	8.20577683	5.186167067	0.024940469
BCAT2	1.04219714	7.523034981	10.26535441	0.001829343
MRPS17	1.040283013	7.836707018	17.48616197	6.30E-05
CRYAB	1.039693115	6.953801768	9.306456408	0.008116548
NDUFB11	1.038988594	7.373779452	27.923185	8.92E-05
NDUFA7	1.038881179	7.316220847	15.98630677	0.000182999
SYN1	1.03739251	7.116780197	6.59390635	0.011742872
MRPS5	1.036413222	7.709435188	26.89359942	1.16E-06
AKR7A3	1.036105576	7.550928013	10.33151035	0.001771014
FILIP1	1.034836573	7.069840277	9.93250974	0.002977152
LDHD	1.034015323	7.148749128	9.88544995	0.002204957
SDPR	1.033820807	6.903927354	11.97937636	0.011585321
ABCC3	1.033070963	7.322889157	15.40243887	0.000191278
AGAP2	1.032890888	7.538799688	14.04253329	0.00030209
EPB41L2	1.032196283	7.665793773	14.08739633	0.000295859
MRPS22	1.029544718	7.711434001	22.60874196	6.82E-06
CCDC61	1.029323604	7.619743994	8.882086355	0.003631486
AOX1	1.02453838	7.654698762	9.673364523	0.002448477
ACTA1	1.024217896	7.46833961	11.15990943	0.001183621
ATP5S	1.023916714	7.72089598	15.95076519	0.000125765
VIL1	1.023511437	7.742555774	11.02608521	0.001262803
OGDHL	1.021846994	7.459235031	9.775181802	0.002328277
UVSSA	1.018713373	7.605666274	14.7220963	0.000220587
SGCB	1.016805727	7.224730514	11.75305714	0.000889669
GNE	1.015746474	7.811392926	6.623823816	0.011559761
IPO4	1.012168568	7.886484589	17.80341844	5.47E-05
NEXN	1.011822306	7.261034622	10.90227557	0.001340925
GAS7	1.011174242	7.473041446	8.358623311	0.004727784
CMAS	1.010442041	7.621581296	10.33502261	0.001767971
MRRF	1.006226442	7.913993016	12.06799615	0.000765292
HMGCL	1.002559434	7.472317626	11.46979608	0.001019305
TTC39B	1.001460237	7.68934913	13.34474601	0.000418398
CCDC59	1.000313887	7.648394226	11.49804437	0.001005546
TMEM161A	0.999936061	7.723685436	13.3210989	0.000423064
YIF1A	0.998490522	7.660913368	10.02554537	0.002057945
TFF2	0.998389174	7.670790598	7.945852482	0.005831755
MRPS18B	0.998234381	7.631183706	17.3443029	6.71E-05
NDUFB7	0.998088143	7.329407126	18.48497729	0.000270412
PPM1A	0.995855789	7.269875105	21.78626059	0.000527658
NDUFA2	0.995503587	7.286973776	17.40219197	0.000448085
SDHA	0.994760384	7.331098137	32.08012444	0.000282588
NUDT1	0.992051192	7.92135749	7.694109379	0.00663358
MRPS23	0.991655854	8.002853678	12.19095113	0.000721727
NDUFC2	0.990694778	7.334238914	19.37294255	0.000286003
SMTN	0.989401153	6.884549078	11.98661306	0.016627051
NDUFB4	0.98874956	7.409180651	15.2258263	0.000175024
EPB42	0.985373704	7.228897801	6.492266626	0.012387934
TIMM9	0.984874591	7.714570959	18.71937139	3.65E-05
PDK2	0.984671742	7.511048365	10.33320967	0.001769541
COMMD7	0.981348165	7.637281906	11.10583364	0.001214982
ZBTB32	0.97875269	7.58848731	11.60698013	0.000954253
COA4	0.977452378	7.796748166	9.752117482	0.00235496
CCL15	0.976854864	7.474949297	9.67763349	0.00244331
SH3BGRL2	0.975647718	7.531672757	12.3257005	0.000676904
CA12	0.971840501	7.062083883	11.51304981	0.005655565
TCF12	0.971494025	8.139473733	5.928060303	0.016710129
PHYH	0.970707158	7.617382796	10.39687509	0.001715266
ABHD11	0.967349928	7.876165403	9.839272832	0.002255757
MRPL38	0.966294017	7.763782614	14.98632329	0.000195342
KIAA0100	0.966285787	7.637660735	13.37041246	0.000413394
PYURF	0.962785263	7.449405176	12.9012891	0.000515419
MRPL49	0.960085511	7.822959684	14.66172395	0.000226812
CKAP2	0.959937959	8.396689577	4.84217826	0.030120213
JPT1	0.959933676	7.542836814	8.88245049	0.003630823
GGACT	0.954722097	7.392744007	11.96438332	0.000804103
EXOC6B	0.953167126	7.35872293	11.55738163	0.000977264
ATRIP	0.95213619	8.029587264	8.546520185	0.004299371
GPHN	0.95169718	7.80194512	6.885124559	0.010081747
CLDN7	0.951254864	7.343775283	10.50328686	0.001628353
MAN2B1	0.95017698	7.515374498	8.71374305	0.003951949
CD9	0.947827535	7.531985525	5.683752743	0.019048226
ATPIF1	0.947254577	7.645433891	14.67132446	0.00022581
UCKL1	0.946827436	7.890847775	8.390123169	0.004652986
WNK2	0.946112795	7.297696538	11.39627307	0.001056033
MCRIP2	0.943824499	7.868471644	8.317319834	0.004827756
COX6C	0.943194693	7.473675082	11.00756775	0.001274182
ECI2	0.942634967	7.33396573	13.16568461	0.000546321
CRIP1	0.941831314	7.80389411	4.741553165	0.031842298
TNXB	0.941713046	6.9946761	8.386052678	0.012295855
GTPBP10	0.938824959	7.793409206	12.59865947	0.000594673
PRKACB	0.937292789	7.143870912	17.17680229	0.003661405
OXSM	0.937083445	7.483802281	19.24905471	0.000115603
ZKSCAN4	0.936963218	8.050312377	6.315653688	0.013598472
CFL2	0.936664416	6.926655796	9.042878933	0.019683699
MRPL1	0.936287214	7.815699344	11.94743238	0.000810643
PLBD2	0.935687645	8.062883324	6.056836362	0.015600871
FGL2	0.935029221	7.672772429	5.716463437	0.018716199
MGST1	0.934833832	7.697781416	8.584735853	0.004217278
HBA2	0.934160114	7.420725448	3.049461902	0.083896913
SDHD	0.933819323	7.662180405	10.73533519	0.001454226
FANCI	0.933171908	8.428523511	5.096055024	0.026199171
MRPS6	0.932954524	7.666461367	16.94530342	8.03E-05
GALM	0.93283023	7.443653567	8.895076006	0.003607905
DDX28	0.930005436	7.624210281	14.39031956	0.000257102
MRPS30	0.924026135	7.739526692	13.23113249	0.00044131
TSTD1	0.92240659	7.643554147	7.591214728	0.00699355
MED13L	0.922109094	7.78398537	11.70650798	0.000909746
UBE2E1	0.921011409	7.976175174	6.290683074	0.013779363
CHD7	0.920953954	7.900690565	6.71634458	0.011012123
GMEB2	0.920742035	7.776904998	10.92466552	0.001326436
MGRN1	0.920134057	7.783938154	8.923282785	0.003557243
FAM210B	0.919622039	8.723136649	3.262229142	0.07396176
QTRT2	0.918053702	7.632570845	19.03688067	3.17E-05
HRH1	0.917790252	7.453582202	16.46992103	0.000208344
LARS2	0.917449048	7.646994767	19.15043325	3.02E-05
COX5A	0.917348444	7.381200775	12.29924986	0.000685471
BAG2	0.916874391	7.091561055	9.601915636	0.006686465
NDUFS6	0.914800999	7.278720717	16.56694074	0.001319901
PC	0.912689691	7.634017019	7.294958893	0.008147959
NDUFA12	0.912359771	7.381991427	11.78566302	0.000875879
ATP1B1	0.910895079	7.551561808	10.39484626	0.001716969
NDUFA9	0.910447415	7.319746576	17.44166458	0.000932053
SPAG1	0.908684976	8.180370993	5.436055838	0.021772632
1-Mar	0.90864858	7.344877053	10.98689163	0.001287012
PCCB	0.908539263	7.310450308	10.17247294	0.001914603
ATP10B	0.902088712	8.083541054	5.68954635	0.018988971
OMA1	0.901752812	7.624282815	10.74658514	0.001446289
C21orf33	0.901454607	7.347110749	12.57959214	0.000809469
CLDN3	0.899679019	7.700741112	8.707249527	0.003964882
AP1G2	0.898673548	7.785816741	11.78602243	0.000875728
GPNMB	0.89772086	7.65369664	3.770948465	0.055021015
HBB	0.896227166	7.36158749	3.227151282	0.075507095
ASL	0.895870493	7.532335258	13.92822767	0.000318582
ZNF280C	0.895450669	7.655714544	9.468784575	0.002709779
SOD3	0.894799612	7.186250702	5.96996091	0.016340395
PALLD	0.893222812	7.066736622	9.322671577	0.009988852
EML2	0.893005723	7.408069825	10.13800614	0.001947276
COA6	0.892195244	7.602693461	10.33679372	0.001766439
CD81	0.890919198	7.040644312	11.37215441	0.012467695
TCEA3	0.890670071	7.556117098	6.70168063	0.01109708
CLTB	0.890054712	7.478990257	11.16950607	0.001178143
MRPL2	0.889787151	7.648483216	15.76828277	0.000136639
NDUFV2	0.888554082	7.236985405	21.17504071	0.002569583
DPYSL3	0.88486603	7.457744807	6.310354888	0.013636649
UQCRC2	0.883235746	7.366326618	18.47322358	0.000851305
MAP6	0.88264642	7.077110866	8.9993038	0.010101295
SHROOM4	0.88216367	7.838509784	7.43802354	0.00756756
FTL	0.878481943	8.864844852	2.878071893	0.092967289
BPHL	0.877760495	7.836584873	7.600546193	0.006960083
AOC3	0.876379774	6.934247277	8.239250951	0.027676659
USP33	0.875655275	7.987379612	6.499706324	0.012339485
LRCH3	0.875153138	7.568280115	10.31451501	0.001785813
ACOT13	0.874371841	7.76752064	8.412197801	0.004601301
PLEKHG5	0.874233963	7.644230495	8.618206011	0.004146714
ARF1	0.873860746	8.724192909	3.02655641	0.085050753
MRPS11	0.873664323	7.620861924	18.01181022	7.11E-05
MRPL52	0.872402805	7.760773244	8.795418685	0.003792962
ATP5G1	0.87215934	8.146515325	4.49343133	0.036551138
POC1B-GALNT4	0.871272053	8.07689261	7.017153445	0.009411303
CEP128	0.871181792	7.74718917	7.084130272	0.009089132
NDUFB5	0.87071506	7.468481404	15.02192228	0.000371553
TMSB4X	0.870576531	8.676829706	2.445409022	0.121092219
GPD1L	0.870358798	7.184421858	25.25404942	0.004994742
JCHAIN	0.869415668	7.052864872	5.45617053	0.021536796
NDUFAF1	0.868573982	7.546366514	18.65036751	0.00017932
USMG5	0.868160643	7.488606939	10.62167121	0.001536982
BTN2A1	0.867475112	7.568415795	7.9287606	0.005882867
MRPL28	0.866740567	7.937911928	8.282059002	0.004914836
COQ9	0.866522185	7.355988039	12.44081438	0.001182668
HDHD3	0.866225071	7.741485409	8.186228949	0.005159828
MRPL55	0.864890518	7.646535051	11.07039978	0.001235995
C17orf97	0.864614073	7.525329919	9.450524836	0.002734462
ISCA2	0.864275982	7.381409203	11.45165504	0.001028243
DTD1	0.86424993	7.814149582	6.698965418	0.011112886
SUMO3	0.864232792	7.602151309	8.408643139	0.004609583
CCDC58	0.86415679	7.719015207	18.8166086	3.50E-05
ATP5D	0.863195992	7.32072467	13.79285393	0.001605073
PLA2G4C	0.862785216	7.801469231	5.571562052	0.020234854
DENND2D	0.862181049	7.512652186	12.61852471	0.000589106
FBP2	0.861663376	8.510705512	3.630528815	0.059659597
RPL36AL	0.860997356	8.082575793	9.412071026	0.002787205
ZRSR2	0.860193883	7.796751781	7.947773509	0.00582604
ASPN	0.859727538	7.399196866	3.818194513	0.053548959
SYNGR2	0.859446806	7.909297297	7.816429232	0.006230571
NDUFA13	0.859139807	7.322107905	17.6900982	0.001712479
CPA3	0.858049862	7.184767114	3.15585013	0.078758006
PRR15	0.853451903	7.845937692	6.104096098	0.015213392
PCBD2	0.853138308	7.660021002	8.630284569	0.004121551
MYL9	0.853135994	6.917536738	7.195225038	0.034655354
AHCYL2	0.852744141	7.183867942	8.69634525	0.005846005
SDC1	0.852463406	7.65314647	11.33238329	0.001089055
TSPAN8	0.852283529	7.636954692	6.72106099	0.010984943
VILL	0.851032893	7.41263496	7.806675208	0.006261753
CAST	0.850823328	7.367798281	14.89336327	0.001279454
EDAR	0.850510409	7.994114704	5.308564763	0.023332124
SRF	0.850493876	7.456966701	13.21667983	0.00052783
RPL26L1	0.850329078	7.786053971	15.47693646	0.00015604
ZFYVE9	0.849369658	7.551171136	9.425718494	0.002768367
DECR2	0.849113943	7.788603739	9.146534254	0.003181356
MRPL12	0.849085573	7.726941808	11.21663419	0.001151619
SLC35A3	0.849056485	7.503469448	11.12179899	0.001205635
CEACAM1	0.848668357	7.687848915	5.031371379	0.027143975
MRPS26	0.848551314	7.741189672	17.06086921	7.62E-05
CRYBG1	0.846930367	8.391375403	4.297003054	0.040803516
PDLIM4	0.845791307	7.333017551	4.686175375	0.032834317
TSSC4	0.845496494	7.577142033	9.579187515	0.002565369
MRPS18A	0.844955852	7.679473704	13.56241986	0.000377856
MRPL11	0.843809822	7.765481995	12.99799725	0.000492451
VCL	0.842600829	7.037770722	8.021352348	0.018174263
NDUFS3	0.841016523	7.343653978	12.68281549	0.001783019
DOK7	0.840976521	7.647590404	7.692285577	0.00663979
IVD	0.840916946	7.445516906	14.6302085	0.000741975
NDUFS4	0.840687601	7.242990467	14.59587136	0.00409671
COQ6	0.840282733	7.397097201	18.28219657	0.001112302
TRIT1	0.839267387	7.557517249	17.99001373	0.000278287
SLC25A24	0.83750642	7.764421256	8.452615047	0.004508206
MRPS16	0.837335767	7.550563571	20.1287673	0.000298169
ASCL2	0.837273664	7.937289472	6.466596823	0.012556637
THRA	0.837187418	7.617279081	7.314682534	0.008065263
SORD	0.837164396	8.09852755	9.180229631	0.0031283
ERCC5	0.836755021	7.754402812	9.987096543	0.002097255
KAT6A	0.836682079	7.833872513	8.025899028	0.00559845
KLHDC7A	0.835979895	7.623323922	8.140658464	0.005280743
SPTB	0.835875534	7.211506988	4.317280078	0.040341072
AQP8	0.835457447	7.085895375	4.33497156	0.039942162
TXNDC9	0.834880625	7.730772057	11.29192987	0.001110513
PDLIM3	0.831945913	7.072581933	6.273048265	0.015522689
RBL1	0.830654118	7.871573488	6.639235842	0.011466597
LSM3	0.830643798	7.995299989	5.790036024	0.017991434
SLCO2A1	0.830492942	7.30662574	11.47859223	0.002716627
SPATA18	0.830258291	7.68398991	7.766517845	0.006391851
COA7	0.830210553	7.639813986	21.95401066	0.000139149
RAB23	0.82825903	7.168443785	7.235426449	0.008402958
ADRA2A	0.827634374	7.426255783	3.816607275	0.053597718
BAIAP2L1	0.827556362	7.973996525	8.252678129	0.004988639
NDUFB1	0.824636046	7.40551751	16.75355579	0.001268552
MYL6	0.824290621	6.940063307	10.10572925	0.037129336
RPS27L	0.82399554	8.11903341	5.055829034	0.026782566
GCDH	0.823692343	7.581811626	12.52912407	0.000614593
UQCRFS1	0.82360755	7.264178865	16.97394316	0.004207521
MNAT1	0.823594912	7.91847239	7.549833282	0.007143995
NDUFS5	0.823183326	7.307480321	15.50213369	0.002937187
IRS1	0.822028481	7.800106387	6.416611518	0.012892072
UQCRQ	0.82077988	7.447464331	10.6932511	0.001484317
SNCG	0.820136968	6.98747277	4.930069413	0.02915531
DTNA	0.819741918	7.055720644	6.793708246	0.019073242
FOXQ1	0.818774536	7.576418647	11.12459668	0.001204005
PUS3	0.818240845	7.573402485	8.823189135	0.003740427
MRPS7	0.817821931	7.697503075	13.60999926	0.000369546
SGCD	0.815847196	7.222159022	6.023778682	0.015878049
CHST5	0.814331122	7.564298596	5.317852298	0.023214635
AK3	0.813399764	7.567514281	7.986347691	0.005712491
ITGA7	0.813360668	7.056700278	5.416135858	0.022008869
NAT1	0.813311258	7.451748845	10.48258217	0.0016449
TBRG4	0.811788068	7.909945793	8.791374117	0.003800677
OXA1L	0.811536023	7.65454287	15.04127228	0.000190476
CAP2	0.810130355	6.958267644	9.946744935	0.036873617
COX20	0.810082459	7.745262298	11.72442628	0.000901963
HECTD4	0.80947161	7.5736707	9.205266851	0.003089471
GEM	0.80829353	7.579724604	4.623467459	0.0339974
CYCS	0.807225558	7.624154416	6.830704478	0.010372422
ACTN1	0.80696258	7.072761499	7.45331324	0.018775408
PDK1	0.805993592	7.520704729	7.316628359	0.008057152
KNSTRN	0.805652116	8.247140426	4.461497535	0.037208991
PDHB	0.805156499	7.570268851	12.76944488	0.000548519
BCKDHA	0.80497588	7.62273635	7.752222678	0.006438838
CRMP1	0.803657112	7.306626432	5.732685838	0.018553797
CARS2	0.802629602	8.346515682	4.180461964	0.043573547
TMEM30B	0.802583165	7.337477265	10.09283722	0.002980483
NDUFA4L2	0.802515947	8.760926324	2.492945352	0.117579529
TNS1	0.802473505	7.023277166	6.64835582	0.026518115
MRPS31	0.802156074	7.720451047	12.59202251	0.000596546
INPP4B	0.802018232	7.620861022	8.664306088	0.00405152
FABP2	0.801414784	7.23061099	3.45506795	0.066058602
MAOA	0.801353697	7.228887653	5.432230893	0.021817785
PLGRKT	0.800766592	7.863324506	6.768298143	0.010716549
MRPL39	0.800490868	7.702021936	10.74876205	0.001444759
ETHE1	0.800078051	7.436032615	5.707931122	0.018802215
AIG1	0.799689636	7.641305072	7.465349452	0.007461686
GTF2IRD1	0.799565022	8.433449194	3.970473775	0.049085583
APBA1	0.799524092	7.461827811	9.084433705	0.003281592
MRPS33	0.79889986	7.731800349	9.506962506	0.002658914
ME3	0.798462812	7.58357709	6.520767866	0.012203397
KDM3A	0.79827519	7.59785687	11.39157641	0.001058425
MMAA	0.797453831	7.640680022	10.92721749	0.001324795
SNCA	0.795951071	7.031525539	7.299043997	0.026710825
ZNF574	0.795362104	7.648323096	11.15250249	0.001187867
FHIT	0.794108089	7.434495203	11.91890869	0.001513584
MRPL20	0.792375959	7.755291757	11.67298248	0.000924494
OSBPL6	0.792097008	7.532880453	10.0030489	0.002080852
HADH	0.791974913	7.36367306	10.51100452	0.002801577
TMEM200A	0.791415691	7.574640193	8.834380301	0.00371947
TIMM8B	0.791105087	7.767778744	8.839360612	0.003710182
LGALSL	0.790782321	7.528053016	5.573427447	0.020214501
NAALADL2	0.789746408	7.521346559	12.34563444	0.000791915
GSDMB	0.789491513	8.377581272	2.685418113	0.104476828
NDRG2	0.789322553	7.047171232	26.73579825	0.025749727
DCTPP1	0.788801412	7.726757064	7.860714871	0.006091009
AQP1	0.7879405	7.18505519	4.094274942	0.045751179
CAMKK1	0.786471062	7.39449847	8.377939217	0.004681771
LYST	0.785565217	7.316267574	8.60594636	0.004172418
MELK	0.784194839	7.922545327	5.801250359	0.017883577
GREM2	0.78399739	7.30899014	5.697109971	0.018911903
NDUFA10	0.783637468	7.376090603	10.12328512	0.002747331
NDUFS8	0.783615398	7.321113575	15.35087008	0.004162307
FAM174B	0.783281254	7.647647946	6.432617954	0.01278365
NDUFA8	0.78208007	7.325670532	15.18177644	0.004088743
CHCHD10	0.781615974	7.390181441	9.522038831	0.0026391
PUM1	0.780194085	7.660784611	9.295404989	0.002953758
PYCR2	0.779862612	8.320199557	5.040754412	0.027004716
LIMA1	0.777520281	7.478238434	9.406958968	0.002794296
HIBCH	0.777061416	7.476864144	6.641183337	0.011454881
MECR	0.776425889	7.66859961	9.706898679	0.002408196
MRPL30	0.774451613	7.769924143	10.33856566	0.001764908
GAL3ST2	0.773349845	7.557886557	5.737643609	0.01850446
NDUFV1	0.773340063	7.250727234	15.60975762	0.00764287
AK4	0.772652091	7.980383271	4.196198281	0.043188059
CIB1	0.771929425	8.358225274	3.19349237	0.077023098
VWA1	0.771917124	7.346696435	3.420337878	0.067411307
ACADSB	0.771865519	7.492982537	7.717130934	0.006555711
MYO1A	0.771787144	7.245449135	6.881785999	0.010099333
SMPX	0.771599954	6.978529611	6.513901952	0.042038906
PMS2CL	0.771476136	7.523392553	11.05239425	0.001246816
MRPL33	0.770787959	7.649217974	10.70575455	0.00147531
VSIG2	0.770568871	7.310139832	6.386923223	0.013095725
TATDN2	0.769281986	7.517772861	14.1313169	0.00105969
GPT	0.76919797	7.109272807	6.121581647	0.020604216
SUCLG2	0.767294246	7.2907162	11.09414692	0.006260906
MRPS35	0.766843828	7.804050366	10.8374013	0.001383832
MLXIPL	0.76454676	7.814147662	6.463582882	0.012576602
PARVG	0.762726664	8.215616961	3.725809774	0.056468199
PSAP	0.761718672	8.091953088	3.751334651	0.055644879
DCXR	0.76070944	7.785751745	5.352120918	0.022786499
MRPL15	0.759888731	7.775411951	8.883417641	0.003629062
DLST	0.759778437	7.352757998	15.73301882	0.004300711
GRHPR	0.7593799	7.315959065	9.266701031	0.005457101
MEX3C	0.759350036	7.602748733	6.079782709	0.01541146
FHDC1	0.758251331	7.766532763	7.105237261	0.008990003
PPM1H	0.756937697	7.792508042	4.92741125	0.02873875
PREP	0.756891471	7.67087951	6.162192104	0.014750842
ARHGEF10L	0.75650648	7.455941787	15.9826352	0.002124618
TXNRD2	0.755502368	7.521961087	9.9851492	0.002099266
CASP5	0.754681997	8.273256313	2.712868735	0.102744367
DPH1	0.754596487	7.713389259	10.48838338	0.001640247
AREG	0.754457322	8.377065283	3.15306814	0.078887912
ADAM15	0.754228351	7.578174063	5.733781491	0.018542882
ALDH1B1	0.75210693	7.950844909	4.258609497	0.041694706
DBT	0.751420946	7.419801007	8.04543978	0.005542981
ZNF532	0.750315256	7.709255301	5.761031784	0.01827357
DDT	0.748908119	7.333628153	6.762251402	0.01075052
PM20D2	0.74791476	7.957666357	4.150157011	0.044326326
ACE	0.745405812	7.480373224	4.148636454	0.044364462
MUS81	0.744787565	7.89277445	7.508101381	0.007299126
FABP5	0.744157882	7.396116889	5.987860191	0.016185076
SSR3	0.743716455	8.12721976	4.892760004	0.029292106
APEH	0.743459251	7.420556525	15.49186621	0.003162642
COX4I1	0.743193548	7.365049495	12.08702442	0.004845585
SLC29A1	0.742642973	7.621008185	5.151538412	0.025416441
MPC2	0.742492107	7.445905591	6.501434426	0.012328259
ACP6	0.742265969	7.702671837	8.654390131	0.004071803
ZFAND3	0.740421852	7.734793523	7.884911362	0.006016133
CYC1	0.74031878	7.512168876	10.38718477	0.001724448
STARD10	0.739829931	7.521185602	7.320689787	0.00804025
MXRA7	0.738754433	7.129186926	6.569451043	0.022234225
MRPS15	0.738039206	7.720726974	12.70776957	0.000564746
GSN	0.737694029	7.062110843	8.27722971	0.033298264
PRMT3	0.737055299	8.011739185	6.92624166	0.009867771
CTSH	0.736584748	8.005245544	4.13015451	0.044830805
NDUFAF2	0.736105127	7.755148647	9.64720052	0.002480388
GMPR2	0.735046419	7.271059512	18.86655766	0.00963976
CAPN7	0.733613726	7.455284027	9.738578118	0.00283006
PDCD4	0.733100821	7.158961164	12.59573426	0.020230957
ALDH3A1	0.732881227	7.565368581	6.840141402	0.010321397
MECOM	0.732337327	7.681933329	7.46228721	0.007473474
REEP1	0.731389812	7.386243077	5.480772056	0.021252006
ATP1A1	0.731382406	7.486855747	10.90343504	0.002384832
DAP3	0.731179304	7.707248877	10.19733613	0.001891385
GGPS1	0.731040151	7.586764024	6.082306923	0.015390771
ECHS1	0.730962403	7.51733674	6.377613309	0.013160279
NDUFS7	0.729385172	7.335506754	11.48140036	0.006866462
SMIM1	0.729211476	7.554916613	7.140374616	0.008827471
PARVA	0.728412456	7.107308135	6.105990333	0.027589801
MRPL21	0.727612597	7.720375455	10.73925572	0.001451455
MRPL24	0.727470495	7.561173967	13.56329607	0.001498827
RPL36	0.727100293	7.693141929	9.097528413	0.003260187
HAPLN1	0.727083992	7.070722674	9.57057051	0.034782286
NIPSNAP1	0.725288428	7.816756008	7.067765511	0.009166774
MRPL18	0.724662477	7.650463511	10.62324983	0.0015358
S100A4	0.724470902	8.731690378	1.571308806	0.212998843
IBA57	0.724421428	7.542658388	8.000646313	0.005670987
NCOR1	0.724293125	7.486119954	9.491382247	0.002679551
TPSAB1	0.723461622	7.031543366	3.584797028	0.06126009
DSTN	0.72336354	7.007954476	7.247562758	0.048921854
MUT	0.722293396	7.42633145	15.33074591	0.003986428
PTPRK	0.721782966	7.486592273	12.94283925	0.002655703
CCDC25	0.721592012	7.492402864	12.89850561	0.002470059
ACADM	0.720775011	7.366119389	6.378392149	0.013154866
CACNA2D1	0.720601115	7.132720771	4.422328468	0.038033157
PHACTR4	0.720579334	7.410383741	3.968282989	0.049146885
COX7C	0.720093975	7.443557626	9.533747308	0.003727661
CHMP4C	0.718672125	7.514737068	8.674545053	0.004030687
CMPK1	0.718389968	7.651928315	6.700790617	0.011102258
ATP2A1	0.718361033	7.281361673	6.708167322	0.011059415
SLC35A1	0.717669462	7.471605178	5.76354878	0.018248903
SLC27A2	0.71707392	7.648130142	6.597100736	0.011723177
EHD4	0.717065163	7.463925712	6.565426508	0.011920001
KMT2C	0.716997927	7.506389229	10.89623911	0.002463642
NDUFV3	0.714905935	7.313885757	19.71070703	0.009041726
DYNLRB1	0.714467501	7.431653914	7.158521	0.008744734
FABP1	0.714455796	7.436551853	2.159039733	0.144935718
FAM213B	0.714410759	7.341837253	7.351731599	0.00791228
SLC19A1	0.714311985	7.650046441	6.260171237	0.01400382
JPH2	0.713884363	7.04852725	5.942335269	0.042228401
MARF1	0.712705835	7.766265425	6.638911699	0.011468549
NDUFA5	0.712638439	7.310744917	21.12546003	0.009493585
CORO1C	0.712288711	7.148707533	5.783257361	0.024617645
ACY1	0.712251949	7.87985173	4.464504367	0.037146514
ANKRD49	0.712128713	7.968267468	4.063721626	0.046550881
FASTKD5	0.71193118	8.058475242	5.598452318	0.019943527
SPRR2A	0.711858819	7.542119204	7.573294698	0.007058291
HACD2	0.710887128	7.774379775	6.401759989	0.012993532
CMTM4	0.710879636	7.399698422	16.12092253	0.005484929
TCF3	0.708317483	7.647880756	12.03108376	0.00097816
SLC26A2	0.70799825	7.063597527	3.595333819	0.060887258
TTC39A	0.707927393	7.44676677	5.409074627	0.022093257
CBWD1	0.707870463	7.6910675	9.367247364	0.002850016
GNAO1	0.707561946	6.908664341	6.698194824	0.081192126
FKBP3	0.707194982	7.61813489	18.8222327	0.001301072
BTBD7	0.705443398	7.579555345	7.232777426	0.008414497
NDUFS2	0.705088762	7.292483905	17.53901622	0.011477966
MRPS27	0.70477756	7.639366947	15.1963298	0.001171221
GLRX5	0.704390184	7.461877406	15.64197312	0.003910286
COQ10B	0.704385717	7.22361225	13.57723548	0.017529237
CCR10	0.704376276	7.337995601	7.475804048	0.008819489
MRPS2	0.703929128	7.811132058	9.60929805	0.002527381
MLF1	0.70280883	7.601527736	7.020748065	0.009393714
PRELP	0.702083819	7.241341621	2.609405371	0.109446133
COL28A1	0.701521408	6.927699108	5.222020789	0.078358596
NDUFB6	0.700995411	7.358639102	19.78654356	0.007879527
FSD1L	0.698978246	7.530986697	6.271472685	0.013920239
AXIN1	0.698443019	8.037495169	4.619705713	0.034068549
DHPS	0.698386328	7.716810245	7.279236212	0.008214512
RBBP9	0.697993486	7.535207121	6.594001325	0.011742286
AKIRIN2	0.697595939	7.964968587	4.997146842	0.02765839
HLA-DRA	0.697366618	8.069383803	3.195560412	0.076929001
REPIN1	0.696745855	7.666758035	10.95565831	0.001306647
NNT	0.695847507	7.435186992	8.579488255	0.005273613
RFFL	0.694841466	7.454911995	5.002223028	0.027581445
PIR	0.693414865	8.037934995	3.349279207	0.070273678
TMEM256	0.693181121	7.650136173	5.566354868	0.020291784
ATP2B4	0.692782098	6.948298372	6.900504082	0.076276737
C1orf210	0.692531388	7.387473514	5.882247442	0.017124451
TOMM20	0.692440609	8.168388298	4.697899102	0.032621598
DEAF1	0.692212407	7.442384217	7.272881646	0.008241571
ACTN2	0.691043737	7.547501732	9.984618175	0.002323842
SH3D19	0.690900376	7.363661308	13.59525748	0.008544888
PAGR1	0.690833094	7.467052266	5.736438147	0.018516444
MRPL58	0.690264219	7.700201785	10.64203697	0.001521804
PMPCA	0.689349935	7.791572805	9.79596495	0.0023045
ALDH3A2	0.688986646	7.285840127	9.826737827	0.013998841
SGK2	0.688564225	7.474102386	11.35247329	0.004345874
MYO7B	0.688360074	7.423386336	8.46976486	0.006235363
DECR1	0.68771142	7.757059767	5.005371298	0.027533837
MRPL34	0.68744349	7.661986923	8.996514308	0.003429123
MACC1	0.686158593	7.631937203	8.055836468	0.005513702
AAMDC	0.684767426	7.199986279	7.700844631	0.02344533
EPX	0.684355916	7.77882401	2.949184422	0.089079063
PADI2	0.682957961	7.212307319	4.158423924	0.044119605
SIRT5	0.682661051	7.426279319	9.603596714	0.006424004
NUDT18	0.682019989	7.523167193	7.244883043	0.008361903
EIF1AX	0.681848595	8.39506041	3.891828664	0.051338561
FAM110A	0.681369354	7.483702538	10.9223421	0.004538779
AKR7A2	0.680559775	7.260720605	5.763206956	0.018252251
TBC1D2	0.680304843	7.9209103	4.378940884	0.038968846
MRPS25	0.679837684	7.659743147	10.7373476	0.001552326
TRIM2	0.67951759	7.834073306	5.403571715	0.022159258
MAP2K6	0.677727256	7.274370751	6.181806349	0.016572435
CA2	0.677047512	6.908661467	6.454854973	0.095828515
ERBB2	0.676331439	7.509228964	9.930489696	0.004323977
ZDHHC3	0.676160031	7.72518364	9.341718572	0.002886441
ALDH7A1	0.675846364	7.493680513	7.576109057	0.007048082
CBX4	0.675594806	7.598206971	7.04365528	0.009282424
NENF	0.675486832	7.665238151	5.035905306	0.02707659
NUDT4	0.674570673	7.830354646	5.905702372	0.016911
ARL6	0.674405045	7.270102232	7.614572105	0.017646488
PMM2	0.674385992	7.755745986	8.052961974	0.005521781
AGPAT5	0.674228859	7.70377288	8.003201217	0.005663604
SH3BGRL	0.673745025	7.139604116	4.865313555	0.034687572
PPP1R1B	0.673067356	7.57461738	5.640742286	0.019494252
CAPN9	0.672722086	7.372581293	4.637881648	0.033726231
EPHB3	0.672658612	8.096608477	3.077242222	0.082520496
CDH13	0.671922584	7.336382009	7.437300307	0.012070585
NFU1	0.671655088	7.631860483	8.513612794	0.004371388
SUSD5	0.670662634	7.304543582	5.6489333	0.019408471
CD82	0.669128859	7.766041089	5.227766822	0.024381093
LYRM7	0.668327165	7.453116263	9.752630675	0.006623795
SLC2A4	0.668158851	7.154080128	7.211603668	0.034035873
RSU1	0.668011756	7.044901476	6.098551805	0.057766754
UQCR10	0.667609584	7.501150205	6.613809889	0.011620717
SLC8A2	0.66740302	7.072911135	6.610468993	0.051141652
SGCE	0.665966947	7.190130792	5.197751478	0.028653066
NAXE	0.66547691	7.506700128	5.826120407	0.017646799
MRPL44	0.664716222	7.744867676	8.395432856	0.004640499
PLTP	0.664694903	7.948566086	2.406542366	0.124052022
FAHD1	0.663438843	7.638352907	3.628882929	0.059716408
HP1BP3	0.66321826	7.431302258	7.779178205	0.00800332
TST	0.662825456	7.366648566	6.215823211	0.01433691
NDUFA11	0.662600926	7.393115172	8.002455284	0.009817823
BTBD10	0.662599962	7.550523343	8.122846644	0.0053288
SDHC	0.662355684	7.576923637	5.272925103	0.023788827
MAP7	0.661832002	7.682520118	7.762968801	0.006403483
KANK2	0.661689466	7.020726102	5.550262151	0.067104613
RREB1	0.661325418	7.659189196	5.209777938	0.02462134
CKS2	0.660495865	7.610980845	5.689955345	0.018984795
RTN4IP1	0.660480326	7.531108485	8.741162023	0.004432624
HERPUD2	0.659790478	7.447523635	8.289591512	0.007162344
USH1C	0.658462007	7.564851268	7.152228097	0.008773334
SNRPF	0.658228227	8.048430743	5.155994372	0.025354659
RBBP8	0.657986712	7.620846816	7.986883018	0.005710931
SLC26A3	0.657329041	6.919293564	5.646413378	0.102546946
GNPNAT1	0.657069484	7.909672382	3.93452872	0.050101854
SCCPDH	0.656971419	7.601322599	5.065627543	0.026639205
NEGR1	0.656629902	6.890862784	11.64047357	0.109858258
PMPCB	0.655821239	7.714526225	9.37202369	0.002843254
CAPN5	0.655790796	7.328394388	7.009638412	0.015522333
DAPK2	0.655499725	7.623096821	4.485303895	0.036717384
ETS2	0.655139966	7.73255563	6.001001272	0.016072031
CASP6	0.654417344	7.517601726	6.908787272	0.00995802
GHITM	0.653939944	7.708632325	4.681894049	0.032912366
NFIX	0.653848794	7.325039992	11.32316984	0.015609509
TES	0.653414116	7.068144225	7.414305429	0.057004052
CSDC2	0.653018457	7.481796361	7.243330711	0.008368628
DNAJA3	0.652912854	7.788032932	6.65193138	0.011390444
GFM1	0.650481333	7.675766445	9.77929269	0.002323554
KDM5C	0.65045643	7.596137187	8.71117947	0.003957049
AUH	0.650199981	7.398524756	8.148573625	0.011024036
TIMM10B	0.649988064	7.542361589	12.53137107	0.004669383
MRPL17	0.649612623	7.741196608	8.995383256	0.003431065
MRPL19	0.649295337	7.665501313	8.596742033	0.004191824
USP40	0.649056484	7.425003121	6.336727005	0.013447748
P2RX1	0.648840397	7.444137002	3.639266623	0.05935897
CDC123	0.648647908	8.047912273	4.343464021	0.039752169
RABL2B	0.648401505	7.510127046	8.777584318	0.005878318
NHEJ1	0.648205109	7.493475924	9.137373709	0.006354067
MISP	0.647926861	7.62995319	6.055689633	0.015610401
EHD2	0.647767407	6.905626882	6.256492541	0.110836553
MCUR1	0.647370937	7.823597534	4.454041604	0.037364395
MPP7	0.646930097	7.302598226	9.161595168	0.019207172
GSTZ1	0.646850833	7.425441081	4.685730804	0.032842413
UQCRC1	0.646449685	7.372831118	10.95152261	0.013209522
PAK4	0.646016315	7.512762449	8.968153646	0.005683188
PPP1R11	0.645702279	7.503116679	7.655797933	0.006765305
NEURL4	0.645369282	7.573327016	7.761051162	0.006409777
NUDT8	0.645355278	7.533989646	9.000302683	0.005296293
MRM3	0.645168378	7.602126418	10.56624042	0.003641391
SLC5A3	0.645079446	7.487884688	8.240317972	0.006996065
TWIST1	0.644822016	7.638760439	5.109341042	0.026009448
SLC35C2	0.644749928	7.849719052	5.095630473	0.026205258
NDUFS1	0.643906482	7.226560599	10.85425573	0.029098105
CHGA	0.643466374	6.848177249	6.961791278	0.117771668
CISD3	0.643214368	7.47981394	3.719257799	0.056681649
FILIP1L	0.643066881	7.684227758	5.5969425	0.019959767
KLK1	0.642479313	7.249413719	4.018003329	0.047775614
B4GALNT2	0.642417629	7.353018041	3.245012858	0.074715859
DHRS9	0.642268567	7.068636666	4.64448145	0.061798023
ATP5SL	0.64200314	7.601612214	6.781886267	0.010640619
CXCL1	0.641111156	7.681868089	5.249664848	0.024091974
SIAE	0.640970806	7.326607577	4.263884078	0.041571051
ABCB9	0.640967472	7.503607543	7.425651203	0.007616009
HEBP1	0.6407629	7.471754567	6.694953619	0.011136282
ETFDH	0.639584758	7.17163543	9.060332426	0.039651804
VWA5A	0.638940429	7.279877513	5.881547591	0.023546769
NEBL	0.63846782	8.245974949	3.663180889	0.058544528
EPB41L5	0.638367127	7.498908525	6.480053223	0.012467904
DERL3	0.638345971	7.795372304	4.055175687	0.046777233
OXNAD1	0.637723656	7.554595813	6.581008063	0.011822749
MRPL45	0.637622717	7.849111794	6.326031449	0.013524027
PTCD3	0.63748193	7.661754473	10.27544713	0.002791003
ENGASE	0.637271388	7.918415739	3.831725344	0.053135227
ZNF608	0.636664458	7.964416471	3.46188387	0.065796601
TATDN1	0.635700337	7.507735013	6.578157454	0.011840479
TM9SF1	0.634525157	7.693543958	6.9320501	0.009837928
AVEN	0.634395618	7.587230523	7.249364974	0.008342519
TUFM	0.633804526	7.702658944	6.151056041	0.01483835
MTPN	0.633445726	7.561285311	7.478728391	0.007410413
PLEKHA3	0.633081062	7.577042985	8.174345494	0.005191079
NDUFB10	0.633018607	7.323616239	11.18136776	0.019764604
PRDX2	0.632252307	7.144149856	10.69405717	0.047156102
EDNRA	0.632050976	7.511695745	6.890945216	0.010051164
LRRFIP2	0.631729819	7.344891745	11.96043184	0.017507915
MAD2L1BP	0.63124632	7.538126022	9.518110669	0.005899893
CASP1	0.630614955	7.888247307	3.165307773	0.078318127
FRZB	0.630089057	7.46097473	5.59847919	0.019943238
HSF1	0.629770577	7.538475073	5.904388089	0.016922886
ZNF292	0.629326414	7.629358952	4.690568209	0.03275444
SLC26A6	0.62852962	7.395022085	11.36343026	0.014098087
CC2D1A	0.626970055	7.390560684	17.18152818	0.014699897
FERMT2	0.62696701	7.040581873	4.149176881	0.075859845
ARF5	0.626884789	7.65859085	6.824924459	0.010403805
PRMT5	0.62654234	7.55319128	18.15219416	0.006200479
POF1B	0.625790888	8.053006268	3.255279586	0.074265158
SMARCC1	0.6253919	7.747187205	6.557391207	0.011970479
CARNMT1	0.624405896	7.767017796	5.550367672	0.020467627
MCCC1	0.624010183	7.54110585	5.726868259	0.018611866
SERINC3	0.623678838	7.930605978	3.811062549	0.053768427
PDAP1	0.623399012	7.647628268	11.05351928	0.003578095
MRPS36	0.622926007	7.355384415	12.58288247	0.018420319
ZC3HAV1L	0.62180364	7.471483221	9.064064001	0.010427358
SH2B1	0.620802527	7.317497181	3.526250646	0.063377193
DHCR7	0.620346705	8.095172833	4.213863447	0.042759659
TTC19	0.619704892	7.718029347	5.821589968	0.017689685
TUBB4B	0.619033165	7.577025405	5.68410905	0.019044577
COX6B1	0.618966156	7.223351565	5.919090085	0.036305431
BCL2L14	0.618847177	7.77579597	3.161601114	0.078490205
VSNL1	0.618322057	9.100319151	1.398639778	0.239812328
ALDH1L1	0.616904454	8.035456387	1.790530494	0.183957642
MRPL43	0.616884131	7.65475882	8.492650024	0.004417915
INA	0.616804066	6.925672231	5.24619816	0.122133871
GOLGA7	0.61631998	7.532629244	5.941023127	0.016594816
FGGY	0.616244713	7.497982329	5.70835101	0.018797972
HIST1H1C	0.614107298	7.873161435	2.429767025	0.122273742
LAYN	0.613528328	7.377420682	4.464110733	0.037154687
GALNT12	0.613028412	7.344923487	6.11059542	0.021308261
REXO1	0.612798225	7.410525385	5.713687934	0.018744134
PLEKHA6	0.61277683	7.580038868	5.263596058	0.023909925
BCKDHB	0.611795476	7.499634948	5.242405275	0.024187419
MRPL53	0.611494461	7.712501103	7.489618204	0.007368949
ACO2	0.611250421	7.280316926	6.27497133	0.029718701
KRT20	0.611065606	7.318017345	2.558250739	0.112938566
BLOC1S5	0.61044321	7.575693696	6.196101761	0.01448769
TELO2	0.609908236	7.735009052	4.30693044	0.040576406
TXN2	0.60874769	7.561641917	5.296079254	0.023491058
ST3GAL4	0.608084407	7.852843945	2.397748782	0.12473292
TMEM115	0.607997581	7.690312873	4.609316591	0.03426587
DSP	0.607822733	7.680186935	8.059869384	0.005502388
CIRBP	0.607796219	7.564310505	7.030066231	0.009348277
HSPA9	0.607667404	7.802361948	8.60798141	0.00416814
PPP1R12C	0.606988096	7.019300586	7.36802779	0.09293302
PTRHD1	0.606418952	7.509339265	8.251903804	0.00969847
RHEB	0.606195693	7.949947943	3.68708799	0.057742376
BPNT1	0.605144154	7.452490011	3.861956245	0.052223229
SLFN13	0.604929283	7.463827095	7.922818488	0.011967467
TPRN	0.604428253	7.428709022	8.715002477	0.015181757
DGAT1	0.603067941	7.635508839	3.401092617	0.068173817
DSC2	0.603025758	7.492347525	5.088414196	0.026308943
CES1	0.602734591	7.608426672	1.470671827	0.228154548
EHD3	0.602056218	7.298108426	6.574785548	0.029286407
UBE2D3	0.600941052	7.88887227	2.908422282	0.091285395
QARS	0.600709884	7.547438752	21.33988432	0.008846888
PGGT1B	0.599909592	7.449510341	8.006946642	0.014070098
EPS8L2	0.599875646	7.531219328	10.34894646	0.009825999
BAG3	0.599477694	7.146906001	4.938834168	0.057784232
CCDC85A	0.599434432	7.37937208	4.867579935	0.029701288
STX4	0.599035016	7.420681687	9.217906139	0.01700935
OXCT1	0.598061197	7.265900661	5.062332708	0.034897796
REXO2	0.597656069	7.561360868	3.952518447	0.049590437
RPS15	0.596829984	7.591955648	9.535648961	0.006864416
GLB1	0.59649819	7.678767838	4.454543623	0.037353909
SRD5A3	0.59568852	7.772514973	4.008259374	0.048041081
CTNNB1	0.595460278	7.805115975	5.246501688	0.024133512
TNRC6C	0.594858072	7.492902796	5.903491288	0.016931002
METTL7A	0.593346817	7.058554197	9.661021788	0.087797558
PPT1	0.592876636	7.69792759	3.884498869	0.05155413
MTFP1	0.592532395	7.507840488	8.198402745	0.012045548
AMT	0.592416487	7.546762627	2.971557411	0.087893085
PLCD1	0.592204009	7.097728739	10.6471153	0.075561233
ILK	0.591856295	7.054010168	4.712702188	0.088840174
MRPS12	0.590567331	7.646053151	5.805430559	0.017843547
MRPL50	0.590263924	7.579686796	8.330006244	0.008736278
AXIN2	0.58947179	7.508148184	9.289846083	0.012381158
ESRRA	0.589299856	7.49581075	7.727380283	0.013109749
SCG2	0.589151542	6.901649245	6.301519183	0.148061697
GATC	0.588413536	7.450834066	9.609138365	0.016109421
CLTCL1	0.588388489	7.516710179	5.763013365	0.018254147
KIF20B	0.588184968	7.610989672	5.136112322	0.025631553
MRPL3	0.58759796	7.838323211	6.494051126	0.012376295
SLC25A4	0.587026761	7.047337597	5.819110284	0.094871163
RASA4	0.586441507	7.381148946	5.797931083	0.022746135
EIF2B4	0.586347556	7.574683508	7.204506513	0.009996237
MIIP	0.585846644	7.512927002	5.399293319	0.022210716
CTBS	0.585757231	7.632561968	3.203290863	0.076578372
RBSN	0.585671265	7.328949351	3.865413403	0.052120012
PAM	0.583857304	8.028254958	2.327227485	0.130348523
NDUFA6	0.58372886	7.283297847	8.522083758	0.037248017
L3MBTL1	0.583718391	7.535883565	6.031744345	0.015810791
PRUNE2	0.583094615	7.053006866	7.656032483	0.09469209
WWC2	0.582216458	7.534688104	7.718002431	0.010363637
AGMAT	0.581777236	7.923463519	3.246544914	0.074648414
ARHGEF38	0.581671964	8.271139499	2.5032759	0.116831367
AACS	0.580770302	7.747186198	5.629738534	0.019610118
KHDRBS3	0.579874825	7.760630434	4.154831838	0.044209301
RCAN1	0.579802989	7.454546812	5.223570009	0.024436921
DMTN	0.579345693	7.133557189	5.486943133	0.071268024
TGFB1I1	0.579157122	7.003061965	4.129529573	0.114887487
PTGES2	0.577566401	7.618086283	7.957274873	0.008471628
AHNAK	0.577474809	7.102954511	7.356289496	0.080640795
IAPP	0.577275608	7.496797933	6.651322261	0.014280787
MRPS10	0.577227564	7.688620589	6.857563359	0.010227883
CTSA	0.577157186	7.650459802	3.529980667	0.063239976
JTB	0.576937284	7.585421508	4.082192417	0.046065654
TFAM	0.576907743	7.727659211	5.959103484	0.01643537
DMD	0.576746663	7.007268477	4.56206489	0.11485705
NID1	0.576744497	7.051117293	3.930469368	0.097958453
ZCCHC2	0.576343416	7.82978578	3.766071763	0.055175423
NDUFB9	0.576116147	7.333905366	7.027365645	0.031789574
MRPL51	0.575872218	7.896518437	3.963231841	0.049288539
COQ3	0.5758469	7.346693542	11.25973048	0.03015222
SELENOW	0.575408987	7.164384661	5.012213184	0.064589655
RIPK3	0.575321544	7.404268323	10.94377624	0.023192337
CACFD1	0.575145213	7.427421303	12.89162104	0.020900724
PTRF	0.574691298	6.896761477	6.10333031	0.159491522
GADD45GIP1	0.574124651	7.615975167	7.837177295	0.00916585
RRAS	0.573858393	6.958344629	6.112096524	0.136965851
ALG1	0.573539349	7.734184168	5.910542412	0.016867301
SFT2D3	0.572101108	7.499624192	7.218747223	0.014576116
TECR	0.571017752	7.672057986	9.548431523	0.006549164
FLNB	0.570509038	7.527650763	7.66129282	0.013595408
APEX1	0.569766503	7.642566769	11.65617427	0.007964392
THEM6	0.568598865	7.74245695	5.213506309	0.024571342
PRDX5	0.568395732	7.954909084	2.534785248	0.11458213
ZNF703	0.567848811	7.61413648	5.58993226	0.020035352
ACADVL	0.567817324	7.334621818	7.912865206	0.034386969
TMEM184B	0.565849206	8.002358263	2.762607747	0.0996859
TP53BP2	0.565000892	7.767947368	3.442771786	0.066534127
POLR1D	0.564932328	7.655585606	6.786748129	0.010613587
POLG2	0.564637657	7.597634338	5.4041529	0.022152277
JUP	0.564507937	7.585559275	10.24274061	0.011727767
CPT1A	0.564245768	7.456784193	4.713512662	0.032340569
ZBTB38	0.563697012	7.679157052	4.955513908	0.028298099
SUOX	0.563538853	7.243237362	8.353107782	0.051490885
ZFPM1	0.563189591	7.686101648	3.085954871	0.08209393
TPD52	0.562985208	7.659064378	3.7321905	0.056261161
POTEI	0.562449805	7.130038834	2.013955213	0.159030859
CHCHD3	0.561690708	7.505008824	9.658252803	0.017429995
TPPP	0.561437243	6.892693798	5.280246701	0.170500474
ZCCHC9	0.561237181	7.511332046	7.171944827	0.016750991
MRPL37	0.561121882	7.628394227	6.331799625	0.013482833
MALSU1	0.560979333	7.67880771	6.492916062	0.012383697
RPS4Y1	0.560686618	9.176826633	0.858428701	0.356454545
PLCB4	0.559537902	7.537906031	5.006282737	0.027520071
RFLNA	0.559496215	7.484634677	4.347940527	0.03965241
SPG7	0.559362536	7.38993898	7.711568625	0.029395373
RPE	0.558965214	7.484774497	6.152064929	0.018511429
SMPD2	0.558872988	7.56036456	4.949341154	0.028394272
MRPL10	0.558589341	7.813064022	4.58786596	0.034677136
GRPEL1	0.558275195	7.90658337	6.352578346	0.013335526
ALDOB	0.558216396	7.574854858	1.315768109	0.254145296
TAPBPL	0.557878198	7.790090941	3.833527283	0.053080389
RBM6	0.556952683	7.410882162	4.13294082	0.044760165
ADH6	0.556916128	7.374353829	5.627888064	0.031754007
TMPRSS2	0.556898527	7.614216843	5.223604641	0.02443646
HBP1	0.556529866	7.500780221	5.895289633	0.017317565
ZNF316	0.55555468	7.470654274	10.66611281	0.02134459
F2R	0.555054763	8.085252763	2.470278102	0.119240047
MYO1D	0.553530365	7.48020352	4.560444068	0.035210545
LSM14B	0.553330537	7.899651043	5.026855268	0.027211271
DYNLT1	0.553251949	7.394774035	9.320016448	0.030268493
GPRIN3	0.552745817	7.500866228	4.742403459	0.031827317
PGM2L1	0.551206614	7.718141081	4.576762151	0.034892084
PSMB5	0.551043013	7.494055979	4.08641613	0.04595546
MINK1	0.550641583	7.380347523	7.862973838	0.032714074
NDUFAF4	0.550557214	7.62571321	5.731318364	0.018567429
DNAJC30	0.548704339	7.499242324	10.07821156	0.020688266
ATP5I	0.547860119	7.290742085	10.53920644	0.04888725
ZBTB7B	0.547506381	7.324719048	5.252658689	0.042032941
PROX1	0.547496234	7.897818219	3.030183467	0.084866889
EPB41L4B	0.547478714	7.281966599	6.240628046	0.050740206
BET1L	0.547408316	7.666837145	7.533089251	0.009330693
GYPC	0.546952269	7.274140726	2.62939424	0.108114333
CDK10	0.546357942	7.54175305	9.08920927	0.016818812
RECQL4	0.546166946	7.96068713	2.339221793	0.129373588
SFSWAP	0.545880865	7.877021543	5.252848526	0.024050242
TBC1D17	0.544635853	7.328546976	6.80151984	0.043306608
HLA-DPB1	0.543729811	7.698829953	2.624059985	0.108467963
GATB	0.543675312	7.456148097	10.56579766	0.025553437
PFKFB2	0.542719681	7.596192719	3.273939954	0.073453554
ZRANB1	0.542195819	7.303689656	9.694737752	0.048061554
CCDC12	0.542163149	7.654153032	7.921414794	0.010889709
GEMIN2	0.541999946	7.574171963	8.191528475	0.016705219
GULP1	0.541736804	7.87143965	2.713878684	0.102681239
TPM4	0.541515263	7.377008547	3.109376703	0.080959141
ACTN4	0.541396819	7.549218836	7.2101731	0.016262939
NANS	0.541188756	7.483949397	2.801508163	0.097364187
TRPM4	0.540986207	7.185789962	10.91230644	0.076482348
COL17A1	0.540758153	8.15536493	1.556890701	0.21509385
COQ7	0.540317532	7.456115165	5.843124923	0.026758538
ABCD3	0.540164836	7.516806721	6.941552075	0.021101031
KCNN3	0.539255686	7.120570149	6.133764282	0.096569907
SDHAF3	0.538111593	7.674840172	3.576181637	0.061566771
MRPL13	0.537535724	7.626293589	7.966639667	0.013642957
CHDH	0.5370406	7.887041811	2.41093265	0.123713645
HPR	0.5368668	7.241873915	1.439861081	0.233054199
CTSD	0.536041364	7.957891834	2.164072137	0.144473142
CDH3	0.535871194	7.69934952	4.938289037	0.02856733
PDCL	0.535432056	7.556335949	5.569841574	0.020253645
SOX9	0.535232803	8.323407639	1.972153958	0.163380343
SDR39U1	0.534836138	7.32831775	6.374130774	0.046966979
HOMER1	0.534808444	7.493170556	4.882739189	0.029454227
STRIP2	0.534801931	7.484736811	5.090831904	0.026274157
SFRP2	0.534575593	9.179414284	0.8399645	0.361656429
SMDT1	0.534541915	7.569207261	6.46969485	0.017836681
FAM84A	0.534490285	7.703949287	3.914848581	0.05066782
SCAF1	0.534160919	7.633467622	7.005241782	0.01287366
KANK1	0.533855959	7.111225822	5.255400356	0.103146605
MME	0.533509742	10.60536122	0.43039961	0.513330069
NELFE	0.533229789	7.62398905	12.53698465	0.014097906
PRR11	0.533208357	7.486443253	5.445620754	0.025313403
ESRP1	0.532460398	7.698120529	5.405023191	0.022141829
THG1L	0.531707258	7.400630452	6.088655399	0.035819392
LAMB2	0.531328059	7.043457119	2.380956105	0.129872295
MYRIP	0.530928611	7.350600528	5.734278855	0.044863221
PLCB3	0.530569672	7.52920176	6.103577231	0.021847584
SYNE2	0.529835984	7.424636831	14.43411521	0.033540742
MRPL35	0.528941068	7.544743909	9.112939894	0.021118537
FKBP1A	0.527966012	7.470372818	2.534196322	0.114623722
IARS2	0.527421086	7.662523929	4.842355482	0.030117269
ITGA5	0.527255713	7.062911633	2.531444123	0.125276396
B3GNT7	0.527120754	7.372193791	2.29244151	0.133223378
PDLIM1	0.527061719	7.414373558	7.861336865	0.035680414
LTBP4	0.52703276	7.390586127	4.770587842	0.039486502
SDHAF4	0.526484899	7.501035957	5.345561705	0.025978333
PTPA	0.52599362	7.32031877	16.07057452	0.052159463
SARS2	0.525639843	7.482778111	5.024497357	0.027816569
LIPA	0.525456152	7.597799138	2.384765987	0.125745905
HSD17B8	0.525381977	7.387428086	6.468961351	0.040755316
MKRN1	0.525285095	7.460854982	8.328001087	0.02974573
PRSS8	0.52519838	7.956586409	2.818718351	0.096356174
BAG5	0.525162462	7.480997347	11.57197423	0.028382148
EPDR1	0.524775315	7.612147507	3.704327638	0.0571713
MRPL27	0.52419232	7.641757029	6.349894285	0.015450558
MRPS21	0.524139507	7.677301283	4.542399789	0.035566296
MRPL47	0.523758928	7.716798877	5.880761642	0.017138068
HID1	0.523579079	7.866762408	2.176152798	0.143369558
URI1	0.523054551	7.525500314	11.9623606	0.023831356
PACRGL	0.522257838	7.488142695	7.036558371	0.027057464
C15orf52	0.522048486	7.087287869	2.986941675	0.118982504
PET100	0.521895936	7.590587067	4.946806486	0.028433862
MRPL46	0.521863952	7.741849425	7.739104427	0.010085423
MAPK3	0.52174976	7.329577981	6.295948453	0.052322186
ADAM17	0.521726601	7.712917	5.075934404	0.026489282
JOSD1	0.521648599	7.416050132	7.200597262	0.037548559
PRIMPOL	0.521219065	7.341053909	3.912301211	0.050741578
TUBB2A	0.521168849	7.064636541	3.912208099	0.129275869
NKIRAS2	0.521121327	7.75736364	5.74626778	0.018418967
MTO1	0.520458545	7.519206352	4.932237416	0.028662562
WWC3	0.520171655	8.326937661	1.827264187	0.179562317
NAGA	0.519719358	7.454769811	2.788337329	0.098143495
ATF1	0.519125571	7.698427572	4.130343238	0.044826016
AFG3L2	0.519067908	7.507195347	6.160330136	0.028122652
ACAD8	0.519030975	7.395617884	5.718995958	0.042119448
PARS2	0.518490924	7.45639164	4.539853907	0.035616796
KYAT3	0.517443498	7.456802575	4.700753775	0.033736404
ARVCF	0.516725501	7.438375483	6.20428711	0.036318255
RPUSD2	0.516502767	7.644133549	5.222076222	0.024456824
ARSB	0.514985426	7.453040199	3.774871851	0.05489713
TGOLN2	0.514574737	7.763980226	4.798325945	0.030858232
EEF1AKMT2	0.514268633	7.624476594	6.715726161	0.016541164
HDGFRP3	0.513903521	7.344042958	2.875501685	0.093111282
SH3GLB2	0.513850903	7.298326463	12.40649607	0.062533254
DARS2	0.513108038	7.797653178	3.705718077	0.057125507
IMPA1	0.513078419	7.34019039	3.19323264	0.077034925
SMAD2	0.512606993	7.418688313	4.085306253	0.045984389
MCCC2	0.511684648	7.737768544	3.580692777	0.061405982
LAMC1	0.511494427	7.093834149	2.894959067	0.12407133
BCL9L	0.510955795	7.470216208	5.6822427	0.032571037
RPS6KA5	0.51090942	7.268419016	6.950783027	0.070677419
VCPIP1	0.510066024	7.477922756	9.527935333	0.032664628
KCNMA1	0.510028937	7.234647912	2.902253253	0.091624522
LETM1	0.509943421	7.634399099	5.359883619	0.022690677
IDH2	0.509912523	7.441700874	6.060679798	0.038533705
ATXN3	0.509792844	7.338534546	11.14294806	0.05571972
KALRN	0.50936441	7.446668229	4.447962043	0.038136445
ZNF362	0.508345551	7.457584643	3.221462343	0.075761022
B3GNT8	0.507561831	7.428919716	4.232247943	0.042318633
VDAC3	0.507456625	7.888550605	3.35114986	0.070196653
EPB41L1	0.507449486	7.743830152	2.71750745	0.102454773
HES1	0.507402698	7.439526095	7.668924641	0.039426305
EXOC7	0.507041104	7.433621067	5.284006013	0.040754848
FBXO22	0.506906665	7.461729068	3.225125963	0.075597389
MGLL	0.506896766	7.521011931	1.771155655	0.186326771
RCCD1	0.506709702	7.467976891	5.431319597	0.035764825
ZYX	0.506521665	7.282752187	4.404682975	0.068436287
S100A6	0.506345274	7.90057208	1.7452361	0.189552602
SYTL1	0.506285127	7.570430591	3.196030524	0.076907628
MLH1	0.506220377	7.468539612	9.232668855	0.035838866
PRKAB2	0.506003501	7.138199941	7.520155702	0.112977646
CNOT4	0.505910429	7.550662711	4.79827071	0.030859174
GFOD2	0.50552332	7.471141807	4.673424501	0.03695934
GTF2I	0.505323608	7.803189442	6.696910275	0.011124865
UBAP2	0.505246341	7.657644928	6.092080472	0.016288247
PDHA1	0.505178415	7.506707937	5.493459394	0.031655211
DSG2	0.504970454	7.648071234	6.918200753	0.019210153
MATN2	0.504707528	6.988075366	4.633726382	0.176744071
EPB41	0.504091687	7.219533054	5.40673285	0.088093679
MTERF3	0.503967762	7.837906212	3.509606758	0.063993419
GALE	0.503952092	7.621140003	4.516895266	0.036075664
MRPS24	0.503836828	7.563695867	6.697679785	0.025934524
HN1	0.503621013	7.810800302	3.0653068	0.083108796
PRPS2	0.503243459	7.860026525	3.056885588	0.083526647
FMC1	0.503063126	7.499857215	8.970143048	0.033943192
ESCO2	0.502987201	7.477489549	3.474415037	0.065317845
SUCLA2	0.502239251	7.794844251	2.164090287	0.144471477
PUDP	0.50216879	7.404125323	3.622103657	0.059951025
SZRD1	0.502112138	7.457600764	4.017785399	0.047781534
FOXA1	0.501477174	7.826785385	2.448367435	0.120870201
PALM	0.501252866	7.107620954	3.334286017	0.126330755
FDX1L	0.501239262	7.523379734	4.156437731	0.044169177
AP1M2	0.500998947	7.552727511	6.071217089	0.028959602
ZADH2	0.500558299	7.238217812	6.060397588	0.085056449
FAM110C	0.5000325	7.573035277	3.964361684	0.049256816
DNAJB4	0.499940319	7.107071218	3.396857359	0.127555688
GCAT	0.499783012	7.482560415	5.21113448	0.036740951
ALDOA	0.499661743	7.435178214	6.196516604	0.043314299
C6orf203	0.49925669	7.685532512	3.203562607	0.076566078
CTNNA1	0.498789504	7.520957337	7.178968182	0.032526126
VPS37C	0.498087446	7.409089049	6.751203354	0.047541796
OGDH	0.49806817	7.278607756	11.05455968	0.076007918
ATP5L	0.49772975	7.286586966	9.329532383	0.074449018
DNAJC11	0.497408047	7.524803103	6.092480048	0.032470109
GAP43	0.497132202	6.859261018	4.895882865	0.229765126
MRPL41	0.496788839	7.698296964	5.617528404	0.019739535
AP1S1	0.496606451	7.526299462	8.968850923	0.032757605
MUC1	0.496541189	8.773951249	0.825778335	0.365725136
RIOX2	0.495917001	7.678339974	4.248658896	0.041929055
ARSA	0.495122053	7.330685592	2.636076419	0.107673156
ASXL2	0.494556493	7.825073665	2.991925695	0.086828465
EXOC2	0.494261748	7.444715391	6.327452821	0.044100134
MAPT	0.493777161	6.983813844	4.376816455	0.18768689
NIF3L1	0.493126113	7.394607447	6.268898098	0.053299592
DCTD	0.493025491	7.839259882	4.228185401	0.042415669
SCUBE3	0.492693165	8.838461425	0.826978225	0.365378529
PSEN1	0.492385775	7.69441267	4.826557641	0.030380934
ARMC10	0.492237944	7.8261849	4.124332242	0.044978799
CDC25C	0.492154982	7.477556508	6.148611299	0.039854764
HOPX	0.492046647	7.585546985	2.012979656	0.159130831
CHCHD4	0.491994095	7.468652625	9.103412146	0.041449881
PPWD1	0.49198148	7.680119956	3.358273528	0.069904175
ZDHHC13	0.491747388	7.481015063	5.193682363	0.040102932
CD99L2	0.490873831	7.217273406	6.175405704	0.096644184
SPOUT1	0.490700291	8.006325375	3.524393757	0.063445623
ACE2	0.490508091	8.728960389	0.951152135	0.331827084
MTFR1	0.490395292	7.546639992	4.890127362	0.031916244
POFUT2	0.490379954	7.496633965	5.945713692	0.036887846
LACTB	0.490309766	7.642157154	4.894653657	0.029261576
YEATS2	0.489537889	7.4754925	4.288511229	0.041328805
RALA	0.489246516	7.59326498	5.142298423	0.027760487
MRPL42	0.488685642	7.686722036	3.528465798	0.063295665
SCP2	0.488612569	7.535382515	5.184263339	0.034810374
KIAA1671	0.48827095	7.35945239	8.035974122	0.062065363
NXPE4	0.488002081	7.345424908	4.858378652	0.065467396
HIST1H1B	0.487856131	7.818675885	5.746298681	0.018418661
HSD17B4	0.487336296	7.920438464	2.507172565	0.116550549
EPM2AIP1	0.486919214	7.427660988	5.137390242	0.050403578
SYNPO	0.485929272	7.313986396	5.342190673	0.073220271
ZFP3	0.485717038	7.459505849	5.002786633	0.045762841
ST14	0.485392825	7.451628429	5.760094119	0.047335402
RBP1	0.484885964	10.43862919	0.421896174	0.517511699
PBX1	0.484489099	7.334823668	6.636421299	0.069579295
AHSP	0.484115182	7.40218688	1.194810011	0.277040725
NTSR1	0.48385624	7.361586386	5.257505034	0.064209666
PYCRL	0.483851249	7.736886695	3.773420978	0.054942908
MCF2L	0.48384202	7.420914894	4.534417263	0.051610087
MYL6B	0.483567899	7.506519763	2.881645416	0.092767495
OCIAD1	0.483457662	7.404635194	8.48072519	0.056411928
NBN	0.483371272	7.649313804	6.716298079	0.022937287
TEFM	0.483182899	7.649241159	4.841276121	0.030135206
NUCKS1	0.483003865	7.679359188	2.547533079	0.113685955
HSDL2	0.482645974	7.591610549	3.307456387	0.072019973
OPA1	0.482317278	7.525382826	6.986506351	0.037661813
COX7A2L	0.48220635	7.570394969	2.478253531	0.118652815
CUL4A	0.481976045	7.743754494	5.228948684	0.024365396
SUMO1	0.481828586	7.726767114	4.28788016	0.041013418
DLAT	0.481763131	7.545937443	6.705933519	0.034307897
PDCD6IP	0.481409373	7.44694503	10.66722379	0.050011588
ZNF197	0.480883775	7.4497281	6.281489922	0.050023266
PPP1R14D	0.480713018	7.41885905	2.578353403	0.111551484
TPGS1	0.480040944	7.516346938	3.993210343	0.048454193
ITGA1	0.479945152	7.115576271	4.363942455	0.140495676
SYVN1	0.479568003	7.575559546	6.630499741	0.031966058
ERAL1	0.479517865	7.817494463	2.975380559	0.087692165
FANCM	0.479419972	7.744824855	2.756564706	0.100052043
ACTN3	0.47882666	7.433472724	2.470636129	0.119213616
RPS6KA1	0.477756878	7.474568066	5.423209524	0.047789959
VTI1A	0.477083615	7.453879771	5.011366192	0.049232742
PKP2	0.476535299	7.527793032	5.14808799	0.040351557
NEDD4	0.475821889	7.488687352	2.862659046	0.093834473
GPC1	0.475682686	7.363879533	3.296921447	0.072467266
CMA1	0.474715273	7.07943594	1.346677159	0.248678592
PEA15	0.474587841	7.348597051	3.965186673	0.071649061
ABHD10	0.474234615	7.626080604	4.140083361	0.044579628
WDR60	0.474161725	7.483729672	6.86292586	0.046184214
DPH2	0.473810877	7.446968692	7.318587201	0.053300153
LAMA5	0.473799968	7.027763972	2.473951627	0.183916404
MDH1	0.473552625	7.069151077	8.577258826	0.166235189
STXBP3	0.47341743	7.37288819	6.264348732	0.06835032
MPC1	0.472774804	7.31485782	5.840287148	0.082030658
ACOT11	0.472427216	7.386331866	4.890265617	0.065953917
FH	0.472363445	7.418325157	4.207447774	0.05963486
EPCAM	0.47234276	7.60205015	3.386699718	0.068750197
KIAA0391	0.471989515	7.672104665	4.176098958	0.043681077
DNPH1	0.471776353	7.553754234	3.071105265	0.082822416
ZFC3H1	0.471679434	7.644418219	3.128074309	0.080065569
DNM3	0.471121377	7.6155473	3.546711262	0.062628447
MZB1	0.469113776	7.851102885	1.315093884	0.254266199
PICK1	0.468385793	7.549246739	5.431972529	0.041541366
FAM83F	0.468223423	7.464684689	4.282770799	0.053843953
FGD6	0.468206388	7.540974054	4.129639572	0.044843873
RMDN1	0.468118419	7.471060756	5.906249451	0.052318484
ACTR1B	0.467997193	7.364980358	8.723537437	0.0726987
C11orf54	0.46790574	7.32427011	2.652506611	0.106596887
ACOT1	0.467750159	7.232710348	5.252754288	0.1085852
PACS2	0.467432109	7.512349914	3.023216363	0.085220455
PRG3	0.467075746	7.95745268	1.137702513	0.288758585
PABPN1	0.466918493	7.472052883	7.107784314	0.052427261
RAB11B	0.466794277	7.43945891	5.210385005	0.057111992
FYCO1	0.466095969	7.203440096	9.055596527	0.118951674
PRKAA2	0.466083647	7.414065233	4.016035647	0.063186782
WDR70	0.46593195	7.46796603	5.877856907	0.053108632
UBE2V2	0.465332171	7.232707949	5.698343337	0.109727914
KIAA1841	0.464802125	7.46868117	5.181486019	0.052732419
NOX1	0.464611216	8.05559433	1.714386773	0.193478289
MSL1	0.464405273	7.705585811	3.747508637	0.055767461
ADRM1	0.464259139	7.854199093	5.449845224	0.021610666
TACC2	0.463924934	7.328074144	6.792811129	0.083720474
GPCPD1	0.462855453	7.636216207	3.210590946	0.076248864
SLC25A10	0.462585843	7.672925914	4.606438235	0.034320754
BTF3L4	0.462422702	7.64782108	3.755211781	0.055520956
TAX1BP3	0.462317249	7.399326327	6.24484419	0.068063468
PTER	0.460835449	7.375337347	3.178385149	0.077714312
LHPP	0.460662676	7.113739267	3.277912519	0.157501427
GDE1	0.460410248	7.44792502	6.962385382	0.059249439
CTNND1	0.460386242	7.453253382	9.449572912	0.059247729
BCL2L13	0.45967051	7.40294849	5.140517663	0.069457465
EXOC3	0.458272769	7.395393787	6.692379784	0.071574956
KLF5	0.457722587	7.474095478	3.892107234	0.056908313
HLA-DMA	0.457510874	7.559968506	2.553147555	0.113293746
TRAP1	0.457467273	7.889088584	5.888512648	0.017067159
MRVI1	0.45731858	7.12847719	3.370134336	0.154633001
CMKLR1	0.457265628	7.423468008	3.669061258	0.066502019
ATP5H	0.456888081	7.256418909	9.074645993	0.1099412
SMPDL3A	0.456729803	7.376829953	4.143801258	0.076302869
ZNF800	0.456660288	7.631269168	4.932497526	0.037710102
ATP5E	0.456545344	7.389688714	3.923903447	0.07498155
ANXA13	0.455994457	8.102864602	0.892512543	0.347120388
GNAI1	0.455905168	7.135405697	4.152054435	0.153329629
CCNL2	0.455799673	7.491536475	3.273393094	0.0734772
RNF114	0.455513143	7.721315734	4.564215267	0.035136673
COL16A1	0.45541724	7.407023389	1.404130778	0.23889834
PLS1	0.455329801	7.484320074	6.576560808	0.056502416
SAR1B	0.455183176	7.340258186	4.355410289	0.086863725
PDE5A	0.454901523	7.108849993	4.552428049	0.164815572
SSBP1	0.454538134	8.12747161	2.019673847	0.158446286
NUDCD2	0.454154999	7.393612494	8.607423989	0.073933984
LAD1	0.453933121	7.999261516	2.532012269	0.114778115
FARSA	0.453425202	7.595867533	7.496821103	0.041153672
ANKRD17	0.453056844	7.654942649	5.031915434	0.032414701
MAPK13	0.452908862	7.658487714	4.624647894	0.033975106
SH3BP4	0.452885819	7.595345448	5.432309459	0.040626296
MED29	0.451896428	7.442910583	7.200925233	0.064400535
GLCE	0.45144649	7.688334766	4.080833114	0.046101178
ZSCAN29	0.45142234	7.488665138	10.9229017	0.05731111
EPSTI1	0.451180662	7.790049489	2.692615075	0.104019495
EXOC8	0.450860935	7.441590467	4.597602464	0.066816797
PTGES	0.450582934	7.690095818	1.742176379	0.189937731
PIP4P1	0.449688852	7.417266246	3.330534861	0.072315765
DAZAP2	0.448170269	7.376314613	5.854080481	0.082053
AGFG2	0.448147067	7.370570552	3.393297647	0.084027839
DUSP3	0.447622183	7.195689511	3.266701894	0.137051909
SHKBP1	0.447358993	7.457793872	4.887737321	0.063979772
PIGO	0.447170499	7.53127464	6.313266573	0.052853153
APOOL	0.446949305	7.429414618	3.675157846	0.071756446
PIN1	0.446928003	7.194243708	10.22966823	0.138764228
SPTLC1	0.446164794	7.59112155	7.41413671	0.043855428
CYP4F11	0.446154215	7.397746139	5.349197205	0.078574168
ABCA3	0.445828125	7.438931142	5.587628699	0.068681975
SF3B5	0.445640379	7.567439005	5.168620354	0.044637544
SPCS3	0.445273623	7.639910287	3.489716941	0.064738349
CASQ2	0.445194964	7.188760954	3.205984577	0.141902744
EARS2	0.444397483	7.512429015	4.68248785	0.05612984
PTPN14	0.443715465	7.380423334	3.285941764	0.084114796
HARS2	0.443673894	7.680699287	3.21300381	0.076140294
QRSL1	0.443365316	7.610164592	4.383057819	0.04278051
CA4	0.443112484	6.952445935	2.567216577	0.252461017
UBE4B	0.443030158	7.459104388	5.174534294	0.067689376
GIGYF1	0.44052119	7.424821487	4.950818348	0.075669874
UNKL	0.439782673	7.580675045	3.671130407	0.058276472
CENPV	0.439674001	7.673053108	3.35596113	0.06999897
SVIL	0.43941108	7.029394824	4.141186998	0.21696634
GPATCH1	0.43889283	7.139375084	3.115205179	0.167061927
MSL2	0.438362293	7.527495215	6.456259748	0.057825649
TLN1	0.43810692	7.091893002	3.348756256	0.188290607
CEP41	0.438008386	7.490481534	3.545765884	0.062838886
CANT1	0.437461288	7.758301045	2.646184725	0.107009581
ELAVL4	0.437343415	7.267298339	3.659464283	0.120711015
FARS2	0.43639889	7.43975317	5.483030357	0.075847705
CRACR2B	0.436171175	7.454442968	3.417110651	0.073419993
HDGFRP2	0.435935633	7.642368228	4.981685635	0.039317176
ATP7A	0.435719001	7.894241923	1.606076046	0.208047012
EVI5	0.435632686	7.75626936	2.551109834	0.11343592
GAB1	0.435403379	7.130223988	5.105992034	0.174625255
ACYP1	0.435375598	7.378140472	3.669061747	0.090163927
PLEKHN1	0.435120897	7.650537658	2.434195947	0.121937892
STARD5	0.435108257	7.417976973	1.830832653	0.179141935
TDP2	0.435022428	7.240635817	3.623956917	0.132190866
MUC5AC	0.434809278	11.10513887	0.254105208	0.615330433
PTGR1	0.434732877	7.240398752	2.900647783	0.132612861
MTIF2	0.434612127	7.599154918	3.571391963	0.061737986
SDHAF2	0.433962357	7.60340194	2.471547312	0.119146377
HSBP1	0.433873668	7.522388234	3.897063757	0.060654499
CMBL	0.433262602	7.221777002	2.168570291	0.144061101
PSME1	0.433108883	7.65796947	3.323383164	0.07134945
NRAS	0.432861912	7.461020223	4.953789826	0.075019235
TECPR1	0.432180929	7.401412968	2.941529424	0.089488885
RABGAP1	0.432033188	7.303784076	10.17525671	0.114532981
SEMA6A	0.431703834	7.231614019	3.581837235	0.138740524
SOWAHC	0.431256735	7.362307723	4.178992481	0.098224233
PPP1R2	0.431243794	7.383264165	4.396405236	0.092273829
USP54	0.43069123	7.451873644	5.20383609	0.078598596
HMOX2	0.430405987	7.683983896	5.416773478	0.040222609
SMYD3	0.430296414	7.521052684	4.453740219	0.065096607
TMX2	0.430220525	7.653029297	4.060626739	0.046632718
AHDC1	0.430087558	7.382706397	3.331972785	0.093052006
RPP25L	0.429845703	7.470684741	4.561144787	0.074139533
MRPL23	0.429551076	7.586507593	3.447959869	0.066333039
ABO	0.429043458	7.497257673	2.028393663	0.157559689
COX17	0.428962218	7.512939472	2.576717595	0.111663641
TMEM245	0.428864641	7.27441609	7.095989729	0.12620423
HOXD9	0.428823373	7.991677055	1.30903158	0.255356522
SET	0.428751649	7.830939573	3.231564063	0.07531077
ARHGEF5	0.428570382	7.559887369	4.808089703	0.059855734
FAM83B	0.428123903	7.599986625	3.405063848	0.068015711
ELP2	0.427435292	7.434650512	3.125850644	0.081210332
MRPL40	0.427363159	7.560026113	5.792314342	0.059384195
WARS2	0.427068989	7.644582239	3.136492387	0.079666792
ARPC1A	0.427057016	7.191135641	8.190132647	0.158909839
ARHGAP8	0.426949024	7.517131468	5.71480139	0.067004016
RBM27	0.426917517	7.603400565	8.109298608	0.052189626
METTL3	0.426906738	7.463621959	11.53752152	0.077471409
TIPRL	0.426811041	7.37973382	3.673655219	0.096323815
MED13	0.426651736	7.475231446	3.138030817	0.07959415
LIMS2	0.42664418	6.924992239	2.71456178	0.283690439
PURB	0.426299671	7.49899668	4.608729721	0.071775765
KCTD15	0.425283421	7.42858317	3.903221234	0.085094443
ZNF384	0.424806633	7.535302813	4.378984873	0.061209133
MYO5C	0.424402848	7.402898846	2.832954477	0.095531072
ALDH4A1	0.424248255	8.788571173	0.661037979	0.418164288
IFT43	0.424216082	7.287010669	4.594497245	0.12607878
ABCE1	0.424108476	7.737156774	7.939258809	0.036654193
FNBP1L	0.423677829	7.648390596	4.493609923	0.049676844
TXNDC5	0.423550692	7.493721349	2.208269932	0.140482077
MAP4	0.423290583	7.298431361	10.08614247	0.123370846
RPIA	0.422756478	8.078382827	1.117678227	0.293017636
EIF1AD	0.421119159	7.383977474	3.205954592	0.099542883
EXOC5	0.420782077	7.402274251	3.42042562	0.095960595
SPCS2	0.420775455	7.722423367	2.772161645	0.099110062
NAAA	0.420739738	7.385668339	1.905545903	0.170598963
CDS1	0.420636012	7.27377847	4.470424855	0.134408057
FKBP14	0.420293372	7.507593544	3.794705574	0.069031123
HEPH	0.420095473	7.49942059	2.304832695	0.132191168
KAT6B	0.419983644	7.440806435	6.922236005	0.085840228
DBI	0.419952651	7.703999043	1.529171537	0.219191744
VIP	0.419905072	7.238103426	2.180762916	0.146653857
MAP3K6	0.419463164	7.538491699	3.888822483	0.06794088
STX17	0.419269871	7.488003813	7.26565006	0.077465711
SCLY	0.419227735	7.492460218	3.803822897	0.076880655
RWDD2B	0.418823264	7.358748752	3.275523321	0.109752012
ACAN	0.41872532	7.939464474	1.6924598	0.196327136
NOSTRIN	0.418577537	7.466185881	3.437835799	0.083116137
PTTG1	0.418396586	7.455834271	2.268396571	0.13525254
UBL7	0.418138756	7.429648012	3.688678388	0.09094878
LRPPRC	0.4180663	7.781854633	3.466591293	0.065616308
ACAA1	0.417851622	7.529646235	4.303697683	0.071094
PPP1R12A	0.417548059	7.079068112	4.938374247	0.215880331
ERMP1	0.417331122	7.734137509	2.542574877	0.114033583
TMOD1	0.416810262	7.009682484	2.149348659	0.251339509
SMPD3	0.416602178	7.327670558	2.297285068	0.132818817
HTATIP2	0.416569219	7.699025839	3.067167296	0.08301679
NDUFAB1	0.416449228	7.624391338	3.910383291	0.055266231
LARP7	0.416324355	7.585100207	6.744123781	0.060992308
CHTOP	0.415921841	7.655890288	4.395965477	0.051042063
TNKS1BP1	0.415760081	7.416329444	12.09308118	0.096049382
ZCCHC3	0.415699157	9.277024766	0.512501323	0.475760142
TGFBI	0.415681523	8.063399863	1.294714527	0.257954726
KDM5B	0.41518429	7.591152928	2.508183759	0.116477799
CDC42EP4	0.414672097	7.125468162	5.882511096	0.198541033
FARP2	0.414072324	7.455318439	4.373445048	0.090032657
XYLB	0.413823332	7.477307787	3.320272746	0.085225669
CYB5A	0.413751721	7.232598899	5.939288452	0.155075362
VANGL1	0.413745035	7.384503721	3.113619464	0.106752691
SLC30A9	0.413403639	7.59548974	3.402487119	0.068118253
TTC1	0.413111479	7.454696968	5.469753033	0.08803545
NT5DC3	0.413045218	7.378996233	1.853934078	0.176448171
KTN1	0.412787621	7.450778642	16.10537833	0.090102
C19orf70	0.41258872	7.491332953	2.96616213	0.088177487
PKP3	0.412022782	7.793958208	4.15463496	0.044214223
TRMT5	0.412007525	7.734813567	4.041673462	0.047137267
PLEKHA7	0.411905152	7.522923829	3.248748582	0.075113809
ACAD9	0.411816277	7.611052435	5.335290506	0.059024956
BTD	0.411392581	7.192949881	4.600197272	0.17328827
BCL11B	0.410973743	7.582050808	3.114413871	0.080717342
SP6	0.410880373	7.438528062	4.404008052	0.093324259
SHTN1	0.41031307	7.493904258	4.573591947	0.081940763
SENP3	0.410038422	7.839591696	1.933054889	0.167573712
BROX	0.40980625	7.723132379	2.145380743	0.146199799
TPX2	0.409427926	8.095341151	1.608470384	0.207711099
TBX3	0.409188856	7.449225545	4.727979887	0.094849228
ELMSAN1	0.409139567	7.422405651	5.675051293	0.099865483
MMP28	0.408668892	7.632674347	2.131286619	0.147517382
DCLK1	0.408525505	7.083746372	2.145803324	0.223665408
MCAM	0.408459013	6.972987829	2.723837867	0.28040762
IQGAP3	0.408430945	7.469594814	2.835785448	0.095367927
TOR1B	0.408270329	7.564592303	3.014162308	0.085682348
TRNT1	0.408251226	7.678070537	6.539487049	0.050614763
SULT1A4	0.408139934	7.25644308	1.554464828	0.215448772
FIS1	0.408092731	7.766938812	2.317906394	0.131111908
FXN	0.407873218	7.455160026	5.794540256	0.093467186
PAPD7	0.407814869	7.496884431	3.82410617	0.086023087
CTNNAL1	0.407646677	7.358214544	4.511392519	0.118590175
ALOX15	0.407145247	7.611462595	1.570632019	0.213096633
RBM15B	0.407145129	7.499296556	4.584906715	0.081859668
CFAP97	0.406965869	7.533581551	3.127948322	0.080071554
MCU	0.40620166	7.563184898	4.187082638	0.071865711
PBLD	0.406004205	7.210218909	1.349864354	0.248123227
SCOC	0.405675291	7.385765036	6.713861166	0.11279347
PSMB7	0.405489298	7.54294067	4.061275099	0.076071379
MICALL2	0.404935663	7.582805813	4.801722581	0.065774056
PDGFRA	0.404923113	7.433796354	5.219566462	0.100136607
SHMT1	0.40477153	7.352159491	2.157995269	0.145031937
SSRP1	0.404636508	7.932490857	3.311456591	0.07185092
AKT1S1	0.404635227	7.373747078	4.223149921	0.118309755
XPC	0.404524179	7.451951773	6.833405876	0.09670934
RNPEP	0.404471655	7.53252817	2.14987356	0.145782622
ATP5A1	0.404324073	7.259711196	6.353405984	0.155790386
NHS	0.403771104	7.364809952	4.016087966	0.120143505
COX8A	0.403737991	7.407637617	3.093483356	0.108141603
PRCP	0.403377219	7.54166055	2.36588886	0.127235388
SCO2	0.403242195	7.535731474	3.371134002	0.081513558
NUB1	0.402793545	7.82421829	2.47338937	0.119010577
MRPL32	0.40243144	7.666732997	1.746456298	0.189399272
C14orf1	0.402174775	7.748688195	1.661185859	0.200477005
WDR92	0.40208262	7.620377766	7.656433047	0.064035076
RBP5	0.401950948	7.389051174	6.685831516	0.114716743
RGPD8	0.401705462	7.445204055	4.056733677	0.099109306
SYNJ2BP-COX16	0.401481547	7.351046698	4.369424306	0.127101129
KRTCAP3	0.401316236	7.259689956	6.072271423	0.158251907
TMEM143	0.401099277	7.328394463	4.494083425	0.135128403
CCNE1	0.400472235	7.517610452	4.050520769	0.086550315
UBFD1	0.40035901	7.595460595	4.928691116	0.070996668
TJP2	0.400218096	7.724419941	3.871660673	0.05193405
HNRNPCL1	0.40019995	7.695488015	1.783278013	0.184840293
SLC16A1	0.400186192	7.390275764	2.069708745	0.15343583
CORO7	0.400101864	7.567214902	2.71100702	0.102860849
ATP5B	0.399920471	7.218565062	7.07827377	0.175931682
ADD3	0.399523043	7.182823188	7.92638009	0.190340254
NFAT5	0.39936288	7.565522385	2.975627357	0.087679213
KIAA1522	0.399343679	7.278888098	3.243573711	0.153472954
HADHB	0.399131508	7.311914462	4.170146551	0.142478588
PTPRF	0.399113819	7.301815996	3.979388543	0.145900907
MED10	0.399068206	7.468395509	8.222453175	0.096910818
CHRDL2	0.398884555	7.537044455	1.786375929	0.184462659
IDH1	0.398851246	7.505291427	2.544180571	0.113920875
GNG11	0.398751487	7.293872339	3.482236818	0.147702558
HNRNPAB	0.398457729	7.784730187	4.115695937	0.045199286
HSPG2	0.398385702	7.121801834	2.155071576	0.216770042
RAPGEFL1	0.397439763	7.376172502	4.009015186	0.123479338
TNC	0.397192037	8.023838729	1.086897108	0.299724365
PDXDC1	0.397105844	7.52122683	2.611895244	0.109279247
BRF2	0.396728069	7.63116721	1.982438025	0.162297651
TIA1	0.396511596	8.042552547	1.744136501	0.189690903
ITSN1	0.396470078	7.362456978	3.503042137	0.126831703
TNFAIP8L3	0.396350714	7.472381435	3.093269544	0.09711171
ZNF593	0.396297968	7.43960838	7.41721378	0.105894361
GSPT1	0.396189653	7.433712493	6.483034072	0.108460475
GALT	0.396058927	7.205024536	3.680555984	0.183634958
BCL2L11	0.395784495	7.423781225	3.912675988	0.112262715
DCAF10	0.395018846	7.412500794	4.204138865	0.114819267
TGIF1	0.394412696	7.43099403	4.077006315	0.109382552
TP53I3	0.39440547	7.426449248	2.510888708	0.116283444
PLBD1	0.394369627	8.573205653	0.853279626	0.357894686
TFDP2	0.393806851	7.459842359	6.211008785	0.104378514
EXOC1	0.393444959	7.454696069	5.770684233	0.105873377
RBKS	0.392957958	7.328835816	1.399613438	0.239649947
PIGBOS1	0.392645387	7.34102673	3.01691199	0.137865654
COMMD8	0.392415553	7.50430166	2.183487552	0.142704214
PCK1	0.391847432	7.092009981	1.147014663	0.286805094
SUCLG1	0.391030088	7.341705218	2.850166015	0.140512843
CACNB2	0.390901547	7.259785312	4.270680542	0.168611534
UBE2D2	0.390735092	7.345896711	6.933002741	0.139204725
TMEM35A	0.390658847	6.953969164	1.98347859	0.312229845
FAM234A	0.39047688	7.259482803	4.431433284	0.169991516
GUCA2A	0.390284955	7.04289578	1.510370421	0.265553069
PTGFRN	0.390149247	7.048761735	6.371379074	0.263672635
GSR	0.389850729	7.363861382	4.148539038	0.134872898
HTRA2	0.389805457	7.41986148	6.238040687	0.117848237
DNPEP	0.389666909	7.466887862	2.577497334	0.111610163
LEO1	0.389606155	7.580387714	3.254057509	0.07431865
SLC38A10	0.389217146	7.473648897	4.256922397	0.102799261
HEBP2	0.389027384	7.537981342	1.618000642	0.206380471
PRKAR2A	0.388553651	7.416430836	6.116243832	0.120601047
CASD1	0.388170253	7.340360327	2.293439076	0.143171692
FAU	0.388092532	7.896957254	2.774067169	0.098995653
GOT1	0.38782828	7.13657506	3.793680973	0.223856756
BCKDK	0.387775755	7.585789002	2.831698885	0.095603529
URM1	0.387134361	7.746102682	3.42261635	0.067321647
DAPK1	0.387058478	7.786663204	1.64959438	0.202041573
RING1	0.386920322	7.698096087	2.518004457	0.115773899
PROSER2	0.386282812	7.437925225	5.934564729	0.115295207
MCOLN1	0.385963674	7.497327898	2.726893836	0.101871551
CDK14	0.385387851	7.580491171	1.825171125	0.179809427
TNS2	0.385229715	7.09105759	3.464512083	0.247381948
RALGAPA1	0.384472835	7.406038361	6.298838362	0.127016841
MLYCD	0.383590301	7.364766456	5.510347399	0.14094731
NCS1	0.382928065	7.287529621	2.78890986	0.166378432
CAT	0.382218251	7.288820123	2.318883274	0.166402835
SSC5D	0.381855537	7.250761955	1.156691062	0.284793134
SGSM3	0.381848515	7.500205998	1.969379514	0.163673862
ALPK1	0.381153264	7.552327156	2.824724573	0.096007106
COQ8A	0.381137662	7.564030172	2.340191658	0.129295116
SH2D4A	0.381073436	7.74849456	1.857366728	0.176051958
FAM117A	0.380369802	7.358105937	4.751200215	0.145127487
TRIM3	0.380346278	7.265645452	4.029260246	0.177869037
SCRIB	0.379734141	7.540506537	4.861756919	0.098701939
GLOD4	0.37966486	7.442967877	1.959624198	0.164710774
NBEAL1	0.379264479	7.404612117	3.35733468	0.131818539
ACADS	0.379130488	7.128013166	1.804054573	0.239273867
ARFIP1	0.379092941	7.508429258	4.622401496	0.106878638
PCTP	0.379055201	7.403559497	2.569250138	0.133380351
CHCHD6	0.378967759	7.586988112	3.037000348	0.088542875
EIF4H	0.378799832	7.457833682	7.138016323	0.117991983
MRPL4	0.378520983	7.546613096	4.232586657	0.097971945
UIMC1	0.378503652	7.541058275	2.49697023	0.117287401
DAG1	0.378312953	7.044480424	4.055722918	0.279949966
DMXL1	0.37825244	7.47465272	1.817104835	0.18076548
SYS1	0.37800889	7.479036892	7.441534199	0.111102803
TMA16	0.377892815	7.609291435	4.394510916	0.08263354
TSTA3	0.377731783	7.920695913	1.179159053	0.280190721
TMEM55B	0.377424191	7.49775831	3.129317372	0.109127063
LIMK1	0.37732922	7.585180657	1.959587232	0.164714718
ACOX2	0.377091464	7.620515422	1.906747395	0.170465512
GOLM1	0.376791869	7.834299246	1.040117688	0.310304827
CRYZ	0.37659939	7.46981055	1.925472859	0.168401264
OPA3	0.376581709	7.400192185	4.503518523	0.136939478
COMT	0.376551037	7.640958618	3.473277789	0.078305136
CIC	0.37647482	7.567625255	4.272485225	0.092696308
NTPCR	0.376157204	7.458339003	3.346432141	0.121506904
RHBDF2	0.375951847	7.927173676	1.244027676	0.26742342
PRKAB1	0.375922961	7.401737224	3.52057072	0.13812566
TNIK	0.375902389	7.598970587	1.517143297	0.220999251
IMPDH2	0.375369967	7.75797151	3.303805223	0.072174653
ILDR1	0.374696936	7.386511773	6.598013557	0.143340598
SMCR8	0.374594497	7.469790868	3.068753379	0.119270822
SLC27A4	0.374439912	7.455115137	3.149843557	0.124704395
LGALS1	0.37433856	7.163242424	1.354419553	0.247332154
PSMG1	0.374072107	7.855250603	2.254431591	0.136447137
EIF4EBP2	0.37388906	7.422620687	2.292758769	0.133196836
FARSB	0.373428488	7.601769605	6.967181935	0.090361958
EIF5	0.373138635	7.539734938	5.60458006	0.103349902
CPQ	0.37309031	7.303010826	1.709440948	0.19411657
IGLL1	0.373062165	7.381033331	0.827664175	0.365180588
JRK	0.373044109	7.430199412	6.105847235	0.130233615
CES3	0.37294456	7.247598968	2.216882255	0.194334426
PGAP3	0.372876491	7.445478367	1.838462666	0.178246943
HADHA	0.372828614	7.336844744	3.086763772	0.162253625
FAM102B	0.372784468	7.429647174	4.819186772	0.131194591
TPM3	0.372386359	7.08545894	2.488365989	0.266560455
LANCL2	0.372110608	7.384662545	3.930979587	0.146036175
SDF2	0.372075252	7.906062468	1.538483321	0.217804703
KCTD1	0.371842924	7.457673695	3.624660612	0.124248558
ATP2A3	0.371493885	7.335282962	1.974446504	0.163353201
NPM1	0.371332631	7.957006136	2.513150805	0.116121188
CD151	0.370956406	7.150438655	3.945297498	0.237784296
SLC25A12	0.370833932	7.25726774	2.505384499	0.193433625
TOMM70	0.370632744	7.628239385	4.23770819	0.084678785
SMIM15	0.370165135	7.402874242	3.712491292	0.142630534
SMAP1	0.369887383	7.387346002	5.414641734	0.147884669
LRSAM1	0.369599317	7.331333576	11.41984951	0.166491564
BEND3	0.369565617	7.513150545	2.769371748	0.111520928
MRPL48	0.369463801	7.513479624	3.253781584	0.113813557
RAD50	0.369349113	7.720960358	3.608384153	0.065471721
SUPT4H1	0.369104866	7.569759781	2.444326292	0.121173589
HDAC1	0.368887814	7.644096664	3.914286595	0.083963288
FAM221A	0.36867811	7.441369178	4.62295463	0.133567565
FN3KRP	0.368563525	7.213574531	3.095963073	0.212249647
ZMYND11	0.368492063	7.407995346	3.015609398	0.14241014
PAX7	0.368319072	7.469632959	3.141706984	0.123508336
PRKCA	0.368161726	7.06078534	2.884042862	0.284838297
ELP4	0.368041827	7.381801037	3.391781302	0.150716153
NME1-NME2	0.368022454	7.689482244	3.939041052	0.07739364
AFM	0.36759286	7.499028371	0.702416738	0.404011977
DCAKD	0.367344847	7.543641784	2.493628116	0.117529916
LRBA	0.367258471	7.500031991	4.627558888	0.119677163
FAM89A	0.3662163	7.439893688	3.866007432	0.134737278
CPE	0.366033675	7.379681237	4.241429746	0.154449343
EFHD1	0.365833913	7.583906567	1.178321579	0.280360559
WIZ	0.365829101	7.525952522	4.264794614	0.111781535
ADD1	0.36574579	7.195297372	9.823335825	0.224745747
MAP1B	0.365095212	7.095333855	1.768001874	0.270542411
DOPEY2	0.365044522	7.312446105	3.916390375	0.179630084
C1orf123	0.364904582	7.169606866	2.860531107	0.235812416
CHGB	0.364288542	7.258206421	2.660043285	0.200423906
RNF168	0.363936001	7.716176617	1.887275091	0.172643382
ARHGEF17	0.363728032	7.263983768	2.475755136	0.196638462
POLR3E	0.363538854	7.604956948	2.945044751	0.097076351
CBR1	0.363334429	7.224011426	2.150569969	0.214583197
VPS9D1	0.362968303	7.361937689	3.017092253	0.162748207
IQGAP2	0.362464582	7.296529197	2.303232582	0.188011671
TRAF7	0.362463003	7.475993186	2.741368062	0.131404363
EIF2S2	0.362459796	7.651168158	8.358415001	0.08738333
ATP1A2	0.362375174	6.944171051	2.291580127	0.352883898
CYP2S1	0.361796403	8.263581654	0.98215046	0.324108731
LYRM4	0.361350245	7.711609531	1.737621246	0.190512801
DENND5A	0.36079702	7.345912213	2.678767366	0.170904023
USP4	0.360703136	7.544137312	2.973797691	0.112375933
C6orf132	0.360619287	7.652360207	1.873518458	0.174201536
PREPL	0.359706332	7.398959738	3.689927588	0.155360789
EPHA1	0.359628706	7.403624853	6.798451387	0.153500082
TCEAL3	0.359494674	7.303579229	1.164872201	0.283106169
TEP1	0.359265351	7.366402994	4.84954972	0.166392372
PAIP2B	0.359154758	7.398270475	6.423945557	0.155678224
USP32	0.358818817	7.420127921	5.498172486	0.149000114
ATP5C1	0.358787875	7.341556127	6.173921126	0.176564354
DENND1B	0.358242479	7.428183807	3.372402854	0.149100847
TBC1D4	0.358186499	7.954175725	1.366899682	0.245180738
SORBS3	0.35805679	7.258537785	3.809199676	0.206779097
PCLO	0.357992015	7.427027026	3.883168961	0.14880895
CAMK1D	0.357878821	7.318347868	2.441373662	0.185714523
ABLIM2	0.357874197	7.490066613	2.020698327	0.158341823
DNAJC21	0.357349835	7.430346008	6.847206858	0.146990822
IMMT	0.357054944	7.469379937	5.04161445	0.138395872
PIK3R6	0.356964787	7.453195708	2.727361239	0.139637913
MMACHC	0.356352662	7.433674129	4.011269768	0.149223423
NHP2	0.356277129	7.817443687	2.292602817	0.133209882
PPP2R3A	0.356205746	7.333700255	1.363159856	0.245823
MSRB2	0.356078428	7.403144899	2.332518124	0.15820305
KLC4	0.355889076	7.356572905	2.279805736	0.174833347
C10orf76	0.355227282	7.387639976	3.043796054	0.164359951
MMAB	0.354810266	7.720912593	1.519021512	0.220715824
PCDH18	0.354631428	7.501733806	2.273827655	0.134791162
HMGN1	0.354499508	7.650503848	3.281175387	0.099004841
COX6A1	0.354362208	7.737878955	1.255154765	0.265307879
RALGAPB	0.354248466	7.492974291	5.948084215	0.133880195
SCFD1	0.354146223	7.465610569	6.242613008	0.142370852
SLC35E1	0.354143438	7.529125471	2.919023501	0.119433235
SLC25A40	0.354056713	7.649194565	1.541952992	0.217290588
VEZT	0.354034655	7.453345233	4.055158197	0.143234226
MAN2A1	0.353664992	7.560966279	3.070030099	0.117473194
DENND4C	0.353631053	7.499929397	3.128536037	0.133102741
DYNC1I1	0.353396938	7.24423021	3.014103002	0.218686238
CAMSAP1	0.353249191	7.387243782	4.584376865	0.166100614
CACNA1B	0.353066183	7.396860331	3.388050961	0.163015243
FAHD2A	0.352883919	7.488579828	3.052739582	0.13554212
FAM199X	0.352446958	7.405615466	5.777097178	0.161182977
CCDC50	0.352367488	7.313467989	3.237004121	0.192120771
NEK1	0.352278578	7.304145035	5.118574927	0.19709266
MYCN	0.351891988	7.679622974	2.060474928	0.154346618
RALBP1	0.351482001	7.343397058	4.927329121	0.18422152
NOA1	0.351258107	7.598262672	1.87514458	0.1740165
ARHGAP18	0.351098077	7.584475758	2.881379995	0.114739809
COQ5	0.35106363	7.409497544	2.584649721	0.161753905
GTPBP6	0.350880254	7.560818895	2.435255894	0.121857669
RMDN2	0.350826866	7.291285394	2.957301343	0.204784939
ATPAF1	0.350683186	7.45416536	3.310753192	0.149799758
YOD1	0.350571375	7.327646084	3.365841666	0.190323981
STUB1	0.350535497	7.466838154	3.396701924	0.145581611
FOCAD	0.349689237	7.524773762	5.26859075	0.129688588
ERICH1	0.349650897	7.697433954	2.425495217	0.122598664
COX15	0.349594614	7.925190245	1.255421523	0.265257421
FDFT1	0.349581059	8.334277866	0.666678651	0.416192037
NOP16	0.349533887	7.880073144	2.417337491	0.123221859
C15orf38-AP3S2	0.349525511	7.233044574	6.653724249	0.22905168
CACNB3	0.348893435	7.437370775	2.405594766	0.152406328
MRPL9	0.348750392	7.649421461	2.525789562	0.115219285
LFNG	0.348727374	7.546312789	2.760851513	0.122423993
TJP3	0.348391638	7.420230171	2.866128863	0.162274302
MOB4	0.34837057	7.462004404	4.76448097	0.147835931
MAST2	0.348182683	7.561465596	1.830285438	0.179206325
SSPN	0.348024802	7.261378627	3.905868202	0.219421736
MAP7D3	0.347945346	7.454741106	4.18244229	0.149498547
ZZEF1	0.347848875	7.250232134	6.228399445	0.224010721
AP3B2	0.347624453	7.409187366	5.204931747	0.16689688
TBC1D22B	0.347521493	7.542800598	2.253745962	0.136506094
ZNF148	0.347518101	7.489048272	4.315279615	0.142746521
ADD2	0.347404308	7.205757964	1.829230643	0.24315976
NAA35	0.346579029	7.586082373	4.718806898	0.117620994
ELOB	0.346553052	7.662459313	2.10669008	0.149849473
GART	0.346501194	7.720194698	3.568193925	0.095080212
F2RL1	0.346355292	7.414887002	2.91693124	0.165204025
TIMMDC1	0.346343862	7.556688655	2.7326968	0.12840226
TMEM51	0.346229083	7.385516747	3.243261545	0.175874193
MBLAC1	0.34576458	7.382667484	3.957934229	0.177157095
DAB2IP	0.345705911	7.407195126	2.64810507	0.168688987
ADH5	0.345253805	7.042825908	4.536411596	0.325225021
ATL1	0.34497687	7.199081755	2.6465861	0.248736157
METTL14	0.344974385	7.631636677	1.230669453	0.269991329
ATF3	0.344866679	7.423698358	5.116240339	0.163856501
LIMK2	0.344333633	7.43795398	3.097530837	0.162506175
CAPN6	0.344186871	7.822298345	1.005420932	0.31847139
SPATA6	0.344041318	7.412242862	2.766272803	0.170337477
RABL6	0.344040004	7.442019536	4.054308326	0.160644407
CMIP	0.343814187	7.636921299	1.723604607	0.192295302
PAG1	0.343685187	7.417645062	2.558964522	0.166424195
ACBD3	0.343583149	7.613130619	2.762127485	0.116154678
BLM	0.343427307	7.424365067	4.350049521	0.166999537
RCOR3	0.343049842	7.445755739	4.709689021	0.160485469
PAWR	0.343039717	7.444458993	2.980787135	0.158607774
VMAC	0.342980653	7.421687692	3.319787647	0.168592603
UBAC1	0.342915819	7.207822415	3.140273223	0.249672291
PPHLN1	0.34287926	7.816308285	3.368537936	0.073421433
TUBB4A	0.34272585	7.239355733	3.202558023	0.237309853
PGM1	0.342185217	7.282195717	1.484799823	0.22594986
C12orf43	0.342060936	7.44255284	5.087904366	0.162140719
RPL37	0.34201314	7.970925507	1.94030477	0.166786825
MRPL22	0.341763961	7.59807512	3.021923469	0.123023994
ARL15	0.341691516	7.461531975	1.765777126	0.186990806
CCNE2	0.341653516	7.525661134	2.935593605	0.139852937
RAB11FIP5	0.341387732	7.439796524	2.442161416	0.162703079
OVCA2	0.34131341	7.660677117	1.269785108	0.262558211
SLIRP	0.341196106	7.78785313	1.766752297	0.186870204
CDX1	0.340841267	7.42606133	5.310022814	0.169237144
PRND	0.340649589	7.331128013	6.541307213	0.202163137
AGAP1	0.340505479	7.4021257	2.75852732	0.177658758
SCO1	0.339925894	7.593209314	2.439249954	0.126100951
PRPH	0.339620272	6.911484999	1.54844803	0.398795772
ICA1	0.339532763	7.552472644	3.067518264	0.137177632
AGK	0.339454917	7.534549556	3.305318495	0.139980603
AMOTL1	0.339303691	7.229284614	4.583761802	0.244186027
ARHGAP12	0.339178745	7.553318473	2.776602678	0.14105672
IPO13	0.339136442	7.330968168	4.218891979	0.20396196
TXNDC17	0.338783557	7.557113565	3.167423881	0.136775523
CDH1	0.338769116	7.510934758	2.801023459	0.146341624
BAX	0.338661245	7.571463299	3.951676683	0.13257896
PTAR1	0.338383778	7.397708918	7.704891208	0.18163564
ROMO1	0.338359738	7.716614044	1.453281831	0.230904353
THADA	0.338291672	7.408962253	4.840229844	0.178008976
NOTCH1	0.338155854	7.438181696	6.056833045	0.167889681
ECSIT	0.337630409	7.406484173	2.96009939	0.180568442
MIB2	0.33741686	7.362847916	2.284421115	0.193896009
SETSIP	0.337303826	7.463397232	5.835008735	0.160796434
YBX2	0.337216684	7.552707622	1.803668172	0.182371321
NUP58	0.337059253	7.853003655	2.078937625	0.152531696
DYNC1LI2	0.336699545	7.291953897	6.835446099	0.223103836
C6orf47	0.33645944	7.365860321	4.231698912	0.194720193
DCUN1D1	0.335991907	7.619654726	2.432517118	0.122065077
PRNP	0.335846778	7.073513739	1.735280172	0.321807359
OPHN1	0.335732321	7.41480957	3.089630511	0.17811765
OTC	0.33554979	7.437800256	0.783743171	0.378165502
MYSM1	0.335481769	7.397980068	8.811372752	0.185407259
AP3S1	0.335286865	7.540594892	2.776769761	0.143581289
CRTC3	0.335285556	7.296472144	2.372429011	0.221765574
PRMT6	0.335276387	7.629117178	2.473127691	0.119029858
REPS2	0.334648641	7.346486749	2.972635868	0.204512871
TNFRSF11A	0.334604058	7.392043052	3.907104879	0.188301946
ALDH2	0.334592343	7.604638769	1.492249658	0.224797735
SH2D3A	0.334531196	7.383683494	5.190522054	0.191103565
MGA	0.334214638	7.395970268	5.049649487	0.18752398
LIMS1	0.334082904	7.271153044	1.921973758	0.233543762
RAB3D	0.33384354	7.835148305	1.058869438	0.306005828
LGMN	0.333826085	7.588660519	1.255312869	0.265277972
MYO15B	0.333540298	7.63891607	1.334392446	0.250833658
LRRC57	0.333485577	7.41295265	3.127204134	0.183409328
CASP3	0.333424484	7.53855805	2.193233009	0.143370799
PTN	0.333324152	6.980058442	1.886120189	0.374859622
GOT2	0.333064724	7.727692154	1.612336941	0.207170011
AIMP1	0.332775617	7.619323836	6.308958119	0.124931249
GLIPR2	0.332442606	7.008021193	2.530454203	0.360277032
HNRNPH1	0.331903815	7.547813836	4.369613914	0.141571557
PRSS23	0.331849987	7.51118856	0.909915523	0.342483441
METTL22	0.331714381	7.458218119	4.840996339	0.168472134
GOPC	0.331655698	7.469098307	5.596471283	0.168632121
HAAO	0.331443449	7.150003474	2.101125713	0.29126191
CCDC51	0.331432212	7.513861057	3.381352799	0.155141885
GLCCI1	0.331278478	7.546133875	2.09454691	0.151016373
TIMM50	0.331274513	7.778373928	2.668523744	0.105559193
BOLA3	0.330953647	7.504374473	3.163156005	0.159109827
WIPI2	0.330776136	7.35981634	5.632189661	0.20483721
DTWD2	0.330640721	7.362104322	3.81994838	0.204375101
FBXL4	0.330561003	7.416206729	4.092918455	0.184836553
SHROOM3	0.33053874	7.26873267	5.27643652	0.240142811
ZNHIT3	0.330519449	7.434947859	2.827873039	0.177554219
FAAH	0.330481204	7.569494443	1.064209091	0.30479596
FRS2	0.330214561	7.469084923	4.599787758	0.169634043
HMCES	0.330124682	7.590055225	2.422565394	0.131355156
KCNK5	0.330110523	7.36171449	4.986170927	0.204626616
PPARG	0.33004113	7.579955768	1.590555853	0.210240266
CD2AP	0.329768817	7.492972121	2.807597808	0.163485103
ZFP82	0.329351967	7.445216369	3.550189697	0.176211051
NFKBIB	0.329303816	7.564729869	2.510282752	0.13597674
CLTA	0.329275138	7.657980463	3.431232783	0.122925753
HACL1	0.329244657	7.580545059	2.082907512	0.152144657
TSPO	0.329128592	7.771984345	1.678483379	0.198168984
NOP9	0.329097534	7.659699282	3.217158402	0.117652075
RTCB	0.328731815	7.471567624	10.55495391	0.170538756
HDHD5	0.328665724	7.611093365	2.552800407	0.134299939
[truncated: 8,076 more rows]
