# Supplementary material for: Apolipoprotein L3 enhances CD8+ T cell antitumor immunity of colorectal cancer by promoting LDHA-mediated ferroptosis
Source: Int J Biol Sci. 2023 Feb 13;19(4):1284–98. doi: 10.7150/ijbs.74985 (PMC10008698; doi:10.7150/ijbs.74985)
Supplement: Supplementary file 2 — Supplementary datasets. [file ijbsv19p1284s2.zip › datasetS5-RNA seq signature of HCT116, HCT116 Sg1 and HCT116 Sg2.xlsx]

## Sheet: 热图
Gene id	HCT116	HCT116	HCT116	HCT116	HCT116-APOL3Sg1	HCT116-APOL3Sg1	HCT116-APOL3Sg1	HCT116-APOL3Sg1	HCT116-APOL3Sg2	HCT116-APOL3Sg2	HCT116-APOL3Sg2
PPT1	6.51837	7.00858	5.39888	6.51796	6.01549	5.31235	6.72085	7.06692	5.72629	6.34308	6.09208	5.31332
GPAT2	-2.92193	-2.16919	2.84184	-6.25758	1.8203	3.0606	-6.25758	-1.52288	2.59377	-2.969	2.14023	3.34295
ACSL5	7.93293	3.36728	7.46203	7.10481	7.02053	7.43348	8.07784	4.05861	6.95269	7.59259	7.11337	7.76154
ACOT2	1.4889	2.60449	-3.04099	1.55912	2.10691	-6.25758	2.21026	2.90246	-6.25758	1.66258	1.50518	-6.25758
FASN	8.68543	8.41079	9.38051	10.2911	9.36346	9.34582	7.24991	7.97984	9.93121	9.10094	9.35376	8.95896
LIPG	5.74651	1.91833	5.40443	7.58646	5.77495	5.45869	4.57495	0.910007	5.85501	5.96169	4.14024	2.99179
OXCT2	-1.0333	0.709179	0.333415	1.00752	-0.249917	0.486891	-1.22165	-0.19381	-1.03848	-0.635723	-2.93456	-0.973088
HACD1	2.61716	3.47302	2.48468	2.02512	2.55088	2.59198	3.00657	3.3779	1.61294	2.65959	3.15726	3.07911
GK	2.06139	4.08436	0.849706	2.41105	2.98725	1.31107	2.63398	3.79082	-0.684541	2.90014	3.33609	2.16355
PLPP3	2.08179	1.74902	2.48468	2.30571	3.04266	2.30726	2.29825	1.8486	1.76432	2.41794	2.94575	3.06492
MOGAT1	-6.25758	-6.25758	-6.25758	-6.25758	-6.25758	-6.25758	-2.47907	-6.25758	-6.25758	-6.25758	-6.25758	-2.48586
ACSBG2	-3.78567	-0.899069	-0.478241	-3.7276	-0.657499	0.022571	-3.3776	-6.25758	-6.25758	-6.25758	0.511805	0.773079
MOGAT2	-0.347782	-6.25758	-6.25758	-1.36743	-6.25758	-6.25758	-0.243802	-6.25758	-6.25758	-2.969	-6.25758	-6.25758
PNLIPRP3	-6.25758	-6.25758	-6.25758	-6.25758	-6.25758	-2.03232	-6.25758	-6.25758	-6.25758	-6.25758	-6.25758	-6.25758
MCAT	2.08179	2.12278	2.8742	2.13171	2.76369	2.71571	3.04341	2.67278	2.00226	2.35467	2.56061	3.48828
LPL	-6.25758	-6.25758	-6.25758	-6.25758	-6.25758	-6.25758	-6.25758	-6.25758	-6.25758	-6.25758	-6.25758	-1.93654
ACADSB	3.45286	5.89854	5.21317	3.33091	5.33528	5.22282	3.77946	5.92886	4.71181	3.52075	5.59108	5.36925
PNPLA2	7.71271	6.06336	6.88971	8.24135	6.00971	6.92565	7.51253	6.01143	7.76784	7.90806	5.95369	6.23917
GPAM	3.19642	3.82155	5.4974	1.95717	4.97126	5.14947	3.79251	4.05861	5.2626	2.64645	4.8819	5.44517
ACACA	3.91751	0.962565	3.08244	4.4584	2.47235	1.76842	3.2779	1.88643	2.93755	4.58339	2.71517	2.15017
ACOT7	3.3806	5.00373	6.19167	2.63052	5.29972	6.30931	2.84067	5.25165	6.77775	2.59262	5.61554	5.98689
OXCT1	-6.25758	6.95057	4.44673	-0.964611	5.73767	4.3865	-6.25758	7.19304	4.48643	-1.08421	6.0457	4.9692
LPIN2	7.37323	5.24772	5.03379	7.08107	4.9521	4.99404	7.49734	5.62614	5.12946	7.61048	5.03134	5.03984
ACSL4	7.38507	7.40707	7.01412	8.25527	7.23887	6.95465	6.89725	7.02354	7.32569	7.53534	6.89956	6.53908
BDH2	3.19642	4.02069	2.7284	3.03384	3.31434	3.67996	3.42475	4.16248	2.99991	2.9545	3.50019	3.14805
HACD2	6.15906	6.30015	5.87861	5.97712	6.24737	5.84487	6.13057	6.005	6.13337	5.94164	5.85052	5.78634
ACOX1	7.23149	6.08242	6.40513	7.12043	6.04065	6.54682	7.11408	6.21934	6.28507	7.33838	6.30969	6.68366
PLPP2	5.98992	5.40918	5.72294	6.5529	5.51743	5.85067	5.93662	5.30326	5.93699	5.96036	5.50767	5.89862
ELOVL5	-2.38541	2.75742	7.80227	-6.25758	6.97971	7.77622	-4.19383	2.39947	7.98149	-6.25758	6.46708	7.06859
MBOAT1	2.42295	3.12061	3.37406	2.26882	3.09601	3.12579	2.39264	2.58347	3.05968	2.21915	2.54129	3.30722
CPT2	4.63224	3.68738	3.10079	2.25001	4.12944	3.30536	5.31462	4.69475	1.76432	4.58339	4.63314	4.35666
ACADVL	8.69973	8.94495	9.18434	8.68422	8.87075	9.28843	8.55934	8.73676	9.78846	8.70323	8.88382	8.68512
DGKE	6.99516	6.53314	4.78985	7.61705	5.65267	4.27596	6.09064	5.6756	4.02895	6.80541	4.86257	3.5558
LPIN1	4.32084	8.12636	6.17985	5.98993	6.94802	6.20758	3.70323	7.39887	6.41204	4.61748	6.36087	4.69289
ACSL3	8.27747	7.31527	7.42701	8.36613	7.51222	7.27511	8.06871	7.15673	7.49222	8.4817	7.3642	6.99331
HSD3B7	1.9984	5.0386	2.56618	1.55912	3.65971	2.41551	2.41531	5.6877	2.00226	1.94624	4.1338	2.57754
DGKA	5.27679	6.63841	6.53985	4.78996	6.98384	6.62218	4.93986	6.38707	6.70567	5.43027	6.75451	6.33098
LPIN3	5.30092	6.70503	5.33055	5.44356	5.94696	5.53027	5.0918	6.43174	5.42141	5.28724	5.94177	5.04707
SCP2	7.25974	6.96816	6.27382	7.32915	6.57396	6.27236	7.32664	6.68685	6.47267	7.1245	6.37253	6.20399
GPAT4	5.64048	7.69587	7.17756	5.9497	7.2084	7.30004	5.33705	7.37578	7.49547	5.5032	7.01699	6.9355
MOGAT3	3.69722	-6.25758	-2.50871	3.50757	-6.25758	-6.25758	3.28407	-6.25758	-6.25758	3.81323	-4.25667	-4.1994
ACAA1	5.57183	5.27916	6.6342	6.10691	5.43009	6.70023	5.46204	5.13863	7.0129	5.15423	5.322	5.33122
BDH1	-0.347782	-3.93487	-6.25758	-0.964611	-1.62806	-3.47072	2.13033	-0.361042	-6.25758	-0.512635	-1.30221	-3.38392
CYP39A1	2.48554	2.28643	0.760183	2.44452	1.37861	-0.350382	1.80947	2.15792	-0.400555	1.37439	1.54453	0.373278
LCLAT1	5.69943	5.33259	5.04805	5.1382	5.11173	4.77174	6.06579	5.23892	4.86039	5.90209	5.24348	5.11236
TKFC	4.89111	4.49578	5.30506	3.6217	4.73662	5.22876	5.23564	4.60399	4.099	4.37998	5.1902	5.54951
CYP46A1	-6.25758	0.0832407	2.12108	-6.25758	2.05396	2.49662	-6.25758	0.215825	2.16351	-6.25758	2.14023	2.18995
AGK	2.6854	4.10205	3.14567	1.55912	3.30682	3.23619	2.52357	4.36364	3.18307	2.47855	3.48003	3.89356
ACAT2	5.85864	4.86817	5.40628	7.27726	5.62571	5.32906	5.20018	4.88664	5.70959	5.83268	5.22996	4.21924
HACD3	7.48706	7.58899	7.17324	7.15496	7.6483	7.11496	7.80121	7.66652	7.08659	7.66243	7.56381	7.28032
ACOX3	3.02793	3.29991	2.93683	1.21571	3.02442	3.38207	3.25923	3.94219	2.74707	2.53671	3.6339	3.47761
DGKB	-3.78567	-6.25758	-1.34898	-6.25758	-3.10092	-6.25758	-3.3776	-6.25758	-6.25758	-1.73849	-1.44906	-3.38392
AKR1C4	-1.22044	-6.25758	-6.25758	-2.85823	-6.25758	-6.25758	-1.08815	-6.25758	-6.25758	-2.969	-6.25758	-6.25758
ACSBG1	-0.584434	-3.93487	0.664735	0.710125	-0.0824853	1.01326	1.00615	-6.25758	0.450697	1.05428	0.343532	-1.22874
ECI1	5.39155	5.38591	4.55716	4.79969	4.6471	4.74709	5.18378	5.33097	4.6195	5.17269	4.87034	4.72709
ACACB	4.11354	4.39176	4.68124	2.89547	4.20424	4.13107	3.5982	4.37033	4.38727	3.96921	4.1969	3.81941
DGAT1	5.49215	5.89854	5.46412	5.35393	4.86512	5.50599	5.20344	5.6756	6.17586	5.36756	5.07231	5.54313
ELOVL7	5.81514	5.71674	5.77672	5.97139	5.91886	5.71955	5.3116	5.58215	5.54367	5.52312	5.63047	5.79388
BAAT	-6.25758	-6.25758	-6.25758	-1.36743	-6.25758	-6.25758	-2.47907	-6.25758	-6.25758	-2.04477	-2.0085	-6.25758
ELOVL2	-6.25758	-6.25758	-3.89359	-6.25758	-3.10092	-6.25758	-6.25758	-6.25758	-6.25758	-6.25758	-6.25758	-6.25758
OLAH	-6.25758	-6.25758	-1.56339	-6.25758	-6.25758	-3.47072	-6.25758	-3.20076	-3.63036	-6.25758	-6.25758	-0.755993
ACSL1	5.9066	5.97252	5.90365	6.84141	5.70083	5.98849	5.07766	5.50977	5.98403	6.21312	5.21784	4.83138
EHHADH	3.58736	4.41317	3.72105	2.15211	4.12944	3.25961	4.12021	4.59545	2.79006	3.57032	4.49935	4.37115
AMACR	-3.78567	-3.93487	-6.25758	-3.7276	-3.10092	-6.25758	-2.47907	-2.67478	-1.81707	-2.04477	-1.30221	-4.1994
CPT1B	-6.25758	0.401605	0.452512	-6.25758	-0.914597	0.12816	-4.19383	-0.655024	0.880075	-2.04477	0.298208	-0.973088
ELOVL3	-0.461261	-6.25758	2.78623	-0.074996	1.73317	2.96408	-0.316628	-1.52288	2.51054	0.532201	2.54129	3.28291
ACADS	3.7299	5.41627	3.82956	3.06645	4.22035	3.80464	3.46333	5.25527	3.99261	3.1902	4.56062	3.83622
ELOVL6	6.87026	6.72229	5.61058	7.2426	6.80313	5.47129	6.41551	6.55505	4.88703	6.95622	6.65802	6.13009
HSD17B12	6.96528	7.10767	6.01306	7.41132	6.80647	6.0686	6.89221	6.82537	6.07229	6.93812	6.48994	6.10256
MGLL	8.34523	3.16336	4.81785	7.97761	3.72327	4.27596	8.12135	3.54097	4.98587	8.16129	3.4851	4.13684
HADH	6.20396	5.66859	4.72921	6.2581	5.05223	4.585	6.37272	5.8084	4.54198	6.34105	5.27745	4.94616
ACOT1	-0.144534	1.00078	-6.25758	-0.51525	-0.249917	-6.25758	-0.393327	1.95924	-6.25758	0.0633321	0.101169	-6.25758
HMGCS1	9.08985	6.90909	7.864	11.2949	8.18724	7.99308	6.84916	5.4431	8.57105	8.86131	6.57494	6.02404
DGKG	-0.867671	3.12061	0.203595	-2.85823	2.86962	0.837599	-1.53262	4.33315	-1.25443	-1.48598	3.49517	2.9767
HSD17B4	7.45272	7.40128	7.01412	7.64161	7.17056	7.07508	7.38127	7.34087	6.90948	7.50653	7.24422	6.99378
ACAA2	6.18523	5.86007	3.75041	5.69371	5.23578	4.06612	6.16775	5.8991	3.70132	5.78248	5.37344	3.89356
DGKD	6.47661	6.59066	7.11518	6.63311	7.33632	7.16389	6.11853	6.0484	7.26478	6.44532	6.97305	6.35451
ECI2	3.98946	6.12522	5.85853	4.1025	5.97452	5.57531	4.40134	5.98116	5.57678	4.28984	5.58284	5.63605
OXSM	2.54552	3.16336	3.09164	1.81085	3.81098	3.47507	2.95336	3.97329	2.20646	2.49331	4.15302	3.68669
ECHS1	6.98165	5.96891	4.52355	7.19546	5.36638	4.66174	7.00624	6.24869	4.42412	6.98783	5.63731	5.11924
AGPAT3	6.09527	5.98211	5.01939	5.52012	5.07012	4.87774	6.0622	6.2712	4.52087	6.20754	5.59694	5.73236
ACAT1	4.73564	6.63081	6.15811	4.46249	6.13502	6.08508	5.13682	6.93605	5.70959	4.51632	6.64223	6.41869
DGAT2	5.36891	3.68151	3.01631	5.67444	3.06066	2.5162	5.10406	4.27372	3.07135	5.38547	3.33609	3.24564
AGPAT5	3.83579	5.15967	5.45167	3.9477	5.32787	5.50354	3.74856	5.75316	4.1874	4.01084	5.61207	6.26268
LIPC	-6.25758	-6.25758	-6.25758	-6.25758	-6.25758	-3.47072	-6.25758	-6.25758	-6.25758	-6.25758	-2.25644	-3.38392
HADHB	6.37282	7.28559	6.26266	6.10036	6.7206	6.36167	6.29312	7.46366	6.1264	6.05544	6.77895	6.49411
ACADM	4.74846	5.23576	4.75551	3.72746	4.68242	4.29876	5.45796	5.64144	3.40209	4.1617	5.42443	5.43279
ACSL6	-6.25758	-6.25758	0.508565	-6.25758	0.946754	0.12816	-6.25758	-6.25758	-1.25443	-6.25758	-0.732832	0.937889
SLC27A5	2.48554	2.59202	2.19126	2.02512	1.8203	1.66695	2.24863	2.69427	1.82069	2.55089	2.26327	1.99415
DGKQ	5.63704	4.60836	5.07382	5.26539	4.84967	4.63512	5.10754	4.32628	5.01031	5.28724	5.00514	4.8788
ACOX2	-6.25758	2.20692	0.849706	-6.25758	0.137052	0.957049	-2.47907	3.10055	0.300226	-6.25758	0.862564	-0.567334
DGKI	-6.25758	6.81637	-3.04099	-6.25758	4.53887	-1.63669	-2.47907	6.93887	-6.25758	-3.82843	5.16675	-4.1994
GCDH	2.61716	3.74481	3.29658	2.21164	3.47065	3.41374	3.35026	4.27015	3.10578	2.87781	3.82977	3.8404
PNPLA3	-1.22044	3.53294	3.69713	0.335067	3.35868	3.72273	-2.17833	3.38453	3.90407	-3.82843	2.6445	2.43032
AGPAT2	6.594	6.18453	6.19914	7.54944	5.48279	6.07522	6.21776	6.25683	6.76703	6.77855	5.61554	5.5996
AGPAT1	-3.78567	2.68884	-2.50871	-6.25758	1.0939	-6.25758	-3.3776	2.4254	-1.81707	-6.25758	1.1445	-3.38392
AGPAT4	1.66147	3.83748	6.2939	-0.650061	5.22185	6.22256	1.77484	4.06687	6.68494	1.16906	4.95126	6.01853
ACOT4	-0.461261	-6.25758	-6.25758	-1.62077	-6.25758	-6.25758	-0.651416	-6.25758	-6.25758	-1.08421	-6.25758	-6.25758
HMGCL	5.54453	5.02938	4.71439	5.34287	4.90553	4.6171	5.73967	5.4976	3.99873	5.41872	4.78049	4.89092
HADHA	7.69957	8.38122	7.29925	7.65508	7.83053	7.26502	7.63133	8.34612	7.54755	7.48592	7.81652	7.38256
CYP27A1	2.14131	-0.423724	1.90837	2.52495	1.92229	1.98066	2.15747	-2.29016	2.18515	2.32197	1.54453	1.24532
TECR	6.04421	5.74375	6.37718	6.23677	5.55761	6.53487	5.94735	5.75954	6.96992	5.85857	5.50892	5.85496
MBOAT2	3.17759	6.92285	7.16563	3.9477	6.60956	7.29863	2.80678	6.55211	7.7214	3.5979	6.31681	6.18032
CPT1A	7.91172	6.30684	6.75209	7.18312	6.51396	6.75586	7.84152	6.49509	6.35473	7.70941	6.74557	7.04167
CPT1C	0.192108	3.4798	3.32807	-1.62077	2.86962	3.50478	-1.22165	3.62729	3.97409	-0.196098	2.73231	2.31514
PLPP1	4.89976	4.17071	3.93047	5.40583	4.1464	3.48504	4.41265	3.81555	4.52935	4.94464	3.64299	3.89356
PNLIPRP1	-6.25758	-6.25758	-6.25758	-6.25758	-6.25758	-3.47072	-6.25758	-6.25758	-6.25758	-6.25758	-6.25758	-6.25758
DGKK	-6.25758	-6.25758	-6.25758	-6.25758	-3.94759	-6.25758	-6.25758	-6.25758	-6.25758	-6.25758	-6.25758	-6.25758
ACOT8	4.78002	4.21203	3.20625	4.3784	3.45712	3.28267	4.6317	3.85901	3.18307	4.69615	3.01042	2.67419
DGKZ	6.06741	5.40918	5.88259	6.38312	5.40565	6.09489	6.13655	5.68099	6.0996	5.94701	5.58165	5.55587
DGKH	8.84369	7.46632	6.35633	9.28398	7.43106	6.38316	7.80605	6.36212	5.54367	8.65419	6.57435	5.57852
HMGCS2	3.82373	-6.25758	-6.25758	1.09443	-6.25758	-6.25758	3.77946	-6.25758	-6.25758	0.929575	-6.25758	-6.25758
MECR	3.14888	3.73351	4.29562	1.98018	3.78414	4.27596	3.53234	3.96889	3.15045	3.01713	4.08793	4.35957
GPAT3	4.76748	5.40206	6.48414	4.69233	4.56117	6.53247	5.20669	5.3947	7.22421	5.14724	4.24845	6.32653
ELOVL1	6.86879	5.88455	7.21226	7.34806	5.80196	7.22393	6.76729	5.71818	7.87903	7.0584	5.46473	6.26811

## Sheet: 上注释
sample	group	other
sample1	group2	other3
sample2	group2	other3
sample3	group2	other3
sample4	group2	other3
sample5	group2	other1
sample6	group2	other1
sample7	group2	other1
sample8	group2	other1
sample9	group2	other1
sample10	group2	other1
sample11	group2	other1
sample12	group2	other1
sample13	group2	other1
sample14	group1	other1
sample15	group1	other1
sample16	group1	other1
sample17	group1	other1
sample18	group1	other1
sample19	group1	other1
sample20	group1	other2
sample21	group1	other2
sample22	group1	other2
sample23	group1	other2
sample24	group1	other2
sample25	group1	other2
sample26	group1	other2

## Sheet: 颜色_上注释
group	colour	other	colour
group2	#F0A591	other3	#6BB9D2
group1	#FDF4F1	other2	#BADDE9
		other1	#E9F4F8

## Sheet: 左注释
id	cluster	other
Gene1	cluster1	1
Gene2	cluster1	1
Gene3	cluster1	1
Gene4	cluster1	1
Gene5	cluster1	1
Gene6	cluster1	1
Gene7	cluster1	2
Gene8	cluster1	2
Gene9	cluster1	2
Gene10	cluster1	2
Gene11	cluster2	2
Gene12	cluster2	2
Gene13	cluster2	2
Gene14	cluster2	2
Gene15	cluster2	2
Gene16	cluster2	2
Gene17	cluster2	2
Gene18	cluster2	1
Gene19	cluster2	1
Gene20	cluster2	1

## Sheet: 颜色_左注释
cluster	colour	other	colour
cluster1	#E64B35	2	#E64B35
cluster2	#4DBBD5	1	#4DBBD5
