# Supplementary material for: Apolipoprotein L3 enhances CD8+ T cell antitumor immunity of colorectal cancer by promoting LDHA-mediated ferroptosis
Source: Int J Biol Sci. 2023 Feb 13;19(4):1284–98. doi: 10.7150/ijbs.74985 (PMC10008698; doi:10.7150/ijbs.74985)
Supplement: Supplementary file 2 — Supplementary datasets. [file ijbsv19p1284s2.zip › datasetS6-Mass spectrometry of lipid metabolics in controls and APOL3-OE cells.xlsx]

## Sheet: Sheet1
metaboliomics	RKO ev1	RKO ev2	RKO ev3	RKO 6OE1	RKO 6OE2	RKO 6OE3	RKO 3OE1	RKO 3OE2	RKO 3OE3
11(12)-DiHET	1e-08	1e-08	1e-08	1e-08	1e-08	1e-08	1e-08	0.125177	0.125867
11-HEPE	1e-08	1e-08	1e-08	1e-08	0.153063	1e-08	0.146924	0.139991	0.143507
11-HETE	0.234632	0.234893	0.234397	0.233984	0.236312	0.233718	0.239883	0.252209	0.259222
12(13)-EpOME	0.175417	0.16968	0.180146	0.228186	0.218144	0.152102	0.180607	0.208272	0.292611
12,13-DiHOME	0.162714	0.148708	0.145164	0.176821	0.174451	0.166342	0.152991	0.149059	0.159362
12-HEPE	0.155593	0.144248	0.153197	0.14323	0.158264	0.138493	0.234471	0.24038	0.225946
12-HETE	0.266425	0.262695	0.26141	0.251503	0.277373	0.255783	0.293663	0.499643	0.306241
12-HETrE	0.137648	0.137898	0.13813	0.143671	0.149187	0.132716	0.143277	0.156451	0.145391
12-HHTrE	1e-08	1e-08	1e-08	1e-08	1e-08	1e-08	1e-08	7.94716	6.08911
13,14-Dihydro-15-Keto-PGE2	1e-08	1e-08	1e-08	1e-08	1e-08	1e-08	1e-08	0.197453	0.183712
13-HDHA	1e-08	1e-08	1e-08	1e-08	1e-08	1e-08	0.174706	0.177586	0.184581
14-HDHA	0.175318	0.173716	0.177809	1e-08	0.17606	1e-08	0.195518	0.217298	0.198639
15-HEPE	0.133531	0.135786	0.130489	0.148288	0.147851	0.127475	0.141359	0.145818	0.147794
15-HETE	1e-08	1e-08	0.267416	0.267518	1e-08	1e-08	0.272015	0.283384	0.288338
15-HETrE	0.116509	1e-08	1e-08	1e-08	1e-08	1e-08	0.117013	0.117338	0.119736
16-HDHA	0.120972	0.120809	0.120892	1e-08	1e-08	1e-08	0.135458	0.134671	0.133796
17(18)-DiHETE	1e-08	1e-08	1e-08	1e-08	1e-08	1e-08	0.373298	0.380368	0.376783
18-HEPE	1e-08	1e-08	1e-08	0.235109	1e-08	1e-08	0.24315	0.230816	0.244394
18-HETE	0.296002	0.291081	0.291713	0.306103	0.301775	0.282719	0.289674	0.289817	0.289826
19(20)-DiHDPA	1e-08	1e-08	1e-08	0.172634	1e-08	1e-08	0.181745	0.183607	0.180389
20-HDHA	1e-08	1e-08	1e-08	0.149338	0.154731	0.151181	0.181032	0.179296	0.164066
4-HDHA	1e-08	1e-08	1e-08	0.115382	0.121069	1e-08	0.122991	0.121992	0.118135
5(6)-DiHET	0.483142	0.48765	0.467595	0.631141	0.476333	1e-08	0.56456	0.532818	0.441754
5(6)-EET	1e-08	1e-08	1e-08	0.324458	0.327451	1e-08	0.344819	0.333205	0.321369
5-HEPE	0.200209	0.179007	0.185174	1e-08	0.187413	1e-08	0.186753	1e-08	0.179327
5-HETE	0.352528	0.35226	0.352942	0.352645	0.353204	0.349152	0.36081	0.357716	0.358266
6,15-DiKeto-13,14-Dihydro-PGF1a	1e-08	1e-08	1e-08	0.257941	0.258502	0.257627	0.26111	0.296521	0.309468
6-Keto-PGF1a	1e-08	0.525997	0.530042	0.522332	0.523727	0.521889	0.52777	0.599579	0.624774
7-HDHA	0.170233	0.167144	0.16769	1e-08	1e-08	1e-08	0.174193	1e-08	0.170407
8-HDHA	0.152897	0.152664	0.150106	0.153837	0.156523	1e-08	0.175548	0.172472	0.176343
8-HEPE	0.311146	0.308373	0.308847	0.312288	0.308654	1e-08	0.323374	0.32331	0.32016
8-HETE	1e-08	1e-08	1e-08	0.257906	1e-08	1e-08	1e-08	0.264465	0.263924
9(10)-EpOME	0.234936	0.231844	0.2495	0.288311	0.288456	0.216343	0.247675	0.270656	0.307382
9,10-DiHOME	0.0852019	0.0837675	0.0837477	0.0872487	0.0873841	0.0853994	0.0838641	0.0836863	0.084771
9-HEPE	0.207681	1e-08	0.206104	1e-08	0.204532	1e-08	0.204126	1e-08	1e-08
9-HODE	0.0825141	0.0801786	0.0810278	0.0865738	0.0884798	0.0796539	0.0843879	0.110138	0.127538
AA	3.11898	4.24573	4.63385	21.5776	22.677	5.62269	41.8978	40.2012	42.0103
DHA	2.77508	2.10873	2.25846	2.96461	3.11008	1.27042	11.213	10.9017	11.5851
PGD1	0.0837005	1e-08	0.0824988	1e-08	0.0834976	0.0825267	1e-08	0.0868256	0.0875543
PGD2	1e-08	1e-08	1e-08	1e-08	1e-08	1e-08	1e-08	0.149839	0.156024
PGE1	0.100388	1e-08	1e-08	0.099865	1e-08	1e-08	1e-08	0.105274	0.105495
PGE2	0.18353	0.184468	0.186404	0.185837	0.192744	0.183982	0.189386	0.255743	0.270004
PGE3	0.0236008	0.0236897	0.0300757	0.031898	0.0311498	0.0182048	0.0422647	0.0372678	0.0373655
PGF1a	0.137833	0.137451	0.145181	0.129592	0.138547	0.219209	0.126639	0.13227	0.130843
PGF2a	0.105063	0.118663	0.110048	0.101326	0.103256	1e-08	0.104973	0.111756	0.113229
PGJ2	1e-08	1e-08	1e-08	1e-08	0.0880015	1e-08	1e-08	0.0900128	0.0885253
TxB2	1e-08	1e-08	1e-08	0.225207	0.218286	1e-08	1e-08	0.233957	0.233278
