# Supplementary material for: Apolipoprotein L3 enhances CD8+ T cell antitumor immunity of colorectal cancer by promoting LDHA-mediated ferroptosis
Source: Int J Biol Sci. 2023 Feb 13;19(4):1284–98. doi: 10.7150/ijbs.74985 (PMC10008698; doi:10.7150/ijbs.74985)
Supplement: Supplementary file 2 — Supplementary datasets. [file ijbsv19p1284s2.zip › datasetS8-Geenmania and HIT-predict for PPI of APOL3.xlsx]

## Sheet: Sheet1
HITpredict	Geenmania
STX1A	LDHA
HYAS3	NLRC5
IL7RA	TAP1
AAAT	PARP9
SGCB	GBP1
RN19B	PSMB9
MFSD6	STAT1
LRC25	B2M
TM237	IRF1
CXB5	HLA-G
CXB1	PSMB10
CXG1	CCR5
CXA8	IL15RA
PMP22	PML
TM52B
LDHA
MOT8
NCALD
LHPL5
S7A14
GP152
FATE1
ELOV4
TIDC1
KISHB
GPC5D
TR10D
