# Supplementary material for: Apolipoprotein L3 enhances CD8+ T cell antitumor immunity of colorectal cancer by promoting LDHA-mediated ferroptosis
Source: Int J Biol Sci. 2023 Feb 13;19(4):1284–98. doi: 10.7150/ijbs.74985 (PMC10008698; doi:10.7150/ijbs.74985)
Supplement: Supplementary file 2 — Supplementary datasets. [file ijbsv19p1284s2.zip › datasetS9-expression correlation between APOL3 and INFG family genes.xlsx]

## Sheet: Sheet1
geneID	TCGA-QG-A5Z2-01A	TCGA-A6-6780-01A	TCGA-F4-6459-01A	TCGA-AA-3970-01A	TCGA-NH-A8F7-01A	TCGA-G4-6321-01A	TCGA-AY-6196-01A	TCGA-AA-3524-01A	TCGA-DM-A1D0-01A	TCGA-G4-6307-01A	TCGA-DM-A1HB-01A	TCGA-AA-3697-01A	TCGA-CM-6679-01A	TCGA-AY-6197-01A	TCGA-AA-3672-01A	TCGA-AA-3684-01A	TCGA-A6-2684-01C	TCGA-AZ-4323-01A	TCGA-AA-3971-01A	TCGA-AA-3989-01A	TCGA-AA-A00D-01A	TCGA-AD-6548-01A	TCGA-D5-6539-01A	TCGA-G4-6302-01A	TCGA-A6-2679-01A	TCGA-A6-2674-01A	TCGA-AZ-4614-01A	TCGA-NH-A5IV-01A	TCGA-A6-5664-01A	TCGA-AZ-4315-01A	TCGA-F4-6806-01A	TCGA-AA-3510-01A	TCGA-AY-A71X-01A	TCGA-AA-3488-01A	TCGA-DM-A28F-01A	TCGA-G4-6293-01A	TCGA-5M-AAT4-01A	TCGA-D5-6533-01A	TCGA-A6-5657-01A	TCGA-AA-3941-01A	TCGA-DM-A28K-01A	TCGA-CM-5344-01A	TCGA-AA-3517-01A	TCGA-G4-6309-01A	TCGA-AY-6386-01A	TCGA-AA-3678-01A	TCGA-AA-A01X-01A	TCGA-AA-3821-01A	TCGA-CM-6677-01A
APOL3	3.56034	3.6757	1.707	1.5335	1.46827	2.31017	4.38141	1.44675	0.798274	0.681682	2.20959	1.60659	2.49247	2.87965	3.78813	2.24349	1.73833	2.80985	2.43809	1.79178	3.93054	3.24717	1.96334	3.45013	3.04975	1.12048	2.18092	2.12879	2.60552	1.73198	2.88505	2.20517	1.25364	1.1365	1.10761	2.16514	0.971105	1.5627	2.12909	1.10837	2.10861	1.20244	1.80403	3.21677	1.62521	2.0165	2.26176	2.94827	2.12
CCL5	4.93463	5.71431	3.37221	3.66228	1.40042	5.29118	6.61595	3.88683	2.24609	1.50925	1.91419	3.66368	3.52208	3.23336	5.68805	4.07188	2.07499	6.02138	4.09171	3.8923	5.60375	4.59049	3.91086	4.54722	5.27938	3.64334	3.66434	5.65242	3.85733	4.49069	3.65104	3.8985	1.52098	2.20675	2.79016	4.5395	2.03987	2.92417	3.87401	2.32006	3.0423	3.06715	2.63611	3.49501	3.64945	3.42722	1.86417	3.05655	3.94218
GZMA	3.68851	5.30822	1.86212	3.14179	0.451951	4.80548	4.97686	4.25933	1.21559	1.05229	1.3121	2.53364	2.12031	2.888	3.38304	2.8502	0.309384	3.82938	3.4025	3.07738	4.76283	3.59702	2.95587	3.01133	3.91394	3.20216	2.56298	4.90143	4.19691	3.66719	2.31166	3.38731	1.21507	1.945	2.56625	3.97017	1.23262	2.03599	2.27468	1.70759	1.93628	2.29352	2.63905	2.98123	2.4957	3.19844	1.39003	3.66547	2.60492
PRF1	2.17516	3.77306	1.46907	2.39347	1.08252	3.26607	3.67218	2.22818	1.6522	0.37406	1.33639	2.09833	1.1804	2.40902	4.52713	2.70676	0.285163	2.74088	2.18272	2.94074	4.11831	3.05844	2.02757	2.14444	3.5988	2.66595	2.48775	3.95992	2.19628	2.37517	1.53763	2.35153	0.536936	2.00652	0.908139	2.57662	0.880713	1.80285	2.09333	3.04353	0.806581	1.06938	2.40902	1.99223	1.78258	1.92914	0.68182	1.9207	2.1326
IFNG	0.469821	2.35889	0.153001	0.562956	0.141261	0.000728216	0.697639	0.00119904	0.000463871	0.00047385	0.000552047	0.237082	0.114087	0.619078	1.80077	0.00079917	0.0750828	0.207892	0.372051	0.480761	1.53042	0.885589	0.108128	0.274035	0.00129348	0.0231195	0.195862	0.54623	0.120085	0.360893	0.306606	0.333066	0.000425729	0.000714735	0.167314	0.964277	0.0653857	0.467254	0.121713	0.000741282	0.0489424	0.133026	0.245241	0.424437	0.0980348	0.361323	0.031223	0.254342	0.503612
PTPRC	3.36072	4.67981	2.3157	2.69074	0.52101	2.7379	5.03872	1.99628	0.229193	0.779026	0.874236	2.35828	2.11007	2.11704	2.26441	2.00795	4.18911	5.64241	2.84663	2.23474	3.34339	2.81015	2.53303	2.32305	1.56613	4.80608	0.5899	2.80623	3.14748	1.68191	1.80108	2.12615	0.53109	0.869754	1.22014	3.12463	0.606912	1.97856	3.04106	1.55427	0.865236	1.19706	2.18646	1.67449	2.28002	2.34415	0.870711	2.57191	2.27675
GZMM	1.56702	1.43311	1.06293	1.72389	0.1058	2.32215	3.23042	0.777899	0.157903	0.728906	0.24054	0.982863	1.17793	0.964002	3.08488	2.65238	8.42209e-05	3.52757	1.27022	1.44274	2.18462	1.05381	1.12954	1.28952	3.93905	1.16344	0.66877	1.37047	1.47215	0.462391	0.996705	1.71199	0.397887	0.959324	1.1013	1.48204	0.474786	0.946082	1.93566	1.17529	0.76903	0.129243	0.637452	1.26468	1.37691	1.20197	1.37363	0.512101	0.883198
XCL1	0.285336	0.63261	0.794957	0.599912	0.0347148	0.749071	0.542739	0.606221	0.000463871	0.0252726	0.0601251	0.214965	0.00754052	0.0276779	0.951848	0.302536	0.00412504	1.93478	0.337076	1.0948	0.623272	0.667784	0.280692	0.18567	1.31684	0.00454812	2.04044	0.347264	1.20795	0.101419	0.201473	0.338123	0.033756	0.0750956	0.192	0.638519	0.0545984	0.155779	0.196006	0.124029	0.000508076	0.28993	2.20368	0.0416104	0.265581	0.141388	0.0643205	0.106246	0.0269206
ICOS	1.16227	1.27458	0.458995	1.01785	0.0701329	0.856088	1.91213	1.41898	0.0118315	0.187146	0.339737	0.927665	0.511458	1.21806	0.254564	0.387001	0.981705	1.68397	0.936489	1.00537	1.46722	1.14715	0.55416	0.445366	1.79652	1.06732	0.239212	0.595589	1.01627	0.991817	0.392944	0.467341	0.0958084	0.345447	0.367286	1.15767	0.184011	0.703834	1.00228	0.225869	0.166524	0.338567	0.894622	0.858322	1.00315	0.895656	0.176798	0.333592	0.891529
TBX21	0.563938	1.03475	0.216032	0.126692	0.0109453	0.608754	1.27509	0.325395	0.0119372	0.053185	0.159698	0.149568	0.32313	0.562488	1.1611	0.159754	0.00690293	0.779964	0.177683	0.533244	1.22958	0.462125	0.682623	0.331072	0.377563	0.04611	0.375015	0.917013	0.300787	0.195468	0.323794	0.35358	0.0177914	0.177179	0.256174	0.648535	0.126498	0.377127	0.489065	0.0742309	0.229758	0.158098	0.263127	0.208581	0.485266	0.169453	0.0173012	0.154083	0.332336
IL2	0.0875607	0.15271	0.0143167	0.000772027	0.000501761	0.0776442	0.0930577	0.00119904	0.000463871	0.00047385	0.000552047	0.000560077	0.000421288	0.000482361	0.00110772	0.103605	8.42209e-05	0.0746326	0.000656387	0.000770145	0.101402	0.0118641	0.0302664	0.000535054	0.00129348	0.0012153	0.000708899	0.00614649	0.0670883	0.000633008	0.0424427	0.000529864	0.000425729	0.164526	0.000453887	0.000525287	0.00047398	0.0902172	0.0356807	0.150104	0.000508076	0.0245724	0.0004984	0.000512638	0.108277	0.0316531	0.000551159	0.000563547	0.000543519
GZMB	2.40021	4.79054	3.69249	4.16417	6.97564	3.13746	2.70112	5.51819	0.367513	6.09437	1.33108	3.40648	4.16765	2.48775	4.84455	2.25942	0.375741	1.40118	4.41078	3.75382	4.19823	5.00683	1.07683	2.44223	2.67041	2.41833	2.81469	3.70893	2.11267	3.27055	1.36357	3.51936	0.671401	4.42717	1.7403	7.50045	1.18654	2.32124	1.72761	0.905549	1.19563	0.882591	4.45091	2.0898	1.9024	4.14588	1.7852	2.28144	4.92369
GNLY	0.91862	3.41663	0.654911	1.33615	0.0978967	2.94982	2.65799	2.66362	0.127069	0.240937	0.74395	1.56821	0.562274	2.28029	3.46703	2.19476	0.470715	0.555944	1.35114	0.793286	3.32545	2.5095	1.53681	1.25773	3.07647	0.992664	1.99837	4.44548	1.36809	3.39125	0.740078	2.35212	0.379879	1.0948	1.09528	1.82123	0.633541	1.0341	0.75818	0.884901	1.33662	1.15597	2.07814	1.90064	0.932889	1.33786	0.638034	2.95195	1.90568
IL12A	0.54025	0.766365	0.572773	1.11834	0.383079	0.153274	0.221866	0.826194	0.897749	0.339816	0.0859573	0.855898	1.22438	0.554246	0.487906	0.0734171	0.00349865	0.102707	0.725788	0.384738	0.483358	0.236993	0.422209	0.665693	2.11821	0.00485533	0.685691	0.129745	0.274489	0.0347008	0.701982	0.0413647	0.286632	1.18475	0.546125	0.587711	0.835421	1.48988	0.160414	0.0560424	0.0138267	0.482439	0.184413	0.16241	0.266452	1.22137	0.000551159	0.0223345	0.657089
FADD	3.16059	3.08801	3.22281	3.54095	3.10076	3.56273	2.59255	4.04973	2.76511	3.37157	3.33008	3.37254	3.11433	3.38796	3.74946	3.59322	0.0680858	2.56059	3.5214	4.07477	3.72432	3.33329	3.27216	2.8955	4.53184	3.01564	3.81526	2.88446	3.14934	3.4701	3.2934	3.86865	3.17726	4.0612	3.90274	3.16059	3.31312	3.4812	3.69067	3.26508	3.18137	3.45932	3.5878	3.47146	3.49501	3.55692	3.83942	3.52241	3.4002
[truncated: 363 more columns]
